# Supplementary material for: Transcriptomic profiling of sporadic Alzheimer’s disease patients
Source: Mol Brain. 2022 Oct 12;15:83. doi: 10.1186/s13041-022-00963-2 (PMC9559068; doi:10.1186/s13041-022-00963-2)
Supplement: Supplementary file 2 — Additional file 2. Brain metadata, RNA-seq counts, and hypergeometric enrichment using the GO:BP geneset library of the top 20 modules identified by CEMiTool. [file 13041_2022_963_MOESM2_ESM.zip]

Archive with 22 entries (22 files):
- 220615_Subramaniam.ADRC_Brain_Metadata.tsv
- 220615_Subramaniam.ADRC_Brain_RNAcounts.tsv
- ADRC.cem.M1.GOBP.csv
- ADRC.cem.M10.GOBP.csv
- ADRC.cem.M11.GOBP.csv
- ADRC.cem.M12.GOBP.csv
- ADRC.cem.M13.GOBP.csv
- ADRC.cem.M14.GOBP.csv
- ADRC.cem.M15.GOBP.csv
- ADRC.cem.M16.GOBP.csv
- ADRC.cem.M17.GOBP.csv
- ADRC.cem.M18.GOBP.csv
- ADRC.cem.M19.GOBP.csv
- ADRC.cem.M2.GOBP.csv
- ADRC.cem.M20.GOBP.csv
- ADRC.cem.M3.GOBP.csv
- ADRC.cem.M4.GOBP.csv
- ADRC.cem.M5.GOBP.csv
- ADRC.cem.M6.GOBP.csv
- ADRC.cem.M7.GOBP.csv
- ADRC.cem.M8.GOBP.csv
- ADRC.cem.M9.GOBP.csv
