# Supplementary material for: Transcriptomic profiling of sporadic Alzheimer’s disease patients
Source: Mol Brain. 2022 Oct 12;15:83. doi: 10.1186/s13041-022-00963-2 (PMC9559068; doi:10.1186/s13041-022-00963-2)
Supplement: Supplementary file 2 — Additional file 2. Brain metadata, RNA-seq counts, and hypergeometric enrichment using the GO:BP geneset library of the top 20 modules identified by CEMiTool. [file 13041_2022_963_MOESM2_ESM.zip › 220615_Subramaniam.ADRC_Brain_Metadata.tsv]

SampleID	PATHID	PMHOURS	PATHDX	SEX	AGE	onsetAge	APOE	BRAAK1	BRAAK.combo	MFTANGLES	IPTANGLES	STTANGLES	HPTANGLES	MFPLAQUES	IPPLAQUES	STPLAQUES	HPPLAQUES	SUM_TANGLES	EDUCATION	BLESSED	DURATION	MMSE	DRS	Sample	MappingRate	RIN
E_4920_OL_RNA_S1	4920		Alzheimers	M	67	60	34	6	6.3	7	6	12	10	50	50	50	25	35	14	33	8	0	60	EOL1	0.406	2.9
E_5273_OL_RNA_S75	5273	10	Alzheimers	M	41	35	33	6	6.2	19	19	7	22	43	50	44	46	67	16	6	6		81	EOL12	0.408	3.6
L_5342_OL_RNA_S95	5342	10	Alzheimers	F	83	76	33	6	6.2	4	4	6	17	24	21	35	8	31	20	16	5	18	88	LOL11	0.395	2.1
L_5425_OL_RNA_S39	5425	6	Alzheimers	F	80	73	34	6	6.2	5	8	8	17	50	50	34	16	38	16	30	8	0	58	LOL15	0.325	2.5
L_5492_OL_RNA_S78	5492	6	Alzheimers	M	79	72	33	6	6.2	5	4	4	18	48	43	35	13	31	12	16	7	21	114	LOL16	0.333	3.3
L_5566_OL_RNA_S92	5566	6	Alzheimers	M	84	72	33	6	6.2	4	5	26	26	41	43	-4	9	61	12	21	12	16	91	LOL19	0.37	3.1
L_5569_OL_RNA_S9	5569	2	Alzheimers	M	87	76	34	6	6.2	2	3	5	24	50	50	31	10	34	10	21	12	16	109	LOL20	0.403	1.4
L_5017_OL_RNA_S87	5017	8	Alzheimers	F	NA	73	34	6	6.2	6	6	10	17	50	50	50	45	39	16	4	8	28	121	LOL3	0.373	2.7
L_5197_OL_RNA_S20	5197	NA	Alzheimers	M	79	75	34	6	6.2	3	6	6	24	50	50	47	17	39	12	17	5	18	111	LOL6	0.406	2.7
L_5252_OL_RNA_S19	5252	6	Alzheimers	M	83	72	34	6	6.2	6	7	16	29	38	50	33	9	58	16	6	11		43	LOL7	0.398	2
L_5275_OL_RNA_S57	5275	12	Alzheimers	F	85	78	33	6	6.2	4	7	11	6	40	32	50	15	28		6			81	LOL9	0.486	3.1
E_5618_OL_RNA_S62	5618	13	Alzheimers	F	68	58	33	6	6.2	8	10	10	22	50	-4	50	33	50	16	15	10	15	90	EOL5	0.31	3.2
E_5107_OL_RNA_S98	5107	6	Alzheimers	F	46	35	33	6	6.2	11	11	12	26	50	39	26	47	60	12	6	7		5	EOL8	0.248	1.8
E_5333_OL_RNA_S25	5333	10	Alzheimers	M	72	57	34	6	6.3	13	9	17	39	50	50	50	24	78	16	6	14		9	EOL13	0.385	1.9
E_5337_OL_RNA_S12	5337	7	Alzheimers	F	61	49	34	6	6.2	6	6	10	5	50	45	27	20	27	19	32	11	2	33	EOL14	0.338	2
E_5419_OL_RNA_S14	5419	6	Alzheimers	M	46	37	33	6	6.3	23	12	19	53	50	50	50	50	107	14	6	13		102	EOL15	0.261	1.3
E_5454_OL_RNA_S21	5454	12	Alzheimers	F	71	57	33	6	6.2	3	3	2	18	49	37	35	29	26	12	18	14	21	119	EOL16	0.375	1.6
E_5537_OL_RNA_S76	5537	4	Alzheimers	M	65	54	33	6	6.2	8	10	12	8	50	50	27	10	38	16	33	11	0	23	EOL17	0.342	2.1
E_5585_OL_RNA_S6	5585	6	Alzheimers	M	69	58	34	6	6.2	24	19	21	20	50	50	50	22	84	18	32	12	1	34	EOL18	0.405	2.1
E_5020_OL_RNA_S79	5020	18	Alzheimers	M	68	58	33	6	6.2	4	5	5	35	50	-4	50	24	49	13	33	11	0	34	EOL19	0.395	1.7
E_4988_OL_RNA_S16	4988	8	Alzheimers	M	65	52	34	6	6.2	11	8	10	41	50	50	50	24	70	12	33	12	0	25	EOL3	0.353	2.4
E_5113_OL_RNA_S23	5113	NA	Alzheimers	F	60	51	34	6	6.3	16	15	13	26	50	50	50	17	70	16	32	11	0	34	EOL9	0.39	2.9
L_5594_OL_RNA_S65	5594	5	Alzheimers	F	83	78	33	6	6.2	2	6	9	8	50	50	43	25	25	12	31	5	6	66	LOL21	0.373	2.8
L_5147_OL_RNA_S22	5147	8	Alzheimers	F	78	72	34	6	6.3	5	6	5	34	50	50	50	26	50	14	33	7	1	7	LOL5	0.391	2.3
L_4950_OL_RNA_S64	4950	NA	Alzheimers	F	82	71	34	6	6.2	7	8	66	66	50	50	50	15	147	14	29	11	5	25	LOL1	0.318	2
L_5303_OL_RNA_S24	5303	5	Alzheimers	M	83	72	34	6	6.2	3	11	6	26	50	50	50	32	46	14	33	11	4	44	LOL10	0.326	1.3
L_5366_OL_RNA_S5	5366	8	Alzheimers	M	85	71	33	6	6.2	8	12	20	34	50	50	50	17	74	12	33	12	0	82	LOL12	0.307	1
L_5376_OL_RNA_S61	5376	39	Alzheimers	F	85	74	34	6	6.2	6	5	5	6	50	50	48	12	22	14	32		1	80	LOL13	0.275	1.7
L_5526_OL_RNA_S100	5526	4	Alzheimers	M	85	76	33	6	6.2	6	3	3	17	46	47	35	21	29	18	23	11	16	90	LOL17	0.34	3.5
L_4964_OL_RNA_S32	4964	14	Alzheimers	M	86	75	33	6	6.2	5	4	8	26	50	50	43	9	43	12	31	12	3	34	LOL2	0.3	1.4
L_5065_OL_RNA_S37	5065	6	Alzheimers	M	80	72	34	6	6.2	7	4	4	18	50	50	50	16	33		6			34	LOL4	0.376	2.2
L_5269_OL_RNA_S30	5269	12	Alzheimers	M	83	73	34	6	6.2	3	9	6	20	35	35	47	17	38	13	6	15		34	LOL8	0.502	2.2
E_4934_OL_RNA_S40	4934	NA	Alzheimers	M	69	58	33	6	6.3	8	6	11	24	50	50	50	25	49	12	33	11	0	34	EOL2	0.226	2.1
E_5047_OL_RNA_S43	5047	9	Alzheimers	F	69	57	33	6	6.2	4	6	6	3	50	50	27	6	19	16	33	13	0	32	EOL6	0.115	1.7
E_5082_OL_RNA_S80	5082	NA	Alzheimers	M	46	40	33	6	6.2	6	9	3	3	50	50	50	50	21	12	33	6	0	34	EOL7	0.181	1.6
E_5184_OL_RNA_S46	5184	8	Alzheimers	M	60	53	34	6	6.2	7	11	4	9	50	50	43	15	31	12	32	8	0	26	EOL10	0.39	1.9
E_5240_OL_RNA_S73	5240	8	Alzheimers	M	52	44	33	6	6.2	12	15	21	42	50	50	27	18	90		85	8	3	32	EOL11	0.404	1.7
E_5000_OL_RNA_S58	5000	13	Alzheimers	F	74	60	33	6	6.3	3	11	12	34	50	50	50	33	60	14	7	14	23	34	EOL4	0.378	2.7
L_5394_OL_RNA_S4	5394	4	Alzheimers	F	81	73	33	6	6.2	4	10	10	8	41	50	46	10	32	20	33	8	0	108	LOL14	0.443	1.4
C_5628_OL_RNA_S44	5628	12	Healthy	F	80		33	1																COL9	0.339	2.2
C_5114_OL_RNA_S69	5114	NA	Healthy	M	87		23	1																COL7	0.374	2.6
C_4942_OL_RNA_S90	4942	NA	Healthy	M	83		33	0																COL2	0.375	2.6
C_4954_OL_RNA_S28	4954	NA	Healthy	M	76		33	0																COL3	0.392	2.3
C_5709_OL_RNA_S18	5709	12	Healthy	M	94		NA	2																COL10	0.393	2.5
C_5070_OL_RNA_S60	5070	12	Healthy	F	97		33	1																COL6	0.416	2.4
C_4870_OL_RNA_S68	4870	8	Healthy	F	63		NA	1																COL1	0.425	2.5
C_5248_OL_RNA_S82	5248	18	Healthy	F	93		33	1																COL8	0.494	2.3
