# Supplementary material for: Transcriptomic profiling of sporadic Alzheimer’s disease patients
Source: Mol Brain. 2022 Oct 12;15:83. doi: 10.1186/s13041-022-00963-2 (PMC9559068; doi:10.1186/s13041-022-00963-2)
Supplement: Supplementary file 2 — Additional file 2. Brain metadata, RNA-seq counts, and hypergeometric enrichment using the GO:BP geneset library of the top 20 modules identified by CEMiTool. [file 13041_2022_963_MOESM2_ESM.zip › 220615_Subramaniam.ADRC_Brain_RNAcounts.tsv]

	E_4920_OL_RNA_S1	E_5273_OL_RNA_S75	E_5618_OL_RNA_S62	L_5342_OL_RNA_S95	L_5425_OL_RNA_S39	L_5492_OL_RNA_S78	L_5566_OL_RNA_S92	L_5569_OL_RNA_S9	L_5594_OL_RNA_S65	L_5017_OL_RNA_S87	L_5147_OL_RNA_S22	L_5197_OL_RNA_S20	L_5252_OL_RNA_S19	L_5275_OL_RNA_S57	E_4934_OL_RNA_S40	E_5047_OL_RNA_S43	E_5082_OL_RNA_S80	E_5107_OL_RNA_S98	E_5333_OL_RNA_S25	E_5337_OL_RNA_S12	E_5419_OL_RNA_S14	E_5454_OL_RNA_S21	E_5537_OL_RNA_S76	E_5585_OL_RNA_S6	E_5020_OL_RNA_S79	E_4988_OL_RNA_S16	E_5113_OL_RNA_S23	L_4950_OL_RNA_S64	L_5303_OL_RNA_S24	L_5366_OL_RNA_S5	L_5376_OL_RNA_S61	L_5526_OL_RNA_S100	L_4964_OL_RNA_S32	L_5065_OL_RNA_S37	L_5269_OL_RNA_S30	E_5184_OL_RNA_S46	E_5240_OL_RNA_S73	E_5000_OL_RNA_S58	L_5394_OL_RNA_S4	C_5628_OL_RNA_S44	C_5114_OL_RNA_S69	C_4942_OL_RNA_S90	C_4954_OL_RNA_S28	C_5709_OL_RNA_S18	C_5070_OL_RNA_S60	C_4870_OL_RNA_S68	C_5248_OL_RNA_S82
ENSG00000000003	51.6885876971114	98.8034783755836	47.6317680140205	43.9322080707816	13.2178931729136	24.1112254784173	42.2408213185801	68.0457618945693	69.4967595731529	42.9846460561303	69.3493025635479	33.7344165283023	32.3843525831639	89.0149939659001	18.0572208733778	5.9830252255191	29.9409711953586	25.8428590715576	37.8333140476084	24.4912555302147	25.4555492817634	30.942042094312	37.8756268224201	57.6406025555485	36.8271713305824	74.1413634170119	45.9524964213093	20.5667449064543	15.9203222692139	19.4193031545379	14.9378988465897	49.2798734576807	25.677421870305	85.2480461217991	108.004034255639	41.046962755874	75.8939927596707	60.1221068470071	54.0944891114394	23.7647558620524	41.0758082722793	28.0426525120179	52.1699477574697	64.9786087017051	62.9943129405605	103.671885315156	69.4631928420903
ENSG00000000419	13.0528357884002	28.3723351371458	27.7608208835714	27.5082675818328	12.0831153489613	17.1561142517625	7.5062604231651	0	0	3.91081666152488	6.56958986316902	10.8224488954169	12.3239624122789	72.1875877421252	5.64974914199203	0	1.59827818496538	0.0169482430717816	2.87569044388314	1.18621793556558	0	10.9887236524128	9.03109524327106	5.69622257542167	15.5803922306906	11.539699268488	6.02934910155726	2.77567155439352	8.05764240258355	6.89522044877228	3.32279890039038	4.96526810424585	9.09128010241819e-08	21.0297162765958	0	6.91064468794055	0	4.95506954798413	3.22470687203033	10.1953238426248	11.4511270700722	19.5294125820205	21.1818508072389	25.9914377889918	1.62820584338628	4.20716312509251	5.52162705851299
ENSG00000000457	185.461421692565	152.979429047097	113.976305216189	112.441081283458	46.991592557704	103.121270671702	60.7974470580944	141.475727089963	92.1604999912431	80.8055076543088	78.0609696531206	103.28810006231	77.4587192280171	126.659088877213	22.9959391106997	6.0460365002864	21.4820750594115	9.53858872991427	42.4644976454394	29.5936664520952	7.57457370604443	72.3797671000421	58.8595057913548	35.6894105704897	46.257276506102	54.5314930941764	72.9553281649597	57.4218659751461	25.9319819547254	31.651214712586	21.7810724363842	60.9559676515337	41.9265025301668	61.41075494636	46.7601803528341	48.1710607580424	44.7154826734534	38.4655192841072	19.8410888484236	94.3235840939568	113.852712528556	71.9730183006969	74.8135047914056	110.679287488731	104.467278715803	151.904751619982	174.69251936926
ENSG00000000460	53.9189483238106	51.5058929902056	47.9920782040358	45.3386823034631	37.119804869561	30.6139287885223	46.2710902743046	53.759864326873	54.6000720696214	39.4826852927747	56.0086985566877	42.1895089485061	42.0489404039006	80.5234588379401	16.5137408880413	1.49641988440027	11.0222961369883	4.65642647843483	75.0434651382862	22.7671282182767	4.9986180586829	42.6914560157298	26.2527438111027	27.5787008288212	23.1849281032068	26.597124626678	58.2138984867011	18.4654448511775	13.1769960331896	20.8277840174334	11.7840713283176	28.5544759737001	34.6778428407713	55.3075754917649	35.889832558481	26.5267173415343	10.6666520303886	38.8815085265731	18.8985747137054	38.2277503327996	40.3035682517178	23.3999235801471	71.2635493856731	49.2961855177808	42.4166375008232	67.1535985653503	55.3768228530186
ENSG00000000938	44.9919250620637	32.42752353525	57.7299800010753	7.12915634174745	38.7042333503925	25.2217676139572	29.9220974581849	39.3345168045095	53.7339605815643	46.0928775052606	113.672767594654	49.1786641660534	33.9226221263665	59.5435443186355	16.9987404557081	31.4420378491965	54.8097370520842	46.0442114432554	80.2875767472184	64.5983442629513	15.0847435011243	94.1601041052744	84.2396348804656	83.2295022297407	109.968160660117	119.96689647112	95.9933834992107	36.4240410469811	66.1215330737112	41.9889028056975	45.5894962358021	93.6790737242339	96.6129951193251	122.938849563845	100.629982929653	133.947473565747	98.3417102799285	125.865049859358	148.393368965313	17.0732360729017	52.2080899779777	25.2868514281904	86.4920848199012	39.752600327011	99.771110972865	52.0994291541894	36.3436056800738
ENSG00000000971	153.938707109113	110.249080547065	123.04169528575	33.3444204557895	52.3725527328916	43.5941722399934	60.2674689966104	182.64778280114	490.239384489562	64.0291917288144	517.035445440931	165.375521774053	57.2461744259063	204.160330903946	57.2429210505772	28.0957901112815	36.6559147733965	15.8612275229351	65.9126717416975	108.837765036915	17.4105828017362	120.313606490956	97.3068279382588	207.095467913721	56.9185278879582	219.508595656177	358.232095677408	104.159476432217	62.2620318370512	71.9408865788152	41.8797865228091	240.50429078977	79.4758987840759	179.687805531846	270.172282331774	214.158209399076	280.359272077516	801.869685420391	499.991449733407	71.0162733965438	188.121928633964	33.7553596676067	301.158903262419	494.083907831411	68.0416319995168	95.6838950336174	207.515722270775
ENSG00000001036	60.6361048156851	67.5384902424514	63.7309137322874	77.8484271014367	34.2690605074794	44.3584664182412	29.824164311167	69.7165038631901	44.9468469276447	39.810435016427	45.4134221789495	62.4965268555998	90.2517426662667	66.9834426730377	35.1850346397959	21.3973875525476	25.56605187985	10.0082886178246	49.5625332983794	64.993749851704	30.9782194269171	49.4952851454235	55.0494601631832	39.325913925834	44.7621983549247	51.2193908755649	61.3983503598717	60.4031282573867	13.9137710792069	31.6279077195751	8.42619999433273	48.1324891660969	65.7533028157654	57.0886104182066	44.7987487585482	33.3804012904047	53.8173300873796	37.4246933610032	24.2973631870638	55.4029157622679	71.7670762840195	32.8852643566823	78.2205089776881	48.8334039565466	41.4400684119368	80.3823664262789	79.7228740448186
ENSG00000001084	261.395567264324	352.198868032457	338.820783989719	209.854256882128	151.570999625403	162.534234645821	280.969638439352	316.667672483789	216.040586579075	159.252777361602	214.318406597433	154.413339387412	255.713262025503	301.481745321729	48.4856701575199	60.5342402905209	148.094958719206	64.0856725854226	163.981306205796	182.131248955507	77.4168294609508	169.0893379765	213.627116180368	208.676356364212	261.062890233362	266.142883075469	187.513482901549	137.12290702352	104.122841660385	157.415338825339	55.7319558619665	253.702487869318	216.004938996944	218.611421057652	245.234710012579	138.734874314246	220.79956398036	192.52890255224	109.61216568955	230.94084987148	179.670648912743	114.872601558855	225.480562101108	231.796534349445	241.315146777811	367.066041565105	363.801821554167
ENSG00000001167	56.0898467731655	78.5422720852837	83.9794769715466	60.5692443812401	36.8315009515922	49.919297830947	81.02972149748	72.9862242486655	66.7815076544303	56.4613194942605	68.5620714699097	44.4971855818252	66.4197527213984	111.964628801694	6.07710759776153	4.17131423503119	1.64115151318099	24.2233077305182	106.98534898951	32.1729290095008	26.8470244939447	76.0831278643943	72.1398847606583	89.4632129722503	71.78094867066	86.596246552452	77.0683291613653	44.5227905676816	48.5316317213508	79.4497778770712	21.8847914205876	92.6139661751514	81.8157745450207	68.4432386971797	50.3237029305091	26.8074659115624	57.1765686121847	60.0809333683748	55.4165039453478	53.6349108516353	55.8707029512231	27.4304893445737	58.7854828758306	86.5191568396993	78.2832171752879	87.5586532317473	51.3643188970188
ENSG00000001460	211.120771425208	184.576380733545	187.762299037243	145.590574387299	127.875520208467	113.161882962723	112.696336987429	278.246112751205	110.615694572115	142.270518840059	147.683211540036	57.0206557116298	165.578858325786	167.480188117142	42.8515674592954	38.2095118060551	56.8829018912104	15.489973702357	61.7319848308412	66.2539869841192	26.9826912222144	76.3160380238171	116.230279658063	70.1752652690709	108.80626844266	115.431189428714	131.862812286829	86.470245276643	63.9426772903179	73.5380002685449	36.5728224659827	106.187685289167	77.4753918645354	98.2815282985503	106.32074686922	29.1779230548394	63.9435748087422	73.2831396345338	37.0252876144078	105.985854791606	150.991670924981	75.7192428892807	156.200032426203	93.0464265649975	165.913771890837	145.710676581359	206.759784290021
ENSG00000001461	898.205395664538	985.058630620775	900.415489292471	900.617401975088	508.292131748892	458.443947872612	725.653405553168	1011.98410147496	623.38083705076	819.313387827995	903.570820133364	539.177211145801	819.733419497608	880.797504732592	312.940341497075	163.12074927209	421.631785521424	246.413518995415	798.39218923917	479.145095518596	344.327561259556	561.536014718106	648.094873574843	888.706448059429	583.664624037834	776.563914202131	697.465755536033	518.187956428435	456.792756856317	338.726208311813	295.317503666684	526.19663104811	598.543743067138	697.681596083904	837.40996665862	427.244803886474	653.617978572256	650.3537937523	362.390681356909	548.634791399754	801.54938511426	382.744716529542	973.753142527693	666.039760411555	844.960632081764	910.128441002691	1151.39635857048
ENSG00000001497	387.849334315473	315.146621423152	367.715212917164	383.461440727778	175.098802780734	270.886745492913	160.942695636377	536.30810584296	316.75545347788	281.808661259792	384.465939468701	194.271030739097	388.899583388938	166.55538338404	113.392427061869	17.3727832157259	96.1729921023234	35.8217709964283	228.463283953812	194.529838631492	11.8109182942789	261.542928523308	342.246626422691	311.443914576632	178.486397063588	180.383027977515	280.283145823251	246.294230931751	84.3571877273639	198.311788326719	87.1829048360905	163.970162837335	191.22820505905	151.571713951157	235.617586248115	127.498091440733	167.476465850179	182.506263548814	84.7813842325757	261.70372928099	317.234801733104	299.09411210831	322.249651747857	339.296894907757	446.528500928304	426.320417897401	286.467917735766
ENSG00000001561	348.143769085136	408.787448817956	210.301790574113	96.143533700087	66.1436262155013	105.260591018545	238.129059113137	110.398137954042	183.922222919209	168.605553535977	254.331111502902	175.276509260992	121.840308571208	490.880132740238	13.6887469968415	9.22868973012047	14.7680572367291	35.4866632350313	200.455918205252	79.0550188067491	98.8461943203225	97.1411940440404	126.303795921901	215.338391211921	122.055741712264	252.541848344449	198.030814086706	112.518265998552	120.924766980515	102.901157514439	47.5616773218291	184.235735447564	93.1939195116532	242.738262801672	189.615473799847	205.388011615424	294.292086573062	251.117038965575	130.919285696857	82.9380863538393	184.272257116862	66.3562643333851	182.457809828845	202.146765671979	191.269618006597	223.983565669128	388.490160700706
ENSG00000001617	61.053525050749	76.1577170767744	163.431564478685	60.4017938627239	70.8998165263708	73.3501131105624	76.0875225656542	183.752532273271	73.3350852550047	94.9097005185869	158.546183726994	58.1302240855294	208.573006073211	134.215151484596	64.7742547360072	71.2661639305329	194.909831191489	86.3799903087162	130.747942956255	123.533492833188	110.124096829264	164.26778564536	106.169106564432	183.402904090644	144.980063284214	190.576050089861	190.419884354439	80.5789488007909	136.518674889854	74.531765997059	131.707463508045	165.927423940237	108.908030411457	129.429123173312	196.558124509827	315.650597685269	223.157884329362	167.276771677589	419.53337209112	64.0239776768836	186.357120746827	44.2226440627105	219.596137531594	52.8399787578499	198.369075616228	100.8503146825	99.27350281035
ENSG00000001626	35.3317447930374	69.259683720433	22.5906700514865	44.1029943878348	15.8331363321726	13.1374192714327	18.5765870363099	49.0684213689982	37.7456490066518	23.3637704129228	40.3604013960557	25.0118436792622	16.0921451515561	30.8238207875808	23.1400578879031	6.08775026515945	12.4693690055278	0	9.18932308810479	23.5834154728723	0.275364320395408	31.5939876008507	37.3367310663213	17.6641073017681	15.3017956886078	13.9761617136726	38.3971257907625	11.9488175880627	0.766213770509789	23.3798602359009	0.12874733239153	24.8547607970696	23.0003617958542	14.6921855328721	18.1712371555626	16.3223300659544	9.10690471806689	9.5419619192609	5.80955747717309	10.9557078217684	39.2250324760949	11.7953723184469	19.8638715732645	22.8081836358561	46.8734092723607	43.4536453097529	34.4646683058065
ENSG00000001629	1071.27089346538	1279.99172440343	1179.58896061011	764.4800773068	560.410380627187	638.813987728582	1080.4633922786	870.883368370444	1119.56224076747	650.436932404601	1896.42060770247	505.35487207725	687.849562408526	1672.20788004601	53.7560402374238	64.5958744924532	219.550268597324	165.00715133912	761.436931864519	310.322408630982	389.348728877764	554.491753182635	430.313193752669	1437.50400330907	734.089542475142	996.660555744413	842.909031061727	642.722788493149	443.27610568478	665.566501776408	259.282573679085	781.557928208456	427.647710625105	655.60383930871	1085.23035845765	1379.211183035	1246.15594925025	1226.44267504599	1419.35526355886	427.979876978101	739.867121107786	377.541714181286	778.375726735864	1497.4574761404	933.687104413701	989.590514405335	1145.04801980033
ENSG00000001630	379.944914935406	503.85469066033	238.666073379763	282.741159969813	86.760309850494	79.6035817945907	332.218805529372	412.368477061014	182.850024499061	243.737241118494	247.988421975889	308.351973338684	337.515125462366	1067.87014788073	94.3489950801425	46.4568438113809	68.679265024339	42.8307876684109	205.784213862317	93.8583217106639	112.934111495885	103.452528229355	148.615549999683	173.139869362637	129.728584038454	361.147201704911	315.642327334895	114.464184081858	133.671342699646	97.2825763503113	41.4384444337817	162.914970506485	105.248885281403	236.268685544146	184.061577872661	231.231409124936	278.310199843865	186.230880241977	183.414188777174	122.351695427816	212.136889104397	117.455011043963	343.476790952003	257.286579130322	207.674482155693	280.302556435498	702.461496134026
ENSG00000001631	446.790319743839	385.725350894017	351.040453098697	361.847516296299	289.365085074392	211.684926388385	369.580097224346	416.713468037842	259.267643777657	270.787015969686	277.388414077967	209.219164484535	357.427734853509	595.250719728126	169.061995430716	107.035597939143	198.212808597324	27.6506931789415	110.483005776042	98.6932833864599	45.3680575277628	225.389469739572	250.443118904634	169.29945871387	222.964275501706	189.155500414774	356.458813769662	249.354108455673	112.317069356643	131.48414598786	144.162957702891	187.434443983947	151.967629379344	185.60000754108	228.08955703237	109.756289644108	108.712386359278	184.082546827789	62.2379451034567	229.606651042127	261.448845566611	163.795427857713	378.813602093393	390.833889816565	277.210784491958	352.595882539818	547.154647147458
ENSG00000002016	255.816944040839	194.609836922415	307.839685124743	287.252967889497	249.833526043645	200.753151024611	192.356969864422	255.243664078265	193.644892962079	208.971114020438	226.761315379827	109.381295910939	183.492520003852	224.747916211533	49.8270236594371	35.4088810345894	70.8480936030622	23.2674513508857	274.41428912912	197.231929793585	71.1191930984272	260.556039929582	230.317985914093	140.74095811576	164.489741367963	212.281795426884	229.098483418492	139.537158379937	128.102032811032	130.118332741508	100.132243174227	139.806183371376	113.764774552987	172.629676319162	85.8633198640623	45.0389529894643	120.432275105828	125.893613345087	55.3107841798177	111.464197098988	224.048553182251	126.92105662981	314.407502420513	264.752294889099	227.830053873189	209.91008462474	129.06242585674
ENSG00000002330	58.5953353198751	33.5141832478622	42.9688676427101	52.3786422145682	39.906768433682	44.6211061014651	39.1762901116622	70.6707854003095	57.1715888916176	43.1536015558658	46.6021396200999	39.8246228234302	54.3547935657115	43.9650146370934	65.4476972300283	54.3155165110028	58.085528586592	20.8848839099532	23.7122414363357	29.3504192891536	16.0472405579848	64.3446882393183	45.3144543963111	22.6376969956324	68.003760131752	37.6303164117892	40.8633286073831	52.5765707967376	35.5027609902695	13.5636667808518	18.7747308425974	44.3846899306807	65.6723428410698	51.1674034914778	34.8099922675315	19.8873114710685	19.7614651697133	25.4931153826303	14.603227441978	47.2819313199995	47.7487894179674	57.0380556848234	60.5647163108477	57.1601816996484	59.7926905704194	62.4894287866194	77.2749343551594
ENSG00000002549	178.725448904135	196.980471640618	201.116561461506	137.177474515419	48.0502413356496	90.5543727643003	91.0865327505155	219.264468479124	149.885875091771	136.150220584312	167.567831858139	216.415653332745	132.985976331027	170.127806258567	75.9061542754294	49.2121741636973	44.5708476875399	22.9952541074517	73.3559159923033	92.3995089537906	28.9366802820308	124.93704980194	77.5487565591736	108.415186169087	110.907546170694	318.783842986748	158.957817910125	82.7560748642861	64.9506646711992	97.3707401516437	41.3301665095143	152.047787847103	85.4510637506736	109.465864869347	152.766314421565	236.017005558589	181.937555381659	121.470250419043	195.799406003749	123.633643760251	150.810064168813	72.2348443185335	194.21030545122	147.371462408111	232.925087250141	161.719116697708	190.155987604436
ENSG00000002586	50.6388924774376	73.2127884943882	198.26200815334	89.0332649260886	60.6053065670228	52.7818029881231	45.4441216431088	182.01736152409	198.858796334663	178.169552465304	206.154744510008	130.869616592074	172.811533105944	366.680047354499	62.1668944785385	59.8966515508902	72.6003883499665	94.7710296855859	108.458121278775	182.26728263545	45.3517863362617	222.652553802448	143.013196605753	87.0494913429364	87.151622101926	145.209875888133	182.90564019965	112.222389060432	48.1026099925942	118.226208113165	124.764097373083	141.411542983558	75.7603740454249	174.611738633894	199.813191669725	131.129935773887	196.820103630088	485.851215987429	296.439370157669	59.9409153920151	106.903571685971	78.2834142994825	387.681748824289	252.885955416989	127.093051002159	106.79141697044	131.666297627112
ENSG00000002587	104.094442384431	50.9718022652797	63.3687994786019	88.6630891119525	85.1227776413339	62.8750106135229	121.402979987807	190.939304510441	65.2764990721406	105.684967233273	72.1342022492543	38.7713529164424	213.485565009337	87.8795141831847	66.2827475511951	34.6277890219587	39.1593511322965	44.4655493378575	35.2912214456993	65.5064367547165	35.6065217416734	95.0509414925529	146.920741340619	81.1337757520631	93.3750240605834	100.349991051172	108.90873091959	64.0036890458944	48.193597732213	41.732203415384	38.0181273417963	104.843581603786	64.1235053755922	66.1917415797188	108.671821550758	21.8422134234581	84.5970895035463	60.1407120886139	10.3241552233946	125.709114820575	84.3475910483374	61.4795848921139	140.646131850576	108.981518308823	34.3612127927913	118.51080685675	162.009137331749
ENSG00000002746	1674.93859616649	1423.6942221324	1611.06034740089	1720.43913413736	1081.05713240013	955.101361822572	1209.51217916546	2655.50194997945	1243.52420037987	1528.26391820577	1146.946030039	998.471943473591	1740.43775195543	1563.37995521609	714.029704147396	232.876725050557	628.081335240268	228.312579004783	163.555153089752	846.921248951889	319.534158706575	683.604534543267	1292.97195786049	628.647768954691	789.819190295074	798.845107687374	1551.29171666894	1026.74317606579	628.596059250744	335.952746775224	310.766299793969	664.087498556337	791.92657823444	808.558357812401	810.677912825812	286.785055673113	462.158286631637	573.968049593809	222.529401379016	1243.48388346828	1729.23933197763	728.450129074748	1769.09686811348	1195.64003890636	1305.21211770431	1657.02601562813	2412.11290294181
ENSG00000002822	215.061048149846	136.535349868569	177.200405277542	255.944973713769	259.853749291744	125.472837169053	195.409446420441	244.314000681382	147.629914314832	256.31533894529	208.944356470856	104.23149595739	285.73408955782	182.846602061217	153.24690390101	160.886470667648	191.339639192987	93.4388690214069	267.167848125255	258.124942049413	113.721821644029	253.746772668548	291.059066073633	175.645704315279	333.244089401163	204.552002206439	230.307775891182	241.816297132118	190.264565225029	110.293899383389	82.9053147883941	141.869755966514	199.235826415228	291.738729403612	183.13521915542	88.4121567515804	192.694947992982	119.865469336027	116.929223684624	128.467544855267	294.016655948028	128.68517363931	278.759912865535	182.739153731757	219.994351162968	286.208855651241	165.490900663486
ENSG00000002834	987.248056358101	834.271687961896	836.53617158073	828.533569695606	596.899420276293	534.727823936925	614.630154861756	1305.68340028917	850.667640921469	939.718344736031	820.316031290714	515.079747511002	1107.89327313692	793.763456178051	398.279917914025	231.073875116036	460.129349764445	433.844826773192	838.836547259081	850.971485916905	358.102524165087	756.990587375258	909.413616959108	832.722007691124	829.492821439487	1098.24297673256	913.259452056822	589.147699653064	768.122205208345	500.3455862576	441.415230182237	857.816581029398	721.092024591859	1022.31061308186	1013.17167957095	1067.67465796825	1076.17609624306	805.6450401296	695.940022023162	594.087757022434	826.42703725046	447.507059916063	1211.64486373123	822.215514069003	768.260920996188	842.305367694558	1129.52750449671
ENSG00000002919	45.0354702803479	63.4188341411918	43.5692095030155	54.3549873732154	19.412205277295	20.8587276055249	16.3033757731043	71.0507124999257	43.2381667994215	31.3463328965408	51.4811267417492	27.1211856231459	79.0170952876316	81.1334187383496	29.5803010959471	11.9423357014909	26.0963941258286	11.2523703514866	53.5331772280069	17.6256095955959	8.33382679898106	40.7917394797315	51.2137501397758	23.6557810502506	53.9765207940612	50.1524041623042	31.4402111988128	42.5961919749578	12.5721343280542	18.4016138563721	6.93485282884426	23.3103642580867	26.9742204101463	49.3377248566854	36.36882128578	12.4877731502803	31.9599588579614	21.2891339418356	9.12782126808323	28.6291309360344	32.9288618909271	26.1197473762052	58.1217216516339	73.0104157380107	60.5782886474506	88.9630502032749	41.1395415861188
ENSG00000002933	18.4930285299035	30.1521593139923	24.5292123968325	10.4053599458935	25.2282990515499	33.7608571994507	27.8625051808634	49.5039974043197	34.8349776086426	35.566156607589	53.0071504137978	64.6415952802461	39.763027669171	62.5482469766	19.0950012466245	17.7095533206473	26.7969649411665	35.4743147276021	73.1977602445563	48.3781570474707	58.2903182497367	30.5760144517977	38.57544265065	45.5875448342157	31.7889939983712	82.9588917563524	42.865097591107	23.3588003806588	28.141269110553	37.6323723857952	26.4782340861085	66.2638842661102	32.8538483903886	49.6346243597328	57.6265146555297	76.3210810381691	112.289199989544	78.9266765878704	69.8825270141867	28.3957395548669	43.0986894669786	12.3555880460997	94.8942216312213	47.0736723111296	68.9191904056747	24.9499612682027	39.788972006459
ENSG00000003056	295.360527872095	281.677670407245	208.708584373874	336.741292247255	101.957711163897	177.17161471379	141.959926352722	398.275959968399	177.617048455392	188.630938837669	162.390046188961	201.754196988506	281.619225471421	362.790763574809	86.8850133762597	29.9864929644405	74.0872105374869	72.9592700206714	142.225503825334	113.790211760272	53.1006513139715	90.2590220284763	177.256849046063	148.141734311279	134.833750678363	192.000185619025	199.260069763867	161.770936497339	117.725602605897	92.9439249041175	57.709736510633	154.401268896782	150.164552919037	176.566177398272	151.281002975598	178.061541049155	201.291477664069	148.372370281573	105.906395451078	204.950910824241	248.120165006649	218.828453077657	254.572156455496	275.530424472629	285.754163945944	389.629762572097	484.812519207976
ENSG00000003096	22.5105311315995	38.9665036786777	31.7019703389662	21.6224231320696	9.08897386901648	18.1175622862698	18.4228701502363	70.1608141386168	21.2264683562365	30.1535620985893	33.3095114964654	15.7438408070915	19.4869938581523	68.9072346308474	5.90790823457521	4.13769038894353	10.1689136696166	7.60674977206258	14.957420937973	15.8299039896639	9.60674650035836	18.2250031071936	27.7357705197387	33.0288346615833	17.1419910841666	30.6017024517893	33.1037828260656	46.0143535448695	6.89656020057435	19.030901023698	4.1029736542534	22.0048714609622	7.78426399982268	19.929956151542	38.2271226713285	39.3794625497597	38.546322901882	17.7470937860927	16.9189434394516	11.6432627425803	69.9322948429451	7.63613325253538	25.8598344612513	18.5627981482714	9.23432890656656	36.8998344862631	77.5157933127314
ENSG00000003137	110.446633079614	79.3780128419672	46.6625037974595	137.58976419182	64.566617443005	34.6554912550056	58.7140857737028	104.893725815642	38.978908138943	45.8137630749791	50.4021074715294	83.2974366769515	58.0136724588328	47.5543493308069	49.070420469878	19.3078671757089	45.9195432185316	29.7139012685572	52.8388032898047	63.0301929962229	55.1794601203858	32.4617402568414	46.6790813398532	10.1519227807632	12.266072045027	29.4257652303948	23.6733649472127	27.5394417170925	108.429266651102	14.0911949477506	19.5728818519831	42.9472975062546	43.3489920851485	67.8181154805453	35.4819871870578	12.2691067271019	58.5637003344496	62.5865029751113	44.1126048209177	55.3726346928549	11.6662648814783	101.954362813028	39.491818421265	32.2974239464345	80.4747086288043	81.1276225873829	32.2219245889116
ENSG00000003147	496.069150744926	278.555382844168	302.318054017558	417.79616459517	136.101943162334	282.759888713139	193.201990741968	585.267964509521	242.152717857934	133.300739793772	230.926570214228	223.405311546887	330.978762546256	397.869802631989	150.508146074724	10.7007555008105	61.672011454512	13.8034522337304	20.3965353255849	91.290965140367	38.8847121262728	182.973031957414	109.965784043729	76.1480794530385	100.118185549939	100.027562079908	207.674652805229	166.730083229476	65.1663907830139	112.788208376488	69.6379369373489	64.4078956845004	114.17758130249	102.857162300003	186.325556726084	61.5181153409448	116.352497803249	124.876704775252	126.21829437651	344.922729241674	295.641708107338	229.788762958178	221.463566175402	373.78541900997	405.290892387341	565.028337613559	596.918661488906
ENSG00000003249	448.471177503452	324.718649207982	353.922818337671	399.017296533732	273.398460146196	247.157347088553	297.768145444813	569.718479286062	273.77685539765	356.677794397282	392.195203623797	177.204509910631	431.242708548716	313.571282846749	154.841196341518	112.363673999693	160.446779351681	163.63505290836	220.724590492677	269.334789091465	189.87436147162	247.692253011863	401.503158408605	300.844264864059	359.198216876753	309.799986784586	328.349291381421	256.171824468092	411.051232555859	214.291686655252	292.569026924185	190.051518163597	310.433081243739	416.705340242769	309.278690707367	283.981835839835	297.596178451818	253.351498457317	249.752110656637	303.105814654144	317.599190103394	263.34644373086	344.275161414964	310.641957466942	298.66165543822	247.050752977992	409.404044647254
ENSG00000003393	731.07235110869	637.990578755461	489.889404972447	554.164778846332	282.14565869647	211.485228812297	371.896686113013	741.548824873388	390.994653535606	410.180063233811	404.533139306604	314.772296541997	402.789740050296	819.35710929906	135.206352858481	56.792864435847	107.79259886591	20.4356999510827	192.430144714547	178.938035735436	67.6959657560435	202.840378241302	147.63629691068	211.838389685571	211.351823130073	270.197673252798	420.028561988	206.585261073414	125.455313550755	129.321454515269	86.5985895914613	172.654594333855	160.787629933221	183.985906566634	268.645896974271	136.102422356725	263.516867745103	139.75326590883	97.2958126737636	356.357880230882	382.895384867251	237.00205638083	586.424011362478	365.51550304033	364.204952867788	592.772009993107	877.55125431523
ENSG00000003400	57.5578849428703	63.6113982304099	38.6803265460055	55.4372112743065	31.9782934080189	68.6145933208545	27.0236187471692	65.2678647047566	66.0258874582379	51.9369901290024	98.9920540266813	57.9252538745705	81.032903387607	55.3947998915135	44.4432117619071	58.687149607105	55.9250697710862	17.2384979713813	84.4308823168684	54.0555606670502	2.26936233640868	88.9237048364477	46.6712240199309	48.0255066700748	59.6527848382688	143.02996452676	106.788146864612	63.4118755504825	41.6350216774854	40.1111498147944	11.5895098433118	111.73193680906	68.1921532342651	57.2935733197344	100.385218058773	133.993385913896	134.610212404294	99.3528927116099	85.6323435948645	30.0353065038322	76.9436713041455	35.8765213374046	79.4785112322419	41.5070757273493	53.8573614370625	86.4019300844135	40.6664194337856
ENSG00000003402	1034.72296524785	982.113404419947	1278.23093390341	905.496137095719	710.18030879951	905.171880740937	849.287205003112	1199.18390540456	1392.47131017335	1095.7064797923	1487.68862543013	904.733622131413	1040.68047883365	966.698366395822	364.42504023171	423.717876282731	526.533947679927	537.662559100412	1271.7589189083	934.102905126077	338.748358563595	1458.98699249083	1103.57665661463	1171.55181688702	1271.61769917104	2087.78005472904	1537.80498823219	842.320906588816	661.562891098612	1104.76223139769	652.460437829603	1213.91826800884	938.496048327121	1307.87290439882	1724.32549838345	1768.43722754605	2022.17401867335	1517.28428733248	1531.31219956912	626.697634889284	1153.18822385336	575.317882287631	1547.97323242607	1329.27581267799	1257.21333261962	1362.1237523423	991.222226879313
ENSG00000003436	504.997319740044	313.417350828329	400.099676354663	297.942478431613	335.753224651168	468.809873215184	308.247971272865	354.551125815311	425.528124347937	349.181267719368	465.804866381889	186.108972310792	379.514203225863	443.160453412098	187.04572571807	109.170244536775	224.27326237028	56.6323570043374	220.639011832215	199.498297989934	77.6120940195496	337.338923441405	345.154499095228	238.140192584454	228.768517467536	284.892247705715	421.135246011982	216.415633758361	199.78022587323	206.344172253031	126.559759099633	249.762543017594	227.589428326679	273.946905178579	354.383204122159	225.687933463998	415.527877374838	343.012897937326	339.080865325699	226.925778151748	361.13954832523	242.490688970406	417.234755037655	457.284946466588	430.617219781178	307.005174479817	346.394480385846
ENSG00000003509	180.783964373606	239.255788365155	229.41253404124	139.299760814413	59.5254783221015	98.7929672753987	124.323560143251	166.184560150656	132.598018315626	126.298380935477	87.353170982601	141.619929425856	116.726048385943	329.460392913075	18.2965211860187	11.0913949736454	25.4346927266555	4.49959565859649	24.9297329633892	45.1734681527943	16.787155659112	44.7797536819529	57.5420558001295	49.5606020139829	62.9565769284153	82.5890633343428	121.844456344356	65.1113905260144	20.1660678923357	50.2807256438282	24.3326964342365	71.5405386169005	42.1273163518915	33.6977888943428	60.9304202495372	35.5970415050694	60.0179733926322	52.7952290791746	32.4383662203636	78.7054912523106	159.633061974612	92.0018451983733	174.65420048179	124.132308816447	150.463895229581	169.49615228102	234.239791562112
ENSG00000003756	1076.11437544091	1113.23406358245	1153.46117317423	1097.0917161144	711.783488091292	982.720744963941	778.464733645284	1297.1260388605	723.169228866628	994.598741945461	890.670591250916	711.862263383419	958.877199704895	965.181885711363	389.970452588928	244.602881742728	461.250621832807	141.862037085978	826.955912858522	602.937348249915	167.591437318438	770.803147024486	808.079079234313	557.826422692123	606.0846599354	870.757225298935	896.7451033824	817.669985713936	435.129874519352	691.806084711282	284.627435425501	666.294034458774	638.581879210245	576.45926305126	778.536923575678	373.267075861695	554.146697961955	480.887833017048	355.500075549601	704.869370201178	877.860448923512	754.09656668279	959.387378084882	1198.15085395043	1060.23560289258	1123.56108726198	963.312650647017
ENSG00000003987	368.222748560087	397.348717130238	301.215460415	271.286841416288	156.098058640384	161.396301199974	151.20016833148	288.410495008758	191.500922127828	181.5665207747	198.312616215141	260.920514062471	231.423342897101	371.192892319586	53.6700641539262	15.839831099309	55.1317293845658	10.8443431702442	110.819189829937	147.83240173212	14.7090563999254	135.854826046619	181.578757198804	141.348047160719	88.2309146749804	125.136675418171	205.905044582163	128.84234132772	86.5960899953955	63.7393662383392	88.1147893006871	132.854125509155	110.505299037432	113.520283545593	163.690352752214	30.8109790905097	48.7952663747165	142.802014659521	96.6757846957938	148.221952462989	295.186191463735	158.335367071548	197.939180678136	173.745016872667	211.71077011301	378.212490302672	414.923150507416
ENSG00000003989	77.8774357765943	31.9233019897143	79.2764638271708	12.189218874663	24.6778468696796	56.9121741643804	134.835134699637	88.8959075659904	68.4837162332638	97.4773397169288	100.789411692166	48.8160368920455	108.411973923271	229.286362810116	58.4198121391291	41.8017128265577	28.6317957583402	113.032951350822	302.042681045221	159.944003822857	139.645829217629	42.8582942224602	201.013857243126	63.9021583125087	109.013326276621	216.000251343669	92.7934730138042	28.7642414295633	91.1037296652968	91.3362749887802	50.6210103904504	204.304969181403	138.328674821866	120.041259173336	137.333244062301	332.223630774806	145.906662017939	240.575286492168	414.350197311641	42.2388084557096	47.3668334867211	60.6743833397896	84.3938068676625	106.286810670101	51.2090431726851	65.3595499227417	43.2692436158974
ENSG00000004059	313.042308594062	368.801800398627	245.652228014657	425.561462426845	163.035401800398	141.140152080508	181.799322589975	560.901508791746	136.06516290148	270.738821129356	192.169489560352	219.736285671837	380.337627558155	383.852091725907	149.308590736942	48.1637649169652	99.4630846234136	90.5584287074693	173.250309421362	176.378571837422	92.163309321718	150.330112110568	203.113237176827	124.630557013667	134.077329858954	244.243143681726	201.184301365006	154.791444459662	131.268714476622	94.4392626537452	79.9919796662756	154.878958171381	149.365236388368	171.009734440602	200.118499356814	183.913439735271	222.637099916362	151.017759107237	154.213108928677	222.485234370467	267.491867074379	147.584963974018	323.541261702339	207.933476948422	212.867014818611	443.216064119037	771.071342310485
ENSG00000004139	677.68884434989	469.968728873379	554.285428678752	594.714129713547	424.157311173084	432.241480310531	268.767897921818	889.745743749505	460.738778649827	591.344623631677	536.482497858381	250.06804183988	652.239611551039	318.254372573955	200.88487024435	95.2944657713254	301.211789770369	128.352897681829	273.650436806855	310.179667390101	74.7115295323862	464.975530992005	575.286601504451	309.972077117767	422.03470736652	271.655216273832	450.507291120795	362.750340387065	295.111329755119	233.610781063509	223.873244121936	297.062953263498	405.797078508436	335.509011377235	398.960054781626	163.863572182222	230.600500474923	287.142688598701	135.841498806357	422.768448294129	604.639533387918	322.873560019934	716.280950860597	456.195226758141	530.997538157061	756.241180787858	664.483937847646
ENSG00000004142	372.658487652159	405.622120299804	320.875487334884	426.194952745429	194.191553933508	204.804751566326	322.008011780355	596.077872996036	223.271036041819	329.192246130342	315.697139392592	242.192235281839	429.476931554436	383.813996467061	219.57884661022	94.1006080574155	163.291538535411	140.24907661275	286.222180169574	252.380897430543	137.123283910525	243.752990041937	346.110046629007	275.255552418019	349.872241454923	332.170539885994	263.77593462118	217.022602705365	258.18810539037	205.389747076633	192.998962240866	261.15249774302	293.523816500203	321.879369395281	351.618220495333	327.381747193654	317.695572373701	313.359437334433	249.216790746059	356.072492103363	267.217678603026	228.325967427904	475.99986381625	383.53595802828	378.929836973414	408.577415622749	554.644792813869
ENSG00000004399	281.938073460858	189.941165011909	228.852462499535	234.196514962809	160.980609892697	158.70379906207	177.668137851232	441.434181819424	211.863416235057	216.256440222491	159.585996998335	143.908322883229	247.256187889026	368.536868777388	100.135810255738	74.7276667404565	192.393214479769	52.7713423328773	403.349491058111	224.766413870234	81.8077997347825	192.170802300998	228.947569378358	125.519943671002	218.623173376026	230.206870960634	274.736405431319	181.706837228427	79.0108210023342	120.563478807328	108.404961752158	168.31446354077	175.459817960953	185.246180493567	149.996425143082	118.095662526493	193.870237411478	109.059010393587	136.857678546439	107.759257489478	259.032923397785	131.997229729655	270.218741309781	192.803702218837	252.117914408593	245.225456642911	315.129318274814
ENSG00000004455	449.484231534815	445.666655581103	397.705712126121	423.371700450896	181.53023886335	249.902637442559	320.20746981617	557.347884337872	317.175446303928	240.766771902195	356.784551818947	253.269954709712	405.629850445248	637.478228583623	213.10808399712	126.575099813562	121.077776176858	68.9171425247713	271.338739233865	281.104382131439	65.7927089316667	279.77477653415	344.032569679558	213.823304418936	245.563289626795	313.71101833115	383.548408583645	233.272080008791	123.895368947204	206.042311466931	107.811337574518	301.794332332309	215.00254913901	232.498191412552	287.065407223644	327.85895450366	265.321713087196	283.456766513255	208.920352945886	272.583843088567	355.645259708014	144.265218813539	417.910178796444	328.36399599054	376.997592663346	472.435476479242	487.012284076153
ENSG00000004468	69.9037567296167	107.309366195407	62.8385451090833	14.4806485304871	13.0343644400221	19.4850845021511	13.2410839206824	82.945294387202	34.3752397848595	23.1126430822668	38.9399824980342	70.2825986900421	52.9233990970818	39.590639555859	23.3238839516182	8.22892359738136	30.8306123873614	23.0906658838846	16.028832279988	32.4533558675699	4.24283705712795	55.6446599713919	13.8035160041181	20.3188910058798	19.9512928066937	17.4546719797324	34.534964871097	18.9916817810043	9.75815961563325	33.41796950553	6.76456484590767	27.8429695202838	11.1679091461696	40.3608068157993	53.5350081595658	22.4185494876788	24.1492152573102	53.8861383441178	42.2495697074321	28.4679967165623	20.9178026746855	20.8680658084842	40.1170168545005	52.8356465194725	85.4037865638593	45.795719824375	58.8228386128104
ENSG00000004478	630.340759019442	451.404303654033	522.305793143069	642.425878521945	585.87845880206	306.907189874666	626.380491754005	853.919511995342	344.555015314411	1102.87983150427	521.473085104613	299.631262916123	801.14415167696	2431.53275293466	270.683985800508	204.218448168338	420.523555199218	460.274250798918	1866.90824062784	692.313983204685	279.402001213587	274.17503357644	613.000451243963	338.49789819937	678.841698936141	4013.58435055232	877.022492041957	535.904586859742	444.255918244728	232.81456791398	107.083433446154	572.113733840379	276.661993260633	688.087038387061	299.970048348881	2019.7239811764	3135.11678156196	554.238142907511	524.82186554258	388.231842141473	669.425696999921	203.227127240804	1162.59370760223	422.330785496527	423.538045956108	581.720176079656	773.194537837178
ENSG00000004487	203.067007125167	231.430573016291	201.265323597572	159.512595869319	79.540381358685	147.914735564076	173.157253777656	387.07552084531	201.131094004185	169.072996328392	216.322374526283	140.172632992456	280.617163843411	407.055822130429	48.5992706925072	26.7841019333209	93.1409932262698	23.099857962717	122.77296481318	51.6555523725864	42.8870280629536	112.201066204118	113.082109959433	100.391270847183	134.078642386728	170.636522535701	284.288670173416	105.630607286235	28.104795346927	70.8652800071393	35.5899159720554	178.88206962571	162.110709283672	145.113473114666	139.327271491225	92.3757702103576	140.558076383185	132.319835054084	89.6764612621014	166.032592938108	236.050454459063	89.245849635877	287.232438092308	196.288862110566	209.743003100707	272.534226174474	402.072655049953
ENSG00000004534	1024.91090376078	964.853732323208	1254.7983154732	887.630895159573	952.542073688522	1149.80929207102	905.549660034754	1248.82435063188	809.820451234639	974.922199043781	830.375905397546	491.829430403538	1056.37809000098	1016.02839698061	330.635828096134	205.649049114157	449.372094777613	195.584981142208	943.54430886337	753.154343031219	389.976190179252	999.814720991708	761.557907868365	606.043874190833	726.791391481192	848.635523067902	1200.17362814937	652.203826702114	446.176391779695	569.486301126104	386.079534586279	884.584684033652	786.730849968982	746.55275732665	628.046079500347	469.73794160865	653.243190240037	643.516494858596	461.387335189514	725.170624300111	924.41529258757	612.766605606077	1014.50094521761	1036.83114397454	1161.42793013495	983.367575752819	857.449428611507
ENSG00000004660	1307.83362355555	917.345883368315	1126.22593451676	1576.32266007361	844.77178353484	864.228837150894	975.736971649111	2843.93711696922	955.705583626026	1365.423244107	1016.11427087718	1032.80344680905	1694.55754705207	1636.04386739123	899.233169639403	242.233961060254	659.420153045664	321.744230063336	383.948994530419	821.543476994756	320.410378141064	576.422238004478	1019.23606402101	642.756350047429	632.703680238345	675.391020802683	886.869298367615	847.114336049503	834.524244112351	458.751396414982	459.406512934237	562.200045173421	901.730039979354	734.71020849715	899.290381488109	368.403255282115	438.90636236355	600.037448934238	413.419179553109	1323.28856472471	922.98825419768	863.044054540755	1606.04897302438	1025.2876388741	1095.39556295273	1686.71323131659	2221.59701728036
ENSG00000004700	92.0465557170082	80.2608253102402	122.469126873703	37.1138042585969	44.8751646559547	55.0892174613558	54.1578103800437	60.4320446147478	95.6911847058936	51.1024192870536	101.840949658996	77.7939772674224	77.0267436091515	144.46973628799	24.4256130761833	11.4433542980053	19.3592068707316	22.7257668768588	63.4644513025913	58.2617027579546	15.4048055032218	56.4830921558578	60.5864090973173	89.5424307237431	43.9146708649025	81.4214571299626	80.2793421686231	40.5857924343137	22.6719145976944	27.6347621896767	60.2966639819411	87.7027893569689	61.628941629167	62.3969517351358	103.2413030084	49.1602935688929	90.7449333066523	107.16957088912	70.212057725686	40.2217209936485	58.8210472627703	40.6609501911634	56.2286447229663	118.161591744448	67.8647052900289	71.7495259697067	167.107144785099
ENSG00000004766	430.104868642916	448.753435065792	308.444492516587	207.615658597478	166.784605158076	196.669865893909	186.321553941985	334.348660451367	217.355591374597	275.483762674257	283.933544172357	321.058554565516	213.523618707874	524.852070189446	63.7160734138988	59.4735366291043	60.2868780455481	19.2317215637304	95.5844368220665	113.473449450913	41.9627501424187	118.456054636856	139.220293078629	142.865991067425	114.239318955845	228.086833978693	281.41909222169	97.7227949434457	81.5017822458852	107.193761635244	104.56270111298	160.102612390926	107.225392013924	179.671238043624	161.797397453086	167.941345116331	122.258827181484	178.329556593053	93.3162698051271	218.901424664951	346.469620884074	116.177508987038	307.505905992902	264.196743434144	236.438512424598	272.46189078216	686.293162989073
ENSG00000004776	32.120990190748	51.1778827185126	66.2344740251152	91.4900116828042	13.0924352866336	36.8038574337204	11.5652448257545	90.2041154328633	52.1050691257157	34.1732818359231	35.2553397530099	39.2626376080098	40.737550706553	15.2514540247402	49.8131502501947	18.1104161909119	41.8493413486009	44.1344758606474	24.9914572077121	89.5945575928062	23.7361874991137	31.8724603811615	94.3963243300616	33.6211913444935	51.247789686415	61.1463552899243	26.9052114654192	26.2351650748607	30.9688554775749	39.0636875222191	22.2281701010312	77.8433224846686	61.2344992976094	35.6208146973012	14.9510546108369	61.2085553171528	38.9884357523493	67.8126794445413	59.8875449495755	46.3194123218323	23.3685630329869	37.1883848632033	60.0254828160902	54.0188274309463	35.8824940479038	62.8427881241403	38.6023936519897
ENSG00000004777	438.953416689856	356.727551056501	378.231486134933	571.108492990139	292.853482436366	485.978350914866	212.443750788693	690.09182767664	419.390414839181	423.347826754914	389.766226087684	267.191527822247	684.202270157067	325.132955476701	250.826143429761	251.787243815183	403.704699357099	162.877693201179	425.64335291887	469.717749717522	96.2858794851874	723.377631053152	453.610554771611	313.981550718635	549.829796801799	317.974032006262	481.352547843893	549.194695844941	290.11237988703	297.693861010335	342.845992611462	292.774933234116	427.374031556966	273.917288948675	343.065619160286	115.775037477683	350.757612696451	270.887874419112	182.414828137674	369.630501174689	460.653717963078	262.346216155144	672.48702987656	479.941690566408	598.498864020173	621.529371050971	265.815222971489
ENSG00000004779	127.536872268077	129.109450161876	80.0720660220242	133.595093469373	49.1769429028748	47.6346325202456	75.5335272153051	214.32549820573	80.9519064114413	86.4148982005476	96.8640079520771	71.2795334272588	141.549853457925	247.15229111595	32.3331240959852	6.58715331740785	18.5401878153195	18.0091673068674	42.4855394981032	54.0372895108236	22.5010909413533	33.77899760165	74.0077909407974	48.7337624280676	57.930368831824	75.8034586962386	92.961107150247	34.7431044647368	25.2326629717593	47.0833160727004	30.0863806014276	50.0046624559193	32.2449653439426	54.7303457450511	60.6200265359197	96.9688239507137	78.7547075262966	51.0762706011286	48.2157601629759	81.9352651522552	83.8920852013275	52.9518322190974	109.903904542213	93.7123121803137	74.8819012611408	141.603566853799	316.356098262779
ENSG00000004799	253.326956405195	168.577651827995	370.029602730828	75.5489933761991	117.206943700213	221.49871550182	277.100961117119	195.11713242587	281.276086359989	172.618331290281	618.397000631027	100.932440506452	221.515923805714	979.950911190366	81.9081588448139	57.7753262575929	210.642501619722	92.595527033957	461.13147188345	151.366299638112	140.127088487115	81.6854418015868	365.513982430632	516.354645413897	384.309060283124	449.479565036415	313.000712480865	134.066849324594	100.967398551837	289.322632648685	175.934820694926	782.042631145984	269.570186413933	472.967010083234	589.039247324833	276.613607790757	527.915351671084	495.515370956104	390.45458489855	667.193441514153	215.999499509549	66.4187930587099	515.43060426253	792.694740281794	448.017701076011	381.418097330013	292.217887818336
ENSG00000004809	12.4541526910032	14.262482811926	9.65305970821622	3.6791614558799	2.86355870730512	7.60931172858701	6.72266985386069	13.094158883545	5.81605823009115	2.85168538977538	7.79009382072918	1.91707544305568	4.55786723143046	22.4016659293516	4.18461899023983	1.56038399053677	0.885126184792233	0	5.4926327026612	0.954466003406591	0	3.63258116185054	3.51185456901003	4.8839172348993	5.68506621837442	4.82252778877377	12.3938791988788	8.27191179759542	3.93006932240467	4.53705460690857	0.997820927500593	2.94143890042655	0.946492339790893	6.73925654348481	10.6480928700117	5.42713033180308	3.83969015004936	11.84975668275	4.86129515624504	3.75442220578289	14.237836493229	2.78693312485585	11.3468976177931	6.49443413301518	6.65444619419074	4.6098517843039	10.8576937190138
ENSG00000004838	7.54184534298928	15.3685148025905	11.578243133446	10.2230201753438	3.03895916334945	7.42385717844845	31.6832467824024	14.4803918148908	8.11389098275804	10.5087620225608	6.5432301501616	7.86759503381281	13.9070328065974	27.0692173100762	8.60267918272491	3.14365386282923	6.5823533423978	6.1760605252316	37.2468075699901	6.92642437719738	3.93289850988068	14.1060760440497	15.9008918853766	9.08309524312964	23.8230137729261	20.4550526991393	15.2703717641338	7.00186987068064	11.658637902152	9.39804880565195	9.35601017975344	11.0353592887634	16.4173802680958	22.3710119296478	7.48259339829153	10.2068105695243	28.7309412274136	5.7259448848378	1.96997403282073	5.51667417101055	11.380567168599	9.06250554509232	14.5463781295857	12.3034761194993	5.42339691241947	7.60648183057192	7.68554293207441
ENSG00000004848	46.8407730529816	45.2638751963137	35.2425708213946	535.375235434122	219.848994243041	40.814410685377	33.8806028022365	299.502459472588	23.1199816641133	32.7387129975784	23.2287702220028	32.4937832020476	259.971290786872	27.2214651438829	66.0648644563351	28.2906212913592	89.9791412634369	23.3799160887175	38.8389814349961	26.8535649810746	27.7092464298078	229.609488945713	410.6415142471	27.4191285272708	342.089409396111	45.8943986674245	507.029786141241	24.5676740440477	31.53101204013	90.610299594792	255.438758340575	113.067507534044	47.3005292843963	262.580183148207	23.5804409594858	54.9277528660558	123.107223273936	111.860116268339	173.448525258519	67.4988681325963	40.6553239388403	92.102595968174	65.03427065455	58.2026163603504	312.98811888106	743.992323915632	57.3402325002719
ENSG00000004864	47.6990398133041	45.867949556323	32.93604635886	25.2574120084505	11.5414474778139	24.7227387718222	46.38768854275	39.5754981869024	18.4933496825488	24.7342441535412	16.9128808643255	41.0998919824291	10.1124779470666	33.2006633050096	6.01970677624439	1.72107661536485	2.69205037707226	0.583413097381867	51.1783650346973	12.2630431846482	2.76083293392512	33.1156709910514	32.9283204252902	22.2573869552374	19.4945049586522	27.7695329689404	33.6020627987922	18.6985181746851	4.97690131545386	11.5509295990704	5.03359371965752	25.6902615701755	15.8981206021741	26.5332971684724	33.0448250668429	25.3900948010381	16.1756898642057	12.0460071268995	10.7328856283761	19.9519161418655	28.6493360284051	8.79556894837673	27.722004046314	40.4434287077584	65.5974503135094	53.2461567603298	46.6426213072133
ENSG00000004866	289.268266495481	201.114417556734	156.144553599793	121.695426255581	86.9036956789477	95.2643204684283	123.086650289764	172.442834748784	97.0510412252385	181.715989528019	115.051823948532	121.234354412048	108.332532011342	328.939702595273	31.1208755567439	7.94549859375078	35.2208081615659	27.156401157214	53.8730936101056	84.6107947143067	5.82981701803296	58.7192440780394	114.579220810803	70.9216967521997	46.3900811999819	146.260543414912	162.297266904912	83.6775340944758	84.3315680874371	60.5227542840263	25.9522445902467	73.6745766235965	62.3941839071926	70.976328272251	100.944388474388	54.1482481104015	99.5903860503136	51.2316428418828	33.8370101490108	81.9849561532987	213.35916190527	86.6258190776443	182.639725228949	143.450575173302	115.343319231912	187.358967187273	231.56570091465
ENSG00000004897	407.815903681771	465.778214353359	404.769117642453	307.205021096822	178.169414368442	131.471553216256	276.423756791576	602.11999463082	290.820335171716	391.823716968601	407.778044488457	300.831600169228	459.37354943306	710.971466686336	61.885042678165	19.9769001909681	98.0892486441839	53.4508924109569	172.746705790058	224.625369888139	81.6801358943192	154.228369703507	199.866171050393	239.366770371354	281.356766200139	319.282565208989	430.740815269911	229.199341651909	116.82259372779	146.183660361605	95.8813102211836	215.463438280587	223.660307370184	240.412971759347	249.709843335633	246.593672015559	192.37016557471	225.154055554342	192.025061767	311.778827570156	354.114746298041	123.375725183822	331.514217391608	323.726313004259	318.230376251834	333.864700210901	622.226457539831
ENSG00000004939	3.77897361227108	1.71709888504243	11.4689203568574	0	1.71865143849278	0	11.3661340124192	10.9073886842616	0	22.8121289198484	11.9186057042157	0	2.468782091912	6.00828223010576	0	1.17444334753374	2.34627184017131	0	2.53525985516924	2.50233554332873	0	22.5904268355757	1.68189499619586	0.874061283687474	2.90609644641532	16.8934493604606	23.3309511715477	13.0033154087145	11.552961290335	11.622016396919	0	0	0.854864594702841	1.37501096262997	0	3.87520706226841	43.6234412792855	5.13368199688515	11.9383028413369	1.23810508590653	14.0414808384003	10.8597664140232	103.336625476918	46.5127776810239	5.11635422599591	1.23592302697245	0
ENSG00000004961	60.4804831709614	74.4668005247106	32.0596580127593	70.4316257932947	17.7935933511897	7.01107665724463	31.8714749919436	88.9882924473591	28.2159070337386	37.5483927474398	28.4799491849221	21.8706167283929	52.7461099812654	143.115043016093	10.7968917330942	0	10.8862054465652	3.1826474242543	18.1066879696426	8.55471300552565	11.2396432145947	11.9130330653256	40.1998330450459	22.3682622674272	21.4668787868496	25.886054993826	24.1192406323459	13.5861590124883	11.2028378228834	14.0938631622808	9.75984793837685	18.3187369466233	19.5516472874551	28.0973475778711	18.8954533448783	39.0516714858572	34.0313436134413	16.458587963307	28.4177830951258	32.8356327080416	44.9936728684894	15.3752573294663	43.2155009505657	32.1567298077455	33.5752327208337	61.1001955214635	117.502635945324
ENSG00000004975	255.907502052548	184.835591936326	246.653665986644	306.828225607354	140.813509520629	162.533589211006	192.166286930736	366.382273022276	217.527366781531	261.365359545197	163.544319238071	129.292271478837	395.027556229628	333.656766062878	168.362021402984	68.702156508647	151.171583548386	46.9295451815174	211.106028414527	196.547238896324	34.5017254357381	197.300190496219	293.765907354113	206.23461830877	263.169994420012	234.17277027325	296.60772779355	170.188416330702	97.8463820154342	155.71117005949	62.3134836236629	150.402801450637	203.893897862575	206.94489793965	214.439640551566	95.9669434335672	161.117565074847	104.886980219323	91.1210087978711	178.83378190291	271.269069818285	142.079295772439	323.391450852886	232.909820689515	281.9763500214	320.655696831681	198.474932663652
ENSG00000005007	306.710902527305	334.254684540238	268.819095883343	414.389947317008	283.820240079084	199.437289744266	363.909585334541	570.439666254288	256.318257529144	632.008320770121	295.610906486154	169.278474690346	642.022464083782	493.596532747814	156.926295416189	100.288518729362	266.658855386712	89.6332205471509	320.433167514677	360.937569167024	138.706580460713	335.752148688535	471.572520108203	317.766151819964	356.919070730833	432.051648358488	575.637017172456	298.292862712299	167.033333558515	144.341575301777	83.9668019249772	264.027821671936	309.931918357236	428.502621087527	253.062520119637	274.300288611829	427.747411922992	221.322435583958	153.336319589586	196.045323713606	428.424931048467	167.738730436107	535.370647705645	307.998526614263	360.454986774257	327.839950277759	352.943927140036
ENSG00000005020	95.507338365428	90.2489827590983	136.791620118134	108.783742064012	78.0336612491019	100.625742492572	74.9736623617107	183.193931882259	68.2888304176334	65.7389707021753	157.815453306217	69.8465423548672	69.899140589138	171.805380603684	25.0978196925863	11.2754021807633	16.6633308315114	4.33391185194355	32.221699337891	39.2965618093976	9.13399461480442	27.486330899742	46.1077321492606	45.1221018295271	36.258786646631	111.450421550183	102.773058982794	49.357042677936	67.382858985435	47.9049123899871	22.658439197385	80.1335663514931	33.4062359513564	63.641764055458	56.2021234338848	56.230560199144	85.8014306110917	80.6520786217153	71.0096268963188	61.3149455947831	106.330751069557	59.5359626363534	136.292106962819	77.9529303883436	80.618195234209	88.2414315111302	158.64010619552
ENSG00000005022	403.756273986536	372.336083578052	290.527469201697	372.928855188865	104.245542515525	163.509451229225	210.750976283273	595.312427978906	282.234178590606	191.002144920513	219.237488555878	298.100097838765	340.475245643385	750.765117559638	76.7621326766497	17.3143309511528	45.8898012282457	114.01403673089	121.216977749371	123.603493803708	146.367102203293	95.5909151226358	157.857370105429	170.045890983724	128.966432087309	297.641505608769	234.58758124387	111.895191741773	125.475297812221	126.651554953694	89.8603499717464	191.72556606118	153.855242916845	205.233512413795	154.494301777016	400.160185256578	352.6394810045	218.034427733694	275.713950784586	218.327926647507	247.276328655049	150.392375664104	259.501465943253	283.081123033898	226.591852125051	373.770154304591	930.486102264777
ENSG00000005059	4.10388034170874	7.4011510226381	4.03130464960852	4.71504633700851	3.94868291827736	1.71842674471124	4.05485506778246	8.24394858565107	8.1637832054034	3.58726656774573	2.93136994683364	6.92600192915634	21.6962574105067	30.1774891051356	14.0593277654349	13.7032827015925	16.091497335054	6.36772355513426	10.9135617224625	9.5106881917221	4.10085763938138	9.83156895644386	1.18518287937788	8.28951024795847	11.4207371341398	13.1977746888313	2.45461518920576	2.33176579809399	16.8038017493964	4.07779462862603	5.30584953412124	5.69911662672087	11.5972262931603	4.10797105567847	12.4369589051791	4.14206553383384	6.35855932514393	19.0018472190469	8.35767867938991	7.57401042750663	5.55985968542373	1.11700735034008	6.91859932361474	4.08248350262704	3.98857858214071	1.71480637407802	5.3472285646831
ENSG00000005075	74.5014875905364	73.470576652636	73.2950410734391	76.3783474260996	51.5230648401072	50.5905415221766	61.9241098928662	93.9397422630761	69.3846210262405	54.8323580221626	78.2615517117376	50.6581342413175	82.6224286070719	81.8230077494162	16.4339240351435	14.4732998532161	22.2794056395984	26.0416279604897	92.0087098942948	33.9336265151182	39.2436015118388	44.4359710082287	77.7257283434437	69.7140372531034	67.0979022427812	87.3605568324451	60.3076139616558	33.9317226102239	32.3077394218301	51.3706280303988	26.9615702689203	49.2553799226836	52.6805738163856	79.1904221582678	64.0835132794058	78.7906810176809	99.6712361294229	65.946689235817	66.9208120517908	44.8490804418137	76.9170577105144	32.8071286625751	90.9494070567404	80.8314606938356	64.7928017523078	86.1024664132644	86.7148726296766
ENSG00000005100	269.993849265595	235.937707800061	206.794277132202	251.478939015616	120.627232571586	194.769471519203	155.708757865909	446.168311814129	191.950772494149	167.272775176803	202.27289214552	153.907082109557	224.811580461276	296.161303543639	90.2736213634152	38.8976797530706	59.0419596575001	51.9683541371586	110.59799967917	102.243845344803	45.0412417908961	128.331554527808	157.081734304843	141.238374708558	138.034460570612	116.318698817797	160.442932653239	127.402121875429	99.6592694804341	106.619917422786	76.5455293495669	129.329545466609	124.289249557926	121.593137769426	171.689164779966	103.002467554067	109.765949177634	128.136356426371	63.5334754018052	154.888066438388	170.576437833959	114.445625611774	244.403044165669	173.785668589876	217.078935013004	239.149254534288	363.214419432167
ENSG00000005108	419.10187373828	374.301127260888	513.327409398072	397.897186490379	148.005955794099	353.490125053466	157.520859351232	614.030952268246	154.315045733683	439.920211480005	279.571449784997	153.296439213715	279.94901136053	457.777278601126	143.908481266532	36.3872863617272	192.040135726775	32.6360228792021	160.631531272613	206.292727990933	98.2626023024074	477.856018034674	349.840954108655	241.024766171842	326.602548188774	158.062419246256	213.827482723062	218.059123856834	88.9963417359508	213.562997423424	87.1544954445267	198.193382012532	99.514141321159	162.283296410321	301.573308246797	125.757809309376	193.15063091375	285.085996974862	290.268571091824	282.760710651257	304.657684849925	288.50852460226	475.603328552199	326.498531897981	266.01222766707	435.7069218266	641.848622893988
ENSG00000005156	320.00046283609	383.693613525119	416.212305174522	309.262843077743	241.312486939005	256.343719061796	229.118091606573	562.936128205307	331.233464567239	314.350053550585	233.153358829674	230.983457272453	256.968421366558	400.188163450392	104.860066824252	58.3072331575345	99.2816469513864	50.4930782361439	203.075551014086	215.332441014337	71.6385923000746	195.431254384462	268.083986105053	223.500445772555	243.154142523549	216.448607673805	311.449196949676	203.593897837813	99.3830850535797	100.69178320026	84.5148120188907	192.455032092081	199.16779137318	237.563833154485	271.452156032626	110.100759960692	162.540751993621	188.7200578727	151.385264043603	277.242472153837	282.958552248588	260.736960315886	378.606334097491	324.880350213196	484.002204758312	565.094495536642	472.536646926233
ENSG00000005175	164.533660062178	179.864031556352	167.732380459533	156.399895480998	74.2697769418718	89.7393568269313	139.991341827681	223.505502311026	118.842279251898	137.26361160105	99.0218445314521	107.717677308263	117.827376865986	279.214045078149	71.1164226592739	35.2579951591181	70.1847791468597	17.4962145135237	88.903526529591	126.154962204276	37.1471141919288	81.0097778204631	90.6870331249202	87.2704474450732	78.4186224344328	99.281092321212	178.112413500728	63.8075495145373	84.0555884209411	62.3087032644158	72.6136073067158	83.7767594778924	88.9277203410039	104.565272323099	116.562736220428	50.7393866754505	50.912234764006	85.5964040984336	33.0190860179763	126.336308279954	114.718461517689	98.8596864580322	140.514443078064	242.519919916929	140.98964599119	108.574671083142	275.032850092382
ENSG00000005187	22.4104586433697	35.0038923175486	23.0884505170761	12.5021512558417	6.15089412702581	0.216763033915574	19.697184299851	10.6518418491994	21.3612796343351	19.5761299721164	18.1626738287946	6.88502210783477	8.5961147972641	16.7858084998724	2.86930250117564	2.4793481017097	0.604384640843927	0	14.6782755072259	13.025183783061	0.211364344764289	6.479958550582	4.09206706924131	5.65866161746461	7.73463161263341	33.1766076152835	15.1294135507095	14.2183114227643	5.59870022316818	8.6202706742631	1.20502139709305	13.8947992872637	8.42077129532252	28.4857722226688	22.1754744323277	9.95493872169481	17.0208503865511	14.7513291873674	9.31513379243298	14.6159954681505	25.0384103776947	5.89951006584117	24.7683473773313	16.1359380531611	14.9443724016251	13.8054861520198	48.3202083324069
ENSG00000005189	19.5920206877698	11.73365691595	13.0812375585883	22.0480496772795	6.76538113225718	9.56144264348426	14.5745259376372	19.2129704262138	6.99592140862463	12.1127747904578	3.37143653909295	18.4217152790076	28.3901476534382	6.22897312686524	10.1801458801372	3.0563848528368	1.97887363906235	5.52299562820027	5.71124636564419	13.4073221881668	2.76716211595564	17.5963703517675	13.5726297122035	8.10149117070373	10.8710873796652	10.0627067784891	4.1938834412621	4.71871874394803	5.87459723568538	1.47163206180778	8.87769611789664	11.6714457170645	7.54199995089553	16.1234176706367	15.2417642814379	4.67293735120236	13.1977397924621	3.0154959149095	5.41173906039487	13.5121786454624	21.4947585821847	11.1487507335851	23.4156654757508	14.664771916572	14.6855316968932	10.8495416513123	18.9960749659055
ENSG00000005194	202.1978942897	149.795669472678	122.627238031488	181.08696655493	79.9886069814275	123.798310003308	114.272490607023	333.326321034929	96.3167297876308	118.181520441636	145.751898550732	112.361419579544	213.085848083805	165.157596092319	97.0385009379146	20.8792674852709	83.6715091534239	22.5148541247606	55.9113757519455	127.257228402519	18.9671025815972	84.8407954575855	142.049591840716	67.5624396090747	99.100730885722	80.6719165935066	93.1173865854756	91.1362393559664	36.2503268448837	41.0669328427789	51.5614316255467	72.670003286703	94.3451093913982	100.24602007797	76.250800278139	74.3747097723669	77.5050700908687	47.4387679884369	61.8109092683088	167.361121948788	110.529547750485	99.9384193748458	157.173171738015	93.6934796429037	145.102278325963	207.405041074723	236.578302328585
ENSG00000005206	505.69970529893	343.904168055476	368.473045277707	617.612790168425	311.517815808617	299.514574301892	296.838865843308	756.755361918804	422.712193260893	548.2236765019	350.613538635362	229.714436652006	784.750794241179	362.218320314213	367.842404919843	279.301588267207	377.605270556931	211.878575746219	303.016422089282	425.169954949721	124.002166141324	502.737428655507	674.67964383765	408.99505033186	581.439267347555	508.418712265525	517.745593077777	296.429986472438	251.256221338671	266.969806879923	156.628383517514	296.608606263428	571.28665452556	473.675625176965	450.878054882974	238.997270626605	412.353758855951	235.162435132042	166.649334856502	413.360012310875	454.113209297142	385.947059266849	457.517408582166	504.747721817612	606.566974951291	816.948136406925	402.615302877902
ENSG00000005238	208.091239932761	222.177291455983	156.633333001753	106.598159311112	100.288917516886	152.347635353058	129.209172503922	253.934573941512	203.676030203397	142.946921275874	66.0551062674832	106.465186766968	254.932676163231	224.154205391658	73.1930834201783	35.4676625912914	102.652900821234	79.7145365952779	162.334721424426	154.808308961806	84.0612230041425	104.275452396052	147.753901882398	186.27558468525	95.4157098522167	184.704122520812	153.426759772754	132.868603029545	126.975002770867	92.2242874882537	122.562653806225	140.584875916895	163.567801233552	190.904579416579	180.98987838807	109.277825376414	236.10446754887	66.6746595716233	224.497480730423	154.327915225695	110.570784585075	60.3059862999027	234.467850775674	160.370521730147	126.243434175688	265.885425821091	157.258515311179
ENSG00000005243	15.2941964161512	21.271467378595	20.747846824813	10.9410802664969	4.86133043627511	27.3054919463683	11.4348088943458	22.0185967254124	16.9980976535331	8.93991691672028	21.6722925156639	7.3539266110861	17.7627865092775	19.1627648740045	12.8643078413363	4.27807443827071	9.07416528711919	5.0091833352664	18.1934017982431	23.6436331664178	5.02853928232007	30.4274218762682	26.272044167824	30.2293592495803	17.4742120885113	24.5274833983218	29.9416979239244	9.22425243760251	24.6027353440737	26.2622419699544	17.4935156065682	22.4003434851205	23.2663372067109	23.8083041482531	27.8776531981357	32.6783345696017	33.1362538251826	30.1121592757651	25.7716023224717	8.00290217531329	8.72749883889061	6.7558143044372	14.5874132757183	32.3177246674704	13.496936517272	18.2713788298372	35.7546424969417
ENSG00000005249	254.835698715681	240.487124659248	208.397816793585	142.625610548887	114.077449486373	89.0522546460889	228.304553337036	272.620722573768	116.291876848746	233.605284132264	176.138819404585	129.660326879061	222.358479972161	627.244727693801	55.2884031455634	28.4886310962764	82.5835986372291	31.1196375060734	54.4158080032255	70.3142992225929	48.8789588846098	41.1943524678272	128.411174147529	78.7328701462535	93.5514404632336	143.202044760794	178.143683503161	82.9325772450987	75.9531941553733	72.878481331781	50.8043336636022	113.877218396759	84.2759537129885	166.05927824812	116.474534494318	68.3527929809681	76.6488557876966	91.904082090391	51.7610520158436	120.779331522714	226.014333916132	79.8608765972663	188.408753333792	147.551321908281	109.289581265438	264.431419764578	443.180257044381
ENSG00000005302	178.099694844728	185.534995962962	126.74553789825	133.700882425718	98.2229381306817	127.119768899827	102.928222478166	279.540018441785	165.330062678565	145.287666290354	236.164759233161	106.557539401223	137.638446052895	190.131753989475	47.1947277651225	30.396341000816	36.4128363678894	52.4847027899307	106.23580979456	89.0016284704367	62.2339921476798	81.3796754266786	114.466722472431	107.380103966985	110.638588774984	153.487305929195	160.645781605401	71.2156538290622	91.2811302861838	66.0802809677637	73.7281295746701	123.969712327944	82.3330097642349	124.869453364019	152.576044656867	228.868040282398	146.262216299726	130.191136575287	133.739422099658	92.9228177516658	141.940453615063	108.373436263074	164.933372854901	205.191560360763	161.682809747889	135.036689114768	232.689213484739
ENSG00000005339	2770.20046003549	1956.46122070369	2299.62691436934	1091.87752280546	2221.68674145523	1790.80704967833	2967.89119518966	2867.74467729236	2438.49123386654	3579.27447991963	2823.16538435541	1009.45850333569	2131.21486143265	2355.18483680856	393.743947726429	423.310368857345	1335.44860612737	353.254345785349	1724.12839514928	1449.75591142176	240.666410804971	665.734785610533	1695.7686609257	2138.89249393134	1489.06752085737	3919.81224705773	2514.55192357619	1995.46254192282	1584.58951534253	730.034797500147	897.995584237921	2805.03099496094	2352.76915480649	3389.40564907971	2070.34681918232	2398.13390417749	1338.76986993119	1574.98767492802	1640.23091964913	1067.84260957384	2284.34903233699	1036.97233199017	2684.34819224638	1237.07060370528	1503.7674679187	1854.03704728556	2908.62670210172
ENSG00000005379	2633.08158882124	1505.2126490816	2312.41809734626	2537.47454182586	1562.49130284111	1462.93125142997	1276.31628033319	4699.65594784586	1785.62345823429	2911.16311468364	1798.6652907265	929.830073490235	2628.17711315127	1941.42895811062	1623.82640319382	970.697282445487	1787.18250341365	389.204764415828	481.754452308069	1779.3679697245	474.239887572486	1493.14926313983	2817.08114987091	1617.21426825351	1961.20115030832	1770.22435880716	1999.69943295241	2065.42522115695	924.617509278893	1031.61833344322	965.545819131236	1158.49421346593	1830.50274810095	1371.84157923687	1106.39410738411	375.178336136474	1248.61869088841	1019.73730159867	485.808071630269	1971.91335963032	2571.24698172483	1523.4759243568	3243.11345209298	1984.60618591518	2566.65365617829	2123.08418805438	1937.98697524181
ENSG00000005381	5.07368210757324	17.1759136056893	2.66991548162277	18.0872758340471	4.89249168691387	14.0493372847527	0	4.14776487347079	5.356990240659	0.525341765402387	5.12065616091798	36.997732590648	8.1634282078471	12.6916663512322	4.78807740111963	0.492931948526507	5.32241883816388	0	0	1.05814142155649	0	7.03802718754172	0	0.539408947041165	0	0.532892549956795	5.04686932978545	4.69019103375364	0	0	0	0	4.79488524490022	0	9.39596180964771	0.547483174281252	1.05912343080089	3.81549984084615	0.536017742136679	16.2657942152984	6.5512595858592	6.25459901989314	267.401328696313	20.126384985376	21.8843628896197	19.2075842070868	1.63221516651769
ENSG00000005436	158.138743504694	158.797892479843	107.770454318084	122.467693164574	72.4633584408179	99.9073362457085	94.4542147449785	152.928771778704	82.0654804550513	82.2951620144976	120.288634122438	98.7958054761184	116.633788246185	137.148690085018	106.881335192065	71.9572192474077	40.4823498299885	31.3064716712881	104.272450384742	82.1466679205131	12.9230482324406	90.376395019709	145.023517253552	38.5887811144174	95.2085195073814	120.357707398147	116.090911068422	129.74899867517	46.0737199539626	77.2224169833946	40.820266629195	127.104099189107	75.0325244356535	85.3308700344082	95.2005026648631	48.1576274508441	52.4379101734052	58.5094671732416	39.5849746590383	113.471438429429	135.366532260102	84.5389487050162	100.72009965593	85.8295585286078	94.2476124221585	170.52121112396	126.680797518478
ENSG00000005448	52.0552806606282	38.2254695977169	42.4436602471119	85.3099503208328	16.0728059778023	25.9998765468828	19.1683980377328	100.935236011601	35.9238211909702	36.3550638430902	28.7171064820028	33.0821648291382	55.8203828659752	68.1454210683412	19.6697372000122	6.90140179118615	14.4281101214787	9.08067453478071	7.13307178955013	19.1500782195423	11.3676395157747	26.9051718204521	25.0065457512555	12.6858555336701	19.1209475642248	18.0832472121753	46.8020229598563	33.6346613503179	16.5353567243954	12.9525817303899	3.63784071114551	19.4262569921251	25.3451492285638	16.0023063387011	32.5066117216976	13.2129703475949	20.6517692590293	13.7809320697911	12.455143614266	40.2671175293892	56.4959812051385	24.8991001102629	43.1370337288545	43.7134124561573	46.75589120868	60.0283851050521	104.854470782778
ENSG00000005469	65.8262153614995	39.805569039262	20.1802041075757	28.3517576659441	14.4489639191294	17.858983586981	25.1235119488457	24.9846090129064	16.7698927329715	7.2094091591112	9.11284614639838	31.894511036105	9.45333953062612	17.5562696992286	1.74427351807175	2.24818306112048	3.60031512200857	3.6033960571392	22.427263202234	3.17396599595237	5.56079964436438	22.9849134926412	6.98465257517477	10.5918124772617	5.1706348733625	11.4406472631753	14.5241495837152	16.1223365993674	0	8.76861350146802	1.77299131846929	8.59394831288621	19.4842966002975	17.7647320460437	4.0569392244012	8.5839321972381	18.1689801206884	15.2521943445158	4.88857693474248	13.7059768461297	51.2221879341497	23.0846535263056	37.6073160792858	27.8181502486382	30.4673566914549	47.8407995184828	33.6349137609145
ENSG00000005471	12.4797498370786	26.4946609370504	13.4463821286593	3.70314140860029	0.970248247322576	6.43144389733241	0.487649082227584	21.6023874971038	17.3830997362592	6.61485707100875	15.1260768953119	10.079262103061	3.37770778909921	13.7483770537987	0	2.44309575880681	0	1.79498288820541	2.67447327983995	0.971058421344527	13.5316057461249	3.62893596180198	12.3132925740348	0	19.7725143555229	8.56484383035837	14.250256169954	2.61410609642409	1.62508433800907	9.09123425162973	0.917837013545194	5.81901498544739	28.8408517647698	3.88029145050328	8.06351508275043	7.96587232279564	15.6804989601656	7.53478072766457	7.0060934925572	8.7643791942626	4.00453321188359	4.33073799132994	2.49642247343832	5.38695781355759	1.928664592148	4.81387647192526	9.95964374661249
ENSG00000005483	1428.15784045368	1561.7502850409	1217.53547253872	1330.72914754074	685.955691711374	887.784691413551	1211.66528367814	1481.48396086004	1128.8436175256	1157.90399583402	1455.18548309743	799.183932680064	1241.72013614833	2586.47215687973	503.9665633703	263.936312621027	567.871171586438	175.079449765932	760.052849428393	688.573024446971	290.439259530608	740.997470428347	944.999023814662	829.310705777318	801.085581124247	1077.47877882293	1125.78149058196	831.314131230634	385.828306093982	629.189168736184	463.165737624495	908.814515740006	576.858154031044	773.263526991318	997.500285202795	768.631162997247	912.348702289079	932.435933606545	915.688685932479	701.870896681493	1094.55950728536	459.376276768084	1317.36522651206	1187.49821703051	1030.74101793023	1468.07673656217	1881.08774242211
ENSG00000005486	763.303282036759	605.001339124625	458.140518935243	672.262690407725	364.970046737224	311.107590229371	435.058512223701	1135.44028791353	343.023397650626	592.447052775242	453.578218075218	418.012996341887	507.280405037856	535.810728094954	159.673194263475	77.9052229947476	119.562698925432	229.532880156614	376.640097651602	318.72771906789	213.136997554995	257.178360400789	479.197469253655	401.37106287925	419.007986215705	597.400114796595	382.691574082985	357.552670546587	366.978575798812	237.083461359154	246.063995542154	371.097561088078	302.436981526009	451.264712636306	398.406761242763	528.160413707683	458.953726577151	384.646417280982	305.572173881673	395.73468680578	491.56961968137	270.062845892777	712.067890804588	466.314387911352	393.257288110746	731.12110765256	994.484071674861
ENSG00000005513	539.86848619508	642.118096463426	621.425049050091	668.638634482255	374.173933718868	468.559877751991	651.446189601943	574.013921150297	528.185244206123	352.603508905688	535.860387078461	377.030894851027	323.089771371588	336.116195596805	263.487006916104	303.988540260855	328.630066591571	240.233317189684	977.467621920438	560.071350885466	201.952530108085	678.921187307578	841.509819997521	856.176289650098	739.509588315486	673.262158481028	553.907003541266	610.194711093553	540.9300571505	550.836593288553	271.064932950098	541.844294620194	850.668379780196	595.815732275526	514.65595917947	365.072513280106	447.803997946944	391.966908941767	458.001709750824	513.646806277831	415.973492046949	249.186613908797	525.578337010544	570.491429623445	545.209273725279	892.445538835375	595.602930924211
ENSG00000005700	268.758539244755	269.529912165489	234.067746032345	173.272269286401	61.6933947813276	119.462238365168	134.498806244216	266.818588270312	196.114553642238	148.864256030703	232.2382579886	159.497241772357	145.91700582178	303.725434553128	41.3056396451106	22.5285033368376	45.0284221688922	19.4119018502239	78.859038268896	88.5185558193667	33.679359693636	106.406941391917	94.5122811513566	140.860507952267	84.4841352594131	145.897085193967	169.961952978432	117.165564207223	51.4283946285623	101.993708353245	84.1392588528139	137.692984878106	126.925060825651	123.666268175433	169.597490578599	109.087365803042	117.386842788443	204.248822125343	149.720382199791	114.382096448425	191.918433936781	93.1062948248224	202.830363715079	218.416612327267	183.024067469946	223.235737511901	319.255777630823
ENSG00000005801	363.292743096537	384.062754199654	213.005398367969	355.408382669817	186.678857065035	211.762256007438	156.106492077574	389.941113854186	237.869473474254	247.549473287929	192.236679867667	199.485068543772	346.703077598107	318.771181319967	124.214391926105	47.1638332415871	112.47136997056	18.3511380147966	117.724572904789	112.257549283591	25.7401978766131	195.368142546737	208.398408062068	79.2362276547704	185.638373782176	149.250101791729	229.897643492708	178.852950900408	74.7386097549435	101.082025847973	63.2277065896298	96.9544547117189	169.89138095899	115.884497786419	109.140255912369	61.7810782532075	126.180599299231	61.5349877444459	79.7364915236553	204.37181072169	243.56858045337	124.670726475244	259.377078008129	227.103634709544	227.724221563689	298.515955594177	461.752882768881
ENSG00000005810	2508.7964926562	2758.96683414037	3176.38179589927	3430.99456744523	2004.75059772579	2039.91056957431	2029.2168060154	4708.90711152382	1345.80065324565	2710.54868134786	1956.61421337201	1237.14719399604	3240.8789893694	2693.77790699264	1592.12327957387	709.177125265603	1738.14234869392	529.459127896246	1266.68746385064	1744.89189114703	576.324525620851	1867.79660404041	2732.17825441113	953.378422970083	1847.8746129213	1554.62675520717	1874.08455118224	1959.69247509511	1573.11607480883	761.35916648005	997.814730081346	1235.84762082705	1461.83253115029	1812.22468630523	1181.76883862057	691.668299565714	1108.76921330016	1219.0287636474	730.90515648628	3006.21957487766	2820.54323558082	1337.20679944343	3085.08748402446	1827.75180358576	2692.81438565223	3601.02325741101	5565.44119999061
ENSG00000005812	239.867331746486	267.827561609525	274.248406728041	509.465902552052	245.712918105166	323.009773930525	418.955046462563	475.281717956337	215.266760208589	231.083494932081	279.603557247729	164.614208284062	637.792239245791	363.455367634151	589.34429209139	435.423385245702	848.56263866212	111.806905027322	208.247834263616	273.021863872019	104.387155552421	322.365099901866	550.221315610401	216.620761010843	699.511907296585	343.311297870132	270.452573600815	462.479729684722	270.799001310687	270.099840572534	172.341779575093	297.057779481833	571.659302217913	305.193084522289	253.88778788583	323.132771131767	250.887980946215	247.238722699775	184.963770599967	418.913451682557	298.761755633892	178.255694736783	374.613171856407	313.009586623184	196.113711010606	339.206574595999	348.206575506511
ENSG00000005844	29.2116898276025	47.1578941182171	53.6492611274652	14.295710281268	54.2104286192222	25.9157817241952	7.61102408355106	42.7776592314014	21.7018895066209	37.850712953888	13.788690050761	36.9427263529889	11.4339536891446	34.8784410391055	15.6240673297327	17.6985908366393	39.7925589683206	14.1989685849923	44.7439256725227	23.2893019678452	6.88641521023857	47.1558509843428	25.3341029429709	18.0304302409103	24.8580707344132	41.4119834520212	45.9160884759302	28.1762552681523	20.7239743482947	18.3874275537427	34.6971540524315	23.8276403203714	19.7824783754925	22.5581541522465	20.5444009999377	23.197212718881	32.4081311400712	20.0240998491229	40.1003707762446	22.2376266033762	60.0206032486891	22.6922279340087	43.2499827061984	49.0425711878461	26.8320814067933	24.1322200083874	26.0525074756434
ENSG00000005882	446.977353255215	479.283578952483	420.509473906756	539.999505328667	228.82274780514	343.624157676395	305.331552003572	968.53094490295	308.737196626831	507.834800206473	433.455974451255	363.440397398258	496.867758308109	503.942862036743	160.972952880492	72.6978518677316	210.070380075571	195.471407502902	223.661645907332	208.888810146414	230.144420690798	303.492156796398	364.561088831866	245.994556871175	344.610870131677	543.674986402677	381.465588111071	261.989352515729	248.850148927878	223.757522886911	210.260318364609	368.104659353366	283.669109148435	290.306360394414	305.629604078664	336.173025075188	375.631453097244	278.573881693931	236.363431070481	375.863614507942	389.840910572602	192.217158606303	747.370150068223	424.279468543034	447.996785441182	598.190172586716	733.131271145338
ENSG00000005884	413.650173073784	261.449500697577	415.000537795821	366.782333150682	302.972220315694	380.978062396372	302.201348284895	585.675101527328	289.303728934769	351.645328002287	255.777364865089	136.759397236225	662.036523100572	429.393986044305	202.89211383261	107.269826967163	290.631954521131	127.609460039962	128.748797257504	368.47888248146	74.5075988541465	240.550439334094	460.323477890527	200.994941824502	232.79469672938	308.849509479413	569.089670495238	289.604633663311	178.421407357195	130.901763816596	84.922985725324	214.855221373795	236.428345688299	316.489502121698	298.428331205817	215.252086939952	159.637602843102	194.346271175183	191.298817349506	316.97462720294	390.922628532515	182.116562783248	421.083094686073	532.074712293301	352.652598204966	418.45162624215	380.689168778596
ENSG00000005889	460.069057959309	429.358033745616	335.933906374721	146.339295034688	162.953867639762	187.690434242411	448.935695873519	439.790517963095	296.780996565781	270.285729455025	368.517248854058	197.624600862388	410.408153973184	256.18754114308	134.851109939503	129.896266126133	161.475526339132	77.2238071188445	353.333413685814	286.170518511852	196.344799403461	166.658971433702	325.813929207255	443.709532637631	416.578172172109	410.57597320462	213.700944299356	204.504371924341	293.386206150631	252.628041662045	83.3505304062435	413.992773015558	270.174531499939	310.378227046941	396.228720396452	342.201872761274	294.663315309613	275.964647233162	282.743053136865	253.030378810103	292.077452107717	78.8518604631206	277.730870772748	294.775697520746	305.657997598822	443.505315847568	435.192299650396
ENSG00000005893	1479.13019196055	2288.51031798398	1095.54759424624	743.854656899014	281.385181345006	295.352132595505	1460.67092671295	680.545303382184	892.900288209799	705.172342068577	1329.77021708344	1023.297714814	444.771174621111	2395.24651280227	123.687642681319	56.8648480287896	130.566940215302	151.045626939185	1624.7685831529	426.056149921929	392.735030693219	480.932357815789	667.060857154557	851.66560043572	507.739393861183	1359.90675029434	1157.43554226409	465.958849810788	374.833894238916	446.24506323138	115.288524107023	1226.49153491645	624.725134917421	884.599858321982	713.586707134622	807.097870974781	850.846309358567	775.940491516429	567.324347310287	417.576729847717	1111.1449347598	296.851897296176	1138.07951263757	1144.10476400015	875.17612328598	1600.43676357776	1774.66051823533
ENSG00000005961	108.519976974185	55.8339609486236	51.5089109585876	96.8041714924849	32.7313610939932	39.8419177004587	42.3547714449055	153.162742989338	38.7785943713893	61.9287384892531	67.2755116693935	49.9649936256005	111.759484130132	82.3099713293197	36.7769236247083	23.080690824653	70.6007270186145	26.3780895630264	23.3668801423587	79.5395540785914	19.1726147301419	42.3179552542253	64.9212934370015	43.5630806470623	60.6295565036484	58.8765659948412	61.4759431336204	46.3217550592649	22.7276012932426	35.8025521932617	23.0300130159641	51.1193807777898	46.7659918866747	25.3827159628976	39.2425209583205	17.6225209672084	60.1998020844993	33.3299839178394	10.8130000895289	60.566811395141	93.3925752917564	39.0603665296653	86.477803536508	76.8955810270052	85.0658995288186	135.637492502657	38.1431065720025
ENSG00000005981	57.7824378425789	36.5017450735267	45.063107257897	19.9724062001873	15.1086767309649	27.8877713046006	23.8156827881039	34.6244841447415	42.758637728779	38.2949336229988	55.2602194640456	35.3499396228764	26.631767974215	34.2184920024824	19.0022052811855	3.48014173132652	8.4343787661484	17.5269872988198	14.9565858748272	19.6255726729089	12.668196390499	26.7652705898947	19.3342014725038	32.9933564900556	14.1035942986037	32.1544218291263	30.3956769012132	19.9909978599972	17.5281129745395	24.6318062316757	28.9416107799462	36.0414923468045	16.7163610946115	37.3578661739004	45.5114324732746	19.7450409820544	17.1102502619985	31.065424049201	27.898843489283	41.429729643523	21.1066489695137	13.3187893826972	35.7172305670767	31.8668629729338	46.5175862187828	31.5941265051362	33.6141152467945
ENSG00000006007	367.710056456504	415.926542381425	348.168687684648	267.104347302218	198.137384514715	151.963677361197	373.545151485004	395.671626401984	339.69720068299	257.86209509561	380.375466802998	278.834996753595	274.918598888776	577.332273786366	112.502515290259	40.7681441328683	105.219827030978	111.779467855539	363.27812198356	192.796082985801	184.559920352783	226.217739720944	226.00395566064	349.497259449733	257.016540715119	344.600159057135	252.981908708291	195.685562921918	300.973181817313	199.281370442468	171.579239939596	303.555931891067	226.493734577511	372.791639879306	436.216672332349	329.488185927003	344.252309895686	362.695823249689	264.168560895317	197.389436148266	275.039160519621	119.087478992756	347.272380682357	373.891524484847	274.123710688365	363.087082973882	574.314637368943
ENSG00000006015	227.407541132127	166.844371682544	172.57779772646	401.659965768202	144.145954138286	132.333099311975	131.804839791472	548.086448049925	156.381243457409	174.305236582423	155.287053431026	175.891363103137	416.715985013439	144.364402215212	362.329889016725	140.409082633454	238.081653964302	96.6426249772912	112.134878694473	246.455434375848	39.1575939166853	213.010898935229	292.494568982341	126.470428747537	231.207310653007	131.306572543409	140.501129326124	320.067553747942	127.145731882316	111.371812506169	74.2170468632684	134.387772122486	238.916227356571	79.9600940237653	170.121931114477	84.6154782591733	97.4469251285881	85.8062654861289	80.3511213940908	323.780298153307	180.245568970111	215.651432942617	230.242063686449	188.155183504184	223.416763942016	369.493801378807	417.729598808201
ENSG00000006016	93.1096932366666	89.5737382337229	39.716561907705	73.9904870726327	54.5004189660965	48.950068648904	73.0312224341745	203.178575346121	58.6019217860726	161.815561108249	85.4880851006784	49.4940920293678	53.0690960146912	92.251539218108	43.4859007512577	28.5094216711793	64.4449663997625	119.556826590837	146.98656160621	57.2677613141493	58.9460416328298	83.2958129458947	82.7074381502447	49.0562001893483	58.7380328157038	63.1387955757637	58.6554803043999	43.8013346153211	100.238250399255	47.330400050052	95.1615022570634	72.4327950581577	65.9760542435086	51.3932033755054	15.7581659044423	33.0883056583865	138.583055963048	173.659788374461	115.813023403974	41.6293103869551	36.1034367282401	34.6243326133089	77.5696427602708	98.349451832881	96.5530464227597	39.0361764691592	54.8704478632644
ENSG00000006025	210.458164085973	158.034648487381	218.212105467784	230.063349366396	198.139021335569	115.250713143268	133.635533215177	330.900154742822	217.992460376641	249.281010571596	176.201558314989	84.394667667798	220.281827069767	160.471175830838	105.061665246094	79.6056943915297	127.830520078564	33.9356937606316	190.549544536205	204.67341532629	23.1917145900941	167.812367074405	276.658968197075	274.752275586876	245.208932891885	168.208785665655	307.568958053978	148.547719845714	71.4307680872623	121.984911315006	106.914180624177	143.335827868214	186.279742286225	218.650053696664	173.594274416042	70.3190003496488	140.541956207506	98.2941252741885	32.1935244442222	138.694079725563	259.216476787379	115.454674573239	282.574969865379	168.859746350558	260.561689140235	212.475381523042	176.089523580808
ENSG00000006042	225.815024598817	274.612888629456	286.341628366494	367.03126623587	159.395856201308	114.089717337989	257.278698416126	161.00764253603	113.126787264473	170.411640909963	145.487508151826	209.762048409091	84.0636632413876	167.0779400244	64.1272230391559	75.9364337367735	113.675317140852	18.5149757512177	482.252516804041	250.733215885582	32.701994721139	287.985630521004	289.139697474643	261.979028035087	233.319737639995	179.858073624587	377.796342235707	266.07899656986	87.0763369272344	224.454725677677	82.6142785840142	257.060668954019	194.886731029427	168.732775002992	135.358024508611	49.6183981007213	128.167906150705	63.2761200419839	59.3819172969296	100.422720343545	142.388447118353	71.5647310626719	115.265557962084	124.120069109227	178.141000785398	228.617991052453	174.058845851942
ENSG00000006062	103.208317558775	111.162210802573	160.748944718686	135.43677708579	95.0679716536674	98.4974001709144	58.1943079768938	273.439367490733	144.478714185786	141.3751886081	95.7720278022776	63.7457562610876	124.125331388056	176.613173294008	85.712881943093	37.1349096460829	94.5073377951331	36.166489713038	93.1926142586513	119.979285312637	39.9639674914905	134.113049502419	151.948625108407	75.6804705877083	106.560525552852	139.134037944212	105.846277381731	101.198306170174	100.347214627107	74.124798774493	52.6675783945721	109.728910768539	104.718318669642	115.350502771195	159.6053463338	77.9864664504163	88.3227322447107	103.392240185686	77.6847765000336	112.224545020461	165.405009205094	59.8188364275858	218.560182851599	119.443138109274	116.42222504599	166.206527454023	220.9743159297
ENSG00000006071	899.462760426039	692.066268039351	638.413809118056	825.295446279469	633.660028613007	780.467805215541	415.457570776436	1056.73054471228	616.264116648012	575.978333833378	583.717908011041	456.636870161473	610.244453127581	420.648893562762	286.462902691693	108.749568558244	366.167361961569	89.6926341622713	109.183243643997	528.894138157956	107.680548652841	424.198425867086	725.795875495677	238.737544291723	506.644731909923	494.601500684995	711.594548828783	430.054400045931	255.499752371867	282.411357418868	245.313387739696	315.747511644037	304.459887026141	379.472460707343	422.160975044813	60.3094250418208	207.435698244995	142.661476896517	78.5133825817178	775.244705064611	577.105662473986	605.466790641436	614.844979724954	743.061760558712	929.245536208755	1090.54681502285	728.111444860723
ENSG00000006118	863.950326469901	797.773347338798	819.924954612987	849.608856366663	650.972424805214	492.143105699452	749.285247463524	1373.69154683165	708.935812375257	1241.0120898347	881.260717770948	615.729728096134	1042.23274477877	1069.95914243917	572.875350724196	423.011764470025	893.861600656116	452.755221876952	453.343279233264	796.188185347236	349.131731648031	788.922139469549	1141.34804149887	574.957775879909	1373.99258908652	1388.23998834964	1049.27226284325	636.806697089553	502.609161846111	531.609996124719	356.761476149544	997.743175756539	673.207200572782	874.823401210489	451.463054188575	634.709553364564	1418.88671377234	670.795228114857	672.388357612686	595.828048402747	1000.92889586244	387.90730602486	1202.03182899218	780.679151508414	623.993342395069	879.122922160329	1272.0665440859
ENSG00000006125	1865.77812526497	1810.15566003981	1812.62172713731	2011.12361875754	569.450352367059	836.23933344325	1174.07767982283	2569.42819126884	1301.56737091493	1772.38672063372	1533.91256588164	1174.86985800942	2222.55053698095	3301.66161912093	408.307369437201	162.665369481534	283.026147505937	323.008212256497	899.342819380186	772.011304251126	476.359825329838	657.168880958643	968.097636308159	1021.35408668279	748.553089502728	1470.71591660318	1350.39619292114	831.565214612317	610.443458071946	739.170802195497	726.335768302109	1215.93529532344	772.337272853604	1039.4280007832	1518.25522335257	1132.77189561753	1599.84649890047	1436.63208378333	859.218855040658	784.827599950284	1355.76462406024	654.600628397285	1559.10986991694	1584.99141419455	1390.67263993493	1728.06990668398	3333.58080190347
ENSG00000006128	24.0500204741494	24.2922778526183	4.13751327983534	31.1532610705529	3.50454877201436	0	2.6484668796765	11.3010388249159	0.893361525920871	1.75197107516771	1.72530991284773	0	19.2015736435527	65.5020494577175	7.43625269952357	1.70893093694844	6.49359214752496	2.6614977647152	2.83755027687958	2.51515909121447	3.45073371375192	4.22772321424469	4.70447260721609	2.54353766536952	0	1.77861540946576	1.59506081050807	3.59800898809753	0	2.51319676699521	0	3.60852085429454	0	0	0	2.61808262248949	0.887521561538258	0.912059517168172	3.59980639999385	6.84463021546885	15.7937078280991	6.99167104236065	17.3497434828473	5.46853483782484	8.29437066991071	24.6030429486975	35.4539996997298
ENSG00000006194	172.121807049208	177.048199939857	180.147354469946	230.697036863938	91.2123935780039	109.172720427532	187.113321851017	326.954542678479	177.856355315428	203.118270186957	180.113691179	171.149765400234	367.908454623831	272.235106418398	155.831750803943	130.23743317696	211.787288774004	68.6935846683011	151.538354819277	114.298785594692	62.9182805160082	146.90769813144	237.179952499425	171.430499529464	306.658287219022	209.232250886002	170.345441225243	141.548768899788	125.32637639217	105.150541962874	59.6948322943208	162.907108281531	170.352508426848	199.144205548692	192.209462532251	180.006178152144	184.712938376626	124.020964109195	109.577140917155	195.146728354146	133.839937129684	111.860740164911	242.944176729488	208.280361182688	192.427377914513	284.743707771131	301.552958634088
ENSG00000006210	834.534342476817	755.126914462884	649.214535306339	1042.99309957914	396.680430053183	458.572284277178	454.175622256553	1322.48921238136	508.867045389481	632.215731625721	582.625021128045	433.487485836665	924.391721432697	515.758151672774	792.408484040798	330.893599700379	498.441459024086	322.438195967906	332.181501933318	410.840224212923	296.576611222738	413.483353093899	566.267551364203	409.48571422926	466.184329752215	467.655451743255	494.085075053869	518.84941700513	505.560687733703	260.281317842974	269.471565758277	392.001009891363	384.16142670856	490.249483396249	426.214910362395	565.97406876141	337.14413980592	355.360795520634	210.797006234943	657.622005552722	611.851693005001	300.271575908662	810.4162353196	442.52451385385	547.346242844618	724.380032941494	1218.46540688393
ENSG00000006282	291.680517221667	412.916833909963	270.923246582689	402.626643276571	208.493062176059	162.803478410653	233.882492079452	644.533218833266	311.789624141288	304.097601896305	314.342132369788	303.942348322746	535.0912695805	253.765801195027	136.563841993453	96.1162397805787	215.673928466982	75.4548896008614	235.236616383765	302.191209518699	100.382002600335	302.058998106962	338.213465931056	277.609625135037	390.560869319885	361.988339767692	277.833928879968	204.978106231731	236.266343937737	253.431002267635	185.584362102484	200.384339545698	303.14365638876	319.259671741679	247.659106658573	143.166248299308	343.931776460834	342.418315400657	266.928792227165	329.892115099921	256.771514760184	183.303788180415	514.975187337719	488.768234676955	490.002838192663	469.981104290633	478.546670978091
ENSG00000006283	841.884106273159	703.605441669954	1150.95604051704	1131.0590854316	642.041396106091	845.742470571108	392.931315189236	1412.68702562856	617.043173231885	702.588261700516	514.126772966634	367.649067452237	1035.71057114496	1383.20550310265	533.103406045635	274.846463730696	429.082070086803	143.890477629644	217.804810324225	766.633753712917	200.165119957841	548.935092271771	840.73242049946	367.545972380307	452.758533933258	413.1791455371	669.845873783911	711.121995671313	321.915009945257	313.104379547539	300.077357872439	359.558547721035	609.598077425492	518.56673480485	410.391857911133	179.627951498936	295.349447568291	259.536001577326	155.843122777669	710.457297765538	969.679022536734	388.086768041949	1062.57600719163	648.351382554039	591.712977553478	651.837634863154	1066.35921470162
ENSG00000006327	3.17675104305818	7.45824453846584	1.39200029542392	21.7520180327277	8.21737930236924	1.48254500226694	30.176508995761	4.07154741871704	6.3185851819755	3.05697963722846	0.342594159708611	6.37031431282099	19.9783720617567	34.50570752882	0.679314510899502	3.7988649241108	13.6758703852285	21.9067382541023	12.4346217411999	0.917577741112184	12.5132248971075	2.66104470617212	8.66351668525719	6.22901875303142	6.82684043982317	34.0019097441845	7.7357425719064	4.85085914939374	0.821268845964807	1.32851163848616	6.13997455423336	0.951281024002355	6.00879591477681	18.0835014594517	15.8406816905655	46.9503351882019	19.1410852090636	6.38327727796576	10.8791940134572	2.8632630115004	8.77221094890747	0.693751893000771	2.99787874608931	3.20842575675709	7.87575690162206	23.984236494939	9.43417207451058
ENSG00000006377	12.4632693884067	14.707755378734	16.492220905297	8.25528092918887	5.54647409069027	8.53452225488364	4.71265071669535	20.8113201987651	1.73735620247598	5.62943444730552	1.74319852262452	12.3660313160248	8.68112980142929	19.6442176241239	3.15432349702468	3.91900068264609	8.82219851691947	3.57561504297336	7.274085001331	5.14074272844473	2.65346023661345	4.29996947556765	11.7208885570157	7.39191527848961	6.98721382286084	9.50644385603279	8.53355373675481	3.18864869759756	4.67435353035162	4.34054987592691	7.16822100878087	2.63731788248043	3.79864667399156	2.58609853752135	4.89228293163962	14.8855276027399	4.29695004762996	3.74340709583588	5.75302625416759	10.1279929335607	8.5112116678268	3.33547582765306	20.738440110411	6.05927206862989	10.7375615315234	25.0163894449759	11.2778742434128
ENSG00000006432	232.977019474256	215.034278182941	172.978886920887	431.407129118645	260.604724330464	193.646628106505	189.094509016337	479.708654819857	183.201069605847	210.161042082809	166.424448140002	108.103705177201	670.84448981431	288.454093682994	225.526094296903	111.89210766198	202.692471997675	65.151017888608	50.9609809847118	214.279374168644	63.4443679885073	211.681799699878	363.443002974063	73.986023116023	230.710108068545	113.033168237965	171.762853341645	220.325068617948	129.814528114459	72.8418025598413	70.2708783370573	112.962058037553	205.914061794465	87.1296810943574	94.2774528420722	47.3426739725609	60.4152829022629	93.6091928150453	52.406468193699	326.112415155709	235.917193702675	215.899323563405	248.078687236276	274.874824703664	244.095623105304	294.669806311527	336.487022945534
ENSG00000006451	150.602371116173	164.644667003464	167.290166558098	125.039774402769	71.3493590232382	120.627698685097	97.9335187574649	124.658874927737	155.308121558585	82.529242029707	164.587676746745	69.7494715792191	138.090924592413	188.428777016993	35.8165493039208	14.7025990909108	28.2366430710472	33.702932233787	119.114155679833	78.6603387219453	68.4953304493882	79.8154430329614	117.253782830259	113.944704576515	108.273144925518	161.011381223495	146.864495107557	85.249412174735	92.7863325177932	60.1191404296096	79.3719956928661	92.7610382574537	73.8335160073123	131.233527519386	108.588476512831	149.234174138597	145.008936422891	135.204064041613	101.099656499251	92.4369750994236	103.315391749557	38.180126591257	150.853433038333	131.718107576711	118.413562574718	126.627299704859	192.326858953374
ENSG00000006453	18.5188007702582	9.62401135673776	16.5512450802214	14.0898524722698	9.9664805464835	5.93174716403023	8.21959003709648	7.98646815346534	16.3139930465484	11.276927623661	9.33619812090471	7.4775071656513	8.10528047537722	5.18915962486315	16.3741317267069	0.443552342340043	8.79971428686532	7.69050783716542	10.8492671041509	22.9031418270833	11.9462981624481	12.878666990722	5.49253915045547	16.3958257527789	15.8505678090629	9.44934282730201	28.7532439627001	21.4252432365429	13.9778994346041	12.7453385212462	20.6496137922959	15.9816642719316	18.7209006096994	9.58092764287077	27.2026101425339	13.9714173949362	14.3698213854004	26.3565959914236	22.085809462919	10.6299566539155	2.96266952355587	17.5968387489617	9.9585628421786	13.3932104916627	16.583671708192	31.4474416823034	3.53638704799872
ENSG00000006459	452.040532638597	371.616929032168	449.924552630613	244.774647117932	153.41808007109	298.347573617975	177.359519043122	377.131801410952	229.263014638038	277.007988214795	466.629007125138	160.435277116464	141.088112911829	688.703503921656	48.0809456087038	9.75286112674919	90.4822633110451	40.5279501359062	126.829751408386	96.6171304785301	74.2181901259758	151.661108625338	137.008808894292	256.616330235285	256.845662296606	252.775937603807	281.409070354594	147.064514620077	111.350259300916	178.610068342958	96.2998927703614	269.197280216209	106.494074652298	272.937256189567	192.082764564423	198.284558437791	239.733485211281	223.621262889946	195.877522881568	130.435541773568	244.37782615473	99.0278683814324	385.809051988382	217.454191984175	309.970600301051	226.566290797582	577.039363301973
ENSG00000006468	243.9248017816	314.912151243127	99.1356859807295	128.619884724887	63.78182868031	56.6633554295573	179.870336934087	279.645728304424	160.287816826399	133.710456441297	171.031782650131	162.259517578207	86.3669978699995	203.108140545427	12.0801502316907	6.4051627020872	18.1939909697378	40.9901718679659	47.8678798063489	62.8640289100197	56.1223076969816	49.3752993977602	114.294003441262	169.408888169997	109.969719885132	207.983193761603	188.613614096164	40.6670115489189	120.452707644779	74.6452025015821	69.6900391604161	125.080741758568	129.234946405413	149.019354622636	129.687005329478	165.786234596484	212.459675325634	178.857247645692	137.481290647173	77.0361807479691	164.616966137237	84.5223194521642	117.396319114167	188.488259146081	101.830854368776	202.726189850407	333.537768930626
ENSG00000006530	349.334393300944	375.660867919425	289.726996953488	290.252450137757	142.380262060975	216.971654615081	187.949042059505	300.288045178874	190.287436377111	198.166805996339	260.625827690718	218.882678055869	229.410249224569	337.040686002473	78.2546660346269	25.0197610381309	49.6019613411798	10.1831357843724	96.8201821465208	105.831151461699	32.7322705462056	101.794000672043	128.888355845722	135.285032373877	115.036701446625	148.735438697374	242.913716765767	110.496884066101	56.8437124340685	89.9470330598191	75.2319672924857	170.003869702871	110.75283306419	129.675486774613	131.649192753809	91.3828185547417	148.314135237989	108.148311607556	77.6307748309773	141.15687640412	244.461896301101	160.452083888227	248.486604058223	185.232552355408	241.609859592089	290.048034808252	375.655549640562
ENSG00000006534	67.2581142586789	39.0906646480423	66.4643376898071	46.999592591594	23.1504306912696	54.1678651006912	18.8317156097958	68.5118902086141	52.8547449016133	34.5590924355564	26.1573116021108	58.5304773742052	42.9559461466515	39.0704996834992	35.7878947770405	26.0664128192351	55.0172511880117	18.5511204794362	37.9605682301633	48.5238905033816	20.062674787262	63.8274557526024	37.947093271049	42.0308448962173	44.285299960445	45.4283762293635	47.9980424562638	49.4369925938208	19.3215891087871	47.2705800276379	6.5691109750119	25.3062648925336	68.3894550353205	37.7621730767483	65.6461493083098	28.8054008672305	18.6029298107697	48.5908078278145	16.8352890278542	36.1988280260191	40.8174724950146	32.9550185594112	70.1888923747172	81.5860025214049	57.3371364131481	58.5680064808792	52.8903187003941
ENSG00000006555	10.8530664517685	16.5601987563026	9.37369605629702	10.3235187058881	4.87474567498762	9.72253897256041	10.4813818814104	17.4694305786681	8.90831696230602	13.4210674697804	13.0366070295503	2.81076574130492	11.2459263740081	18.2051840835791	10.6592229267723	2.71791051346696	7.87446494099461	3.04193804325408	7.82980655699895	10.1616325045718	5.64652605382911	7.99032847850815	13.6444844346973	5.55997868834217	18.5814762303797	8.17888107937828	7.48187086977441	4.57842401453307	6.64723191720977	5.58335413819032	1.36377878756728	7.60226319332132	13.6070376071284	8.97770427515338	8.49958760647589	3.90828529461134	2.64035152838692	12.5482684216226	5.79696748547579	7.64897360555538	8.67017280806868	3.64924141024604	7.6160818527045	9.59987612645563	7.03196709650843	13.6479265980348	6.74828711980986
ENSG00000006576	214.904395374765	303.755297767053	216.910982096623	158.192539354339	100.936652136087	143.427574571761	149.69703133969	207.227140678832	185.022156034357	136.943223322124	187.0129010842	209.142601959034	185.890226919847	467.464296228287	30.3152398176323	18.0479247631466	32.8102597388746	15.2518977590233	94.310682968373	79.1391293154679	56.8237108808233	85.648066102606	91.0218891753544	111.560565506503	103.612197760079	112.973689018307	191.314193455077	113.41986545046	66.5745051779718	89.8107813956518	46.1104717962713	96.3286436596019	76.5691176030618	102.889381905104	153.367042238874	67.6363498658577	124.793267491619	141.109767238526	50.7257048452244	140.834684736777	233.438463527498	105.811946490563	197.224014194166	233.873257692799	219.390011455153	258.593102270981	310.349692853469
ENSG00000006607	472.736203982516	459.762538352033	379.709297061502	331.992704742795	314.969535182529	479.115177752692	316.905433218878	517.350515604583	442.988784081205	338.442058595752	427.960069500887	336.520881659853	402.979325474316	421.746184216903	84.3737453164734	28.5237378171127	109.859341747449	92.8131524962368	315.768014745149	305.005175251919	141.930779614808	394.789814178402	364.713640828055	289.461158165063	307.845272312716	332.89068402799	379.99383936213	309.930367772318	133.498045096319	240.769467370385	110.501836760904	278.149808647029	287.284345367859	260.262316677594	308.533566587087	211.55949614709	291.750777605608	225.442325494288	212.529635115431	193.354850162321	472.243249240106	226.939195776729	369.352017432892	504.725158030986	518.499206279414	531.085182198465	362.547980330085
ENSG00000006611	30.4333322459443	112.415884586595	27.1632582723683	41.3024091802052	15.4980562826732	36.7892669394915	12.6123756481081	42.000924561549	48.485310652631	23.969372759638	35.8907886124049	18.2622131589841	11.9597866840626	19.1832482469796	21.9342726755497	2.02609111949137	6.5200458744367	16.5262676037964	15.7478165558646	48.576635131559	8.8857660879379	11.3199991047067	47.8550974417356	21.0080908282989	13.6185580198366	31.2821262174618	50.2351341459977	33.8013862033353	14.0521874917246	21.4058485564559	8.60727683573084	30.2053931159508	14.1761911006338	14.0923201319401	54.5816901387962	5.75763137791992	32.5547198149721	31.3403427271574	15.8264839693178	32.5773142334523	8.17417605309041	4.15106936410456	32.2432675827188	39.3812970907165	60.7639238851242	91.7571143199646	43.0170422952963
ENSG00000006625	40.1062505414118	42.4821644548933	35.7161844938014	30.2702784929549	16.7046213816516	17.3596283279832	26.4120717766567	66.8300804637563	20.9902868743947	28.3689482742828	42.5993967423126	33.7842854867857	50.0401081217242	135.071038214413	7.14285453055446	1.24951169311226	6.53490306595814	6.61768152389298	18.8259721561384	6.45009985805079	13.9688988767771	6.33671501367014	22.2544144057939	25.0960081476621	25.0984942616528	41.2768820377345	23.5341939559393	26.561583372078	16.7873251684788	14.4645833205346	16.9690216964726	29.3418674500225	13.698108779197	24.4634932285264	27.4498918874726	22.5307358979744	26.9444339463893	28.2552203009961	23.1539921425795	26.5991558980183	23.4288388927912	19.516780873809	42.3928481082989	39.3539145779213	37.4698722075807	52.6465081278053	78.7345115629084
ENSG00000006634	30.9246128041322	57.5912260840328	49.4444790115553	23.9743728670809	36.0978589657221	19.5108023174586	49.3751219908787	47.3851014753994	20.3624023197774	27.2728613920585	44.8711271144484	47.078963158675	26.4124686390789	108.990892682457	10.2363498531311	4.0932313209203	11.86435322137	7.14709589801998	10.568129369769	26.5871118118939	2.75940701746803	16.6665767848496	20.1938798225303	23.6978680251637	11.1242964861063	42.8708016800236	58.8576746409722	10.4856308883444	7.1058078169165	9.23903479097946	16.3407864832186	43.7438505200075	20.4272663727742	14.1446539692068	26.1610122146858	10.4543400725043	18.5788003105141	21.4177442532867	17.1105782429085	11.2052805952749	39.7480440517938	9.75603151808899	32.6748417212888	49.5284883576884	40.960707497797	21.7349643402566	54.0124644743623
ENSG00000006638	11.5668152660474	3.56511763016988	6.76872320547502	6.19748714575903	12.6667280494167	3.25579417719344	6.04675932485388	5.65921153466323	9.52485632072145	10.1752569992063	4.06309564998011	6.6063478160438e-05	8.79932898574929	1.5160388917035	7.71798914562128	5.1414323054112	9.89138690505584	1.73633257726614	7.68915326212062	1.7491558064799	2.96345115782411	0.821129182467993	0	0.657505392279157	13.5287268649089	12.8382437850795	6.28843891976305	3.52534978570819	8.13726964680568	0.988090151021023	9.8191931351882	2.65703145841609	0	2.30461430607033	18.5646702576057	8.73263971733729	3.05735519396908	1.48911224461838	1.90581022649278	6.81594227542209	4.879793122793	9.05798404198321	6.8217388211203	6.85456947176739	6.30997171967328	8.96482832094201	6.88971961698603
ENSG00000006652	318.120033880727	291.721785352697	200.487693643321	229.675910453875	117.922035334842	150.413588306341	388.341993315844	230.295694814954	234.982726140432	213.793209863545	250.533348920183	132.196953486026	263.138980016579	1272.55340454161	64.6803455112435	85.3671058426031	124.14172822167	61.8084345588353	170.044303622324	114.829442381679	99.2925689566726	170.179401660833	212.329010281446	172.672304883546	289.936368989538	434.62073832031	288.874310892867	150.549361353804	105.792917372578	76.5178997574229	64.2856027646683	310.408134604065	182.855692662805	267.6778785054	226.197782696423	201.558702220189	260.674973813827	221.735711530962	178.663921729818	215.835961208236	236.011348245264	101.961983700258	327.662690101931	267.502566629445	198.162469222763	219.230754186099	327.21741819253
ENSG00000006695	168.750824066618	147.924764422658	183.655221344779	140.637490228743	123.240322112238	155.245071743038	109.041813859766	187.100014261719	110.754365369658	132.248853621148	117.908850255306	80.8561600168114	130.332416828724	163.285116954527	35.019341361542	20.0184639448956	34.4384177626475	17.4691959044125	49.8786939671976	74.3988461001281	32.2205725144521	84.3356432840054	150.618357018348	80.8536793388612	104.756423459949	108.39511584391	131.530898022738	91.6261757210949	71.0526850170827	54.0585183365581	47.3243242074516	87.9414519494495	78.9557002339517	80.5332408595874	85.7502155671228	39.6976934477783	93.6170354924397	61.3595628044014	43.3531210267483	107.250134630329	145.686297421882	57.8251013757973	128.041951929349	109.452650489695	98.847493682537	131.419796217874	212.29586351519
ENSG00000006704	249.920259362207	192.970965758895	220.258902906924	233.596300413434	135.034511772071	258.324998110594	140.806560888159	395.998655185673	228.64881240486	276.653561027939	237.218235829066	169.370732312533	256.514687924052	293.402934232494	83.2480411094637	77.3643966499115	131.48009733811	69.5654644960932	196.795921505012	132.6356950908	74.7028719838699	202.280882834121	242.193961070247	181.643324476068	259.721374168971	290.986261090943	177.275911041184	150.396750903611	143.51013993607	108.139129980417	91.9369325066991	160.086285373504	177.055113412765	122.125181835663	183.35881735768	111.392592352485	223.2906611154	184.369583003124	97.6354377486373	119.558612438134	233.117691506903	94.1349107879812	199.693166359864	167.139626786384	243.70571519116	221.763559893534	147.534943555677
ENSG00000006712	188.838906359106	192.86382354704	178.981055832035	301.765985646878	100.716297792429	93.7792226012038	136.575622062755	330.920185693695	166.275535394874	150.888931905836	160.114911430232	122.785666356069	272.836609414375	419.560287144584	71.8302892167781	31.6127097194748	72.9928748824696	60.6128256867826	152.178581586088	111.705117458881	52.0012213537308	91.1402691169839	151.499056070994	155.424226407178	158.372386318382	175.282454516949	257.104888102083	124.545468842523	70.984024288055	125.577671815407	54.729681927861	145.105216228557	161.776493961284	135.58287402074	120.36902819427	119.297278878349	171.778817456812	119.549153450154	152.767247175329	157.296558937187	159.857384866007	84.0055218214593	224.29773343777	163.547906117458	135.742019532618	232.903984226431	307.41822412661
ENSG00000006715	1063.10699162767	1112.38350761679	871.574502809814	894.041537162781	317.488476033616	415.042929645724	485.545199558805	1312.08939003813	527.887719069204	697.771956883367	758.288738205342	655.930551954304	687.384482773587	1369.93348259176	110.53231209415	51.7874225266224	158.648924080817	54.9153646137315	335.217320618849	334.34080243053	101.888832922766	260.842153764982	545.623121036011	308.050379587465	352.233641779136	533.353069722662	649.655886648799	485.076094860017	130.940522492618	222.782745672562	140.277232587017	325.516882303195	257.982721663836	375.958635190625	385.781886971255	380.434815004	378.923783093656	486.697846476923	243.297145176223	501.790792274575	759.828311751017	327.665835913105	917.250495285597	470.893501851337	577.028419092255	919.474946052696	1546.03593571066
ENSG00000006740	695.944385065752	656.642655600893	753.220732070751	796.224169886691	462.550250114	485.758526086269	590.968229981438	1052.50161691361	553.424995781777	723.237317078583	636.835638431191	308.359297167357	1050.125435063	820.09065006493	306.461407640925	152.225179960901	303.156429682133	252.218289153452	204.083917001515	355.552929817881	167.723853834964	420.055400961752	750.836146376012	364.04958998544	406.877633147177	562.904853392046	545.045732178708	549.548433549063	407.524269140176	256.6233371275	221.849151631459	322.358140376017	431.543662074779	554.619160044533	466.359500964408	257.784349548938	370.954187017878	274.169579710411	190.20571117972	559.250556971121	691.52108862814	330.321175529056	747.818228150267	467.518116414069	489.221173829921	709.071581856613	1095.97194039354
ENSG00000006744	358.549442450671	374.974937193104	338.133764552238	414.698502953677	115.38364603152	199.859804042673	156.834152759629	477.468849064617	239.451000866493	258.98608748771	318.931355762616	358.283185133671	333.776155735217	441.004054863387	114.824538531287	68.6373090866785	82.4933444469178	54.2794236861621	141.736352616987	144.429816042642	56.5109521962196	188.385898216439	249.103028544875	192.230670473946	155.776350544256	168.557355383722	219.705752641497	165.679313959244	132.107717682524	147.158840291546	97.6381367382507	246.544203978512	172.228083006005	195.36639183241	195.964486895698	130.334305367038	220.117754035476	173.416237028514	141.365589057349	241.550062601101	348.995696031006	182.935157085539	339.522192112303	288.696136161337	263.14913737144	537.708037179267	558.175393895207
ENSG00000006747	89.1107635796596	45.2339572338457	118.523531879824	64.1238997622284	65.8599298114712	39.5528166156206	68.9062455664513	95.9010475762575	100.658159086051	78.9643791710895	104.227283154058	66.2289881190101	43.4611143423057	60.5901514785241	22.6016501412958	41.6420944124454	40.9094994752435	7.20448363165682	56.7688445380683	75.3002522393431	22.8583691707521	62.2225537655327	64.9960055795279	15.8946400267604	25.3430039507224	43.9026990793597	67.5630204901531	36.1506536951783	33.8672792828284	45.4432752890422	58.5075450444846	110.060732285501	45.5599876257059	49.1887211217537	93.6048604852539	8.28581823155686	34.1333864015357	67.4602404081986	17.9007706724256	25.9340398316909	107.795234871586	22.9844578319368	230.186160129202	74.6263410548604	38.2721544821639	35.0923950315211	47.1944577137131
ENSG00000006756	92.9638837030604	83.3094830382689	108.934534909365	64.711835041472	51.6811131026135	54.5432156305402	52.100367723179	116.565578109329	103.269845245308	75.0745178276803	77.3563318112738	65.1443806214195	62.1387680843629	69.9903393947046	66.8513406512755	36.7399960272152	74.7693636277433	41.7368164993696	57.9247574900033	62.4606948279365	21.1503965280195	86.0722524202595	97.3530531642539	66.6004254197667	81.9630096218165	108.220516861436	76.8533963167858	42.2883327651198	48.8143186827087	39.7208582129201	44.8383840077692	104.013840535753	77.0281287234527	66.4980362911039	94.980372018144	51.3473093065003	70.9582277792817	120.938573134781	56.7707952158114	73.2896114500068	43.3013638514612	38.1435862207751	112.621081638323	117.45122800473	80.7413890020711	136.126176957494	87.5091647581431
ENSG00000006757	73.9472430534262	92.2824223906547	61.1083677006202	44.8237760783225	48.5623319615386	45.0499104914642	33.6033280426656	88.5482487547687	78.312030244433	60.7186805174445	57.4063324557282	70.6372113336145	31.7221423625024	86.5476336725803	14.8995634233048	8.62806366965468	15.1651621497875	28.6835067508065	43.803397677462	26.3509401961194	17.189006144682	52.6215805915785	50.4648037667255	49.4779141260051	44.9254337636889	82.8698028569895	54.2262997141254	45.807901735001	33.5506218927375	45.8443102630664	24.2651083226789	41.5111836004123	45.6061911668676	68.7983260439192	110.417685036779	56.9639122817336	87.9147252404474	64.1029247514149	57.2792950428336	55.1320332846411	54.9101792324075	27.9564844962639	57.602725103154	68.3870442158503	57.4895844129159	84.02663260571	110.567680709222
ENSG00000006831	278.855367691838	324.056253367619	335.032080719412	200.394270984087	163.154051376743	139.514215538906	379.593392637012	201.678565841154	296.792816918763	269.369577586407	494.624826363188	143.421846355879	181.950290223331	428.36168927385	30.0751294686613	20.7084456732851	74.0227113476433	50.1317408813157	490.260708790329	177.414184843656	83.0246568224418	187.518856185689	248.910230023123	421.106211477329	276.141089654486	520.782329335767	347.688396223463	180.432542355732	193.083166426666	171.07738766361	126.435547766452	411.712577804193	195.282276069157	396.426308223813	457.568474074273	364.02861716198	435.008295386415	554.20748285132	438.917665030862	133.564449106411	276.978718893998	95.2617986943297	395.757954272989	370.182057830777	269.70563328132	384.914376261104	274.179565265577
ENSG00000006837	88.1887018136789	79.3903757429668	100.715898268696	92.3157757107087	65.6908406437711	67.5674212542597	68.3818162037684	98.4762373055853	57.1460316391557	77.8568976874556	81.7262374678608	53.3142859075808	99.858339326812	115.927769571209	43.9799730685152	45.6009238519436	32.7056059239389	21.3846579279233	57.764518970461	50.2716347135396	42.43100255521	50.0196289397282	59.1341463807374	65.9330816530985	64.3748197887132	81.8868060189142	90.889635191671	46.650985809416	39.2446854567368	39.936079001101	21.7773741648849	78.6521415231255	55.5580472833005	55.8559711175934	49.7421575574958	41.3390384706986	76.6800287594833	56.0233328869237	48.8829869839548	60.6737310642365	111.852371935176	51.2172807891887	89.8845887368358	73.5647585636006	70.1763098479176	69.9895010853768	108.196983267748
ENSG00000007001	41.489465936427	17.0349430063396	23.8828439680397	14.7420416284673	9.92848800935314	19.240230357659	19.5674878811175	52.1020385263811	14.6560033257669	40.0291439320766	36.9694835222974	8.37502856577343	20.8238850338435	28.6496786076451	9.0817658567989	1.85473793797116	6.51502267580042	0	7.08907823559603	16.1927592950975	1.56673221285074	15.8252996422541	18.1225699842527	10.124916127787	13.9833797801683	16.9514497760616	34.5735204043221	15.0041830425154	4.75240241143824	13.068980874761	4.39582173760171	32.4853873893883	11.069250002815	10.5208389956456	6.91301733361847	12.5753380928439	18.1106187504065	27.9239006290467	7.12345815038749	15.1150009546544	43.2225023695067	28.3837296108859	43.03803975203	35.0608407627167	31.5544014587201	18.5727871466908	37.647496656547
ENSG00000007047	503.897246916908	519.559238772368	458.463339729268	648.378837893894	347.241910723069	450.807383206776	355.940763237818	905.213749831542	398.62040484631	503.882118879695	419.986108114674	291.644985566592	792.223670665758	340.377473038966	377.858721783459	225.828682789645	335.944586917883	236.962770598577	410.112414154313	442.914626562211	221.982531261946	434.148203714886	594.39223186921	411.80812757547	505.344593114787	404.653498518655	424.318313258124	482.548911688621	339.065146915631	314.022370303532	213.73081690205	302.16062336492	432.969479206742	374.790885943404	474.098821057172	282.537681596672	376.180617624877	372.792673637236	385.056566496408	510.727916467256	420.556268089763	309.747852792646	591.24232034388	493.994820248778	463.910822716338	621.675520938499	615.604083379367
ENSG00000007062	78.8999673223277	56.9146295162641	37.4286857690061	21.7513089177507	11.1164353743519	18.0382627819473	17.3398154071406	44.6652732055315	20.2411731878719	27.9915050671675	59.6647660623159	14.2678311253515	16.0698883165341	25.6675043887601	6.66885255164979	6.01991995005057	17.8105283579959	29.4453948921261	37.1292432569044	9.21937667081772	4.60330560169922	123.348616679636	31.5267881244453	29.0915242362525	72.8765668711333	61.634843674998	31.5424930577754	3.92246124178329	11.3059284706404	43.8069841981649	10.8770277554291	47.9409944878397	35.1314066049538	23.0369438733354	28.0737574942668	85.1396118495329	76.4623159231282	32.3731023357786	49.9903221013513	4.34448058794909	14.4876637754199	13.2523798547651	43.1844107033504	55.770248321408	29.8634166610742	22.4125685860151	11.6221714654551
ENSG00000007080	160.885012653427	153.169607071977	129.218330350863	208.679312575069	87.9804675865171	60.8993874869653	135.754911435418	284.604281591411	91.0786101470789	139.904178241702	147.230131904928	171.568239892968	224.941862920057	171.9736178593	104.309878835129	57.6469441067657	79.7181741368781	64.1369860677455	134.57929549467	70.3293663919384	68.5524674358282	74.7625175655294	170.287229038713	114.9929692107	180.12728791871	138.509064405566	152.383280740726	123.664667388206	75.8394126173739	70.3422261331228	52.0705377267655	106.769797392783	114.854160268327	106.765338240761	88.7066412833118	92.1216405166252	124.657874357323	102.104630021778	94.8126861102424	140.33986385473	124.344944002734	99.302844339519	208.593385147109	114.999126335303	119.882473512311	181.864958525288	227.882774104984
ENSG00000007168	2039.76568018154	2456.3660142763	1881.69933466639	1787.13433583388	630.121087910768	1485.50514368168	1294.03134240106	2493.07674905463	1487.06549204294	1108.5117291033	1406.7244769607	1475.41428757243	1743.94333446801	3743.4549784753	374.384051761436	200.184191144689	389.539696625448	173.964190099806	934.932891666772	578.342338949216	385.731098891836	723.505504003368	868.576142073221	727.241786585795	794.983430368321	1384.39367528082	1020.6272915293	627.898105463294	418.781696827161	563.614394115236	406.132144891111	987.504004166787	528.883754952862	913.971482652505	911.910736250567	1048.27307287858	1035.11116789499	1065.40749810462	922.569674358616	947.083239291207	1478.20350454714	840.349540386285	1416.03143108245	1313.73035223666	1696.82697500706	2017.59929768212	3491.37275683567
ENSG00000007171	59.8077947559488	38.7918430603258	45.6121285774537	73.9874853124669	27.3306185332127	30.2023405473979	48.8932686081039	131.642826547612	32.6888958532025	60.4890056321665	17.8356950496786	30.5300535604264	85.0963237901448	42.5658882089557	18.3710905121913	4.54289473365643	21.8532789653093	7.20508332738207	6.55461719161766	17.5269862570604	7.25225956143542	18.8088478926482	18.9960191509706	21.8232752270991	33.510089563013	33.3229238288007	40.5967197043756	36.6252783521317	12.0522433864237	11.8549302358918	17.1596017330389	10.9748695084688	42.5275064083156	22.4662113760501	30.4959233988833	14.5477814133394	17.5885622090891	20.5168722619639	28.4824455597517	48.2941497949207	29.9474842294442	51.4423116323983	60.9811340241058	46.2665710273365	56.4415231663478	92.298960192131	52.2549977130893
ENSG00000007174	160.407891509021	157.953134321043	125.692876150206	149.56880975415	53.5239041560785	79.3509038747378	50.7408893530748	191.613430437984	73.7799268827902	133.385946117297	125.035227566399	134.315760112744	108.753931431653	150.311773496748	114.962824665684	45.7665832099918	95.4443599589447	59.5827712644329	52.4716186774629	79.5167271982329	41.4293909477966	94.6353118870007	58.2865454286341	96.2081324356657	107.406438506744	93.9838391613146	69.5345745381912	71.7518865547232	69.7614222345026	42.3004999617831	142.595093371642	111.145305406882	78.6184129831996	115.630687846848	84.6152551117555	49.386303227784	48.4354839600973	104.000194731732	59.1670525433261	72.0863640994813	90.4979994963849	67.5239362835026	177.622054674684	79.2685538200192	97.9603189657695	118.726302905305	138.4398227142
ENSG00000007202	1912.1180159125	1821.5334817194	2009.49477630032	1874.4011764919	1142.22242068663	961.456922031488	1400.06020689729	2485.74271655411	1399.27701609167	1633.70823978643	1803.17801294589	992.592043417168	1967.9731652917	1874.84314085431	703.589969994689	246.320050792756	729.866809771637	538.121086528174	1243.80988724316	1071.22990460556	590.52263084695	1132.27126849403	1750.71279937983	1517.79526022919	1227.6362956682	1375.51569533239	1306.18661450649	925.560527836632	1109.38748074884	929.393071023841	853.48227000913	1350.27289791994	1247.8441761738	1598.31783411282	1415.01174994304	1248.1988299956	1310.2179216347	1267.04546360642	968.981864467056	1221.08680962315	1477.69062678978	1022.92301582603	1918.6912495145	1410.1254338649	1757.24252510118	1818.02893904022	2033.30095391128
ENSG00000007237	4040.73577874834	4250.17773482614	3541.97377132221	5523.77956544925	2138.97529327745	1834.69123090638	2701.50609257646	8181.56308002551	2720.91893517053	3332.77718815567	2909.56208955244	2679.15274540383	6316.35264977272	5541.8463717587	2628.6868583	778.684852109954	2460.47003547072	498.656908309235	2082.70080644088	2094.05190223235	655.135227464447	1610.96420682459	3373.8137884283	2198.67382607867	1979.18711924637	2103.56650558223	2750.05860120466	3087.62195054366	1516.21121104123	1405.74144285672	865.899853054911	1417.04688880005	1983.27068528435	1903.41180286151	2505.59243745351	1196.97410682177	1199.58332302314	1495.64442231453	1015.5691910592	3943.57460147199	3397.98308776206	2071.37931416555	3890.511686805	2996.78600385221	3353.12343161805	5750.21899188694	8758.76371531451
ENSG00000007255	34.0736938715398	33.0481610629996	15.573928107457	29.4733530732239	11.8726570581312	10.5465516656702	13.5194255436739	43.4625953800499	18.9315152951299	13.0013077288576	14.7416548915717	30.8302957008046	28.5597539965777	19.8512188966822	12.6478173249303	9.86367428957112	14.3674021924341	17.7140535606866	20.1425859921263	30.07816175081	3.87335819599241	24.3262204827149	22.8199075784215	17.1760063143106	20.1129054079885	11.6933513760344	18.7841196947979	24.3687775117015	12.0108415710299	15.8778785740698	18.8774666486392	12.4179397521377	17.5771352321446	10.9501994404216	20.6959826952628	16.6040928325838	15.0609170359321	19.1837740352001	12.6682597465366	21.7902571090362	29.1112828684097	18.2791644862545	27.0380090751043	40.3154285430423	41.0646965525198	38.2388429939713	50.0241847351246
ENSG00000007264	443.763930103024	307.74605162342	342.720384299084	458.070908014073	362.707532671623	210.898709839593	356.259916611379	761.505917830267	335.89903201357	473.023719185666	413.95621510086	246.289202597041	474.737923427326	313.522545034403	305.379035219608	236.962422716709	253.197127670044	140.862158282187	134.429249316534	325.473647521384	155.471633202939	264.956693085759	498.250405144461	208.029324249034	311.266268869978	268.536441848402	390.118973870807	346.405525237874	318.637962172143	217.868531582772	151.517780001509	203.208031438473	407.45314270273	338.445422261931	216.886313051935	187.786565378861	170.676261231841	265.721417444627	156.49636589985	417.437586233	283.813582834713	258.178835753412	435.515681789998	353.575918376755	369.81060972203	421.868941394162	520.12226167758
ENSG00000007314	5.06989741518623	3.35173778785903	3.37873057554674	1.61429953445154	0	4.17008876509712	0.840991412008484	5.7484892178483	4.23445660004438	0	4.23915805048312	0	2.40318799829395	3.23105959640275	0	13.30478573117	2.35182666512911	3.44291632608625	15.3038816977561	0	15.5444910497036	6.72283933339341	0.818090900980808	2.55709242947533	0.83532089618552	2.52697372344607	4.15045972118578	0	5.16907856329114	5.07884282568949	15.9271325012803	15.886385288913	15.0937958244974	1.67811297731181	33.8839130726367	6.92755768134906	4.18140831729494	12.9161056250828	2.538411235473	6.62533768398903	0	3.26192589625674	0	4.21804118862641	0.831149641435252	6.6298821637111	1.71749240559587
ENSG00000007341	142.812101551064	219.978334444791	154.302117812886	108.869625424745	69.4689647017917	65.8536526254752	119.300991003918	147.843326700859	107.326908563469	117.584695518138	164.048548698055	91.2995807323593	113.610117180367	163.714564127235	50.3157778975552	41.1033632398508	41.20776693478	16.9280758937543	72.7833108068251	55.4376558984448	19.5350943791422	64.7083791106038	97.0439230246717	63.0906982507942	92.8162290537661	112.09309850407	133.946538466831	76.5806817812684	46.4668970720735	56.0320507634202	17.827581220948	94.1718361720224	65.0688361932144	105.80903331213	95.2042848477506	88.7366899716636	87.0521518302986	110.182330032707	49.4261632713563	68.7793233802921	130.782887634997	57.8082048469676	121.317022399856	120.491376271036	145.070581932291	154.147361752073	179.535731728915
ENSG00000007372	195.662441829135	203.883316907976	166.186661938645	101.886073558954	82.97639679948	130.826061686888	120.719512881736	204.770884165816	204.223095461704	188.258475037786	164.257567827299	143.956606382323	143.217942941016	356.268166688383	25.9849801709793	37.8177184422491	90.4137773860983	54.7380724399727	179.715271736115	118.884593811502	97.2000927739698	148.461787147046	243.148833101295	180.698755645959	271.493792282425	361.47002054076	157.607518893358	89.6499677029681	133.405181226284	99.4072883861521	85.5140826656088	347.798838531024	185.420811940992	213.884539069438	204.506310860514	246.362243385064	314.413991033667	284.375139824674	176.742857840672	97.8146606516856	165.124292533468	93.0046548186298	387.398558161166	198.965097653135	191.456519212604	177.553016865957	167.501953473025
ENSG00000007376	173.032726245544	112.490007548288	109.226595742594	161.540223170739	104.851276797449	98.9857677099437	143.019158714061	220.007743093318	133.641861502494	170.48984470282	154.076559434661	91.5498517794253	226.153841883913	111.072334207121	82.8970565868536	63.8806917766374	87.0083466968151	81.0899509343549	111.087293353993	122.633876571584	54.992935547935	137.968848549912	202.408060689099	137.478637767285	172.859818784541	122.531417428176	165.385618031044	119.383815861034	105.989997219207	64.2073579953447	83.6432012251055	97.4941937620719	158.089080310979	144.240364403819	130.969557488299	73.0061937111234	100.437233946902	81.869924234761	77.7704753130805	143.575505970891	156.123833978153	110.665545949181	205.109664059393	150.287101527747	113.493817175246	179.167830317476	198.762769354961
ENSG00000007384	85.3398916846243	70.2667276025696	71.0421657986951	72.6648270351243	64.8335959698155	73.6535589646871	72.6477732388414	68.2828760514496	104.375827531434	44.3620482529955	82.5569758243191	51.0888296305754	149.044858139057	55.9485640769391	80.7724144620322	49.2222722258513	30.5786786099206	63.9555414335677	68.1807348688437	79.6280399778549	45.3819581013988	89.0438067757041	120.143827507449	106.412315476589	151.643645333496	101.22163707262	83.1270997862983	43.4013909380202	60.5774499208372	62.7380106393554	55.0239806619375	60.8777355736561	108.232652543683	98.7362128843177	110.643713762916	111.019688465315	104.185840907361	83.7790814925799	126.73420238485	54.6727509980249	69.3089020725617	45.393032937953	102.545702366618	74.2861334078858	142.5645878154	114.871557311517	22.119872179801
ENSG00000007392	564.616922258757	488.699737749762	538.908799328223	640.935516676763	320.136287530191	517.53069730763	261.025553880094	846.170483379995	522.281215369047	381.217924586368	363.343254810741	385.436737961481	1141.65943681064	495.862761402884	370.941351359142	295.971471064378	311.921246167382	56.127260323143	158.511506504389	251.494332394514	42.5914833179007	385.344179821095	369.063016373863	231.564927835967	321.979191400835	277.01903592248	415.076175435981	355.328209497055	160.971444971515	424.638337831255	291.894409873781	276.530568151091	341.350549022699	259.413461124562	365.57293900238	126.811903739363	179.194785775652	238.368852014458	159.405757887654	710.060780430151	482.216912726559	529.827797780482	461.064099422177	591.943629454645	675.199247389998	596.951580821157	590.086772944691
ENSG00000007402	117.380279915339	159.79895534346	177.300674275268	299.187949804933	229.818619853294	181.81814868708	133.288711897128	283.95030682804	148.59248936536	263.813019285763	194.431018028323	89.1059860485122	351.562508265543	129.94520401528	121.023637265822	44.1722272045283	180.537300086408	70.4118503023558	59.6369738358862	191.734929173291	100.134496527188	147.621054147152	231.989068469155	91.9295279312975	156.901649246101	207.922335875985	190.044053546487	152.414398051165	77.5331628563545	61.8510342030446	49.815498800591	121.484344612056	123.234279645246	101.886564335828	74.5909070008892	44.6080911976681	113.210745107823	29.8618340005522	4.82438416459974	111.646515075299	205.828118790186	141.802281918364	211.771924946344	206.89171794514	155.765436468054	277.466744640718	286.713832814606
ENSG00000007516	257.170123542206	320.637629777818	150.284260858096	254.901823233588	219.164488519003	250.471376910034	206.924969597451	453.504744863656	243.686181201991	426.682209795262	320.292526304144	249.302292449162	654.882869626775	468.666002501882	74.6759240174634	287.697393024877	369.909464128024	178.744024538526	679.8434518889	260.231444169749	120.494967336931	789.898928174534	455.230421415056	237.109068840299	333.393228650325	339.083979906431	283.848839855456	378.637280866448	238.000116776627	178.211946867526	184.648018414312	398.126695971035	267.661985970812	139.653491365248	435.432089502167	155.402416614428	155.062332148965	550.428678155746	260.341159810893	195.411462847548	248.96410503278	131.386882610997	430.659391001574	269.917572519427	184.29848286505	333.541571250581	398.885931837992
ENSG00000007520	145.79401950916	132.635552711124	100.340581187988	196.47619716272	87.9204967279232	70.2900576652821	110.749735853072	192.064365903552	88.9221130110148	105.818934355957	95.0729022258126	85.6849695734757	201.105663094459	139.432605967392	132.062527572431	90.3737866924124	121.253338506571	73.0009920588703	176.686507059161	113.45590826933	83.4812076103033	126.02103940407	164.367591795362	132.733530056254	238.422725576405	169.404805683485	121.617938894872	111.005335846523	99.2512298065415	82.1741538865914	74.332094225407	135.859251298948	149.020015678623	142.470966488532	131.436605231313	125.030883058582	145.65009420923	134.980987298928	152.629142180223	174.607856603582	116.401098409898	99.4078530168018	189.231389160327	141.483733526555	105.939232946786	185.65719403734	197.239709327225
ENSG00000007541	514.116830455615	306.815052331599	311.372344207269	292.970016551473	327.974376569963	322.211310644724	410.318972952884	672.555798018061	447.055549209412	736.837033611506	561.366353898169	142.904666842973	610.020233936938	231.134104677468	252.872265273478	215.035814163511	333.544487594025	143.276026385821	241.810699266484	619.610570552799	82.3893150895704	660.651859354438	630.096494877613	368.353395965877	516.780683567693	281.091366729444	582.813341832702	420.24225743776	477.195031284476	237.445015479616	222.621758568772	261.722079461321	335.605222250825	301.553529079827	359.357189735379	117.289752613194	180.735228828566	216.576275688106	225.643603905279	271.73812410672	343.610232470053	130.982338012888	503.205476484564	428.91003487145	647.454169687594	403.305310522961	357.17267543356
ENSG00000007545	590.642001082635	279.196864547213	387.679135260282	563.913605560991	527.41484514206	384.744681391398	254.615884484676	791.619565385455	216.617992932	472.161900281868	576.540060243964	277.395504682761	553.662930598129	366.971690819738	365.614719317255	331.197729682767	316.202808735563	225.365113074539	441.991491747886	385.682105704138	188.209845368758	363.309522859686	514.82655668408	444.321467024961	643.509802650708	397.875024783714	517.64167864543	653.145752328418	553.709872485442	417.748793944636	231.50587834019	451.665349546155	430.642665776534	303.774325627394	385.360698004062	278.429614195385	624.212397362445	244.225952248436	351.095954035641	328.916454966661	498.528999852384	256.067283307277	686.225551071745	505.506503188987	406.764625426781	651.899492886367	440.946745520832
ENSG00000007908	5.24628269016369	1.74080752541557	2.77825579853253	0	0	0	0	3.3744282416455	3.50031053190233	0	2.09475385580918	8.77219772676754	0	8.11034010585045	6.31575027454748	0	3.18859110428842	0	0.738728061221192	3.4461559022684	0	0.730450101442009	0	1.76396339981015	5.12410863304555	6.96618020910092	26.3464486427351	47.5520180103683	0	0	0	2.98486812478954	0	8.69505243642818	12.2348110177172	8.93418420677601	1.73401499986019	3.5670153154806	14.1891627423646	0.624862110412919	1.71325090524584	0	6.82800165230704	0.734311015285621	3.43231782647361	21.2381637097312	0
ENSG00000007923	515.443250721209	514.674009421769	400.279200676179	458.03947906144	304.537105523114	366.709135894579	253.088226308366	693.641236848238	379.697697980127	386.690535994056	407.943403536034	345.49657976635	511.775976315213	483.976032587978	105.700540370445	73.9045472402409	171.906581691917	87.9702979193064	245.479880318207	288.088650764993	124.155736004301	327.342460065626	298.216155690391	286.622394571827	277.331931523073	335.886586668462	424.145331667531	276.251726710443	243.642019643755	191.857950920914	190.042877754128	243.810607271829	291.685587659326	311.171631319339	275.763018586	205.675561644287	251.495444276925	218.427490576492	141.879299855367	308.185976910121	472.481574605166	282.721060981001	513.653754321807	403.270429698654	486.438197470716	586.42277224702	576.522677875735
ENSG00000007933	7.71759423391265	16.178768942201	9.2939771331626	9.98383374935296	18.1693723645637	7.97531081742784	14.646900767219	14.8721614982082	8.91065145928826	21.0941386128731	16.1350000844621	8.37194584746167	12.2796140841247	7.78497706498177	5.57435528476772	10.2603663373099	20.7574170197475	0.47928940903022	11.3365936677653	8.03051279685348	1.84941813967333	4.99809847265037	13.2689469881394	11.5299073056038	10.2608147683638	10.7899126141949	12.6464345727388	9.63445859537283	12.4004235059171	6.54684362336834	4.81503796618361	8.86326025344614	10.2075072842985	20.9885849732702	9.18383425313144	11.5247968028678	11.1357675315617	9.02374193301492	4.39223022493625	11.9299333689376	14.4530573384632	4.36321288669066	12.4432136510404	15.6110953847031	11.5255775185567	13.0697829869078	6.08976901396058
ENSG00000007944	166.960648297127	154.739686174362	114.671417061908	115.878608652846	59.9838891579389	68.983455088124	123.576898808914	90.6440714521584	92.6742411520796	96.4061155687835	141.861009158239	73.0151381364969	100.612799542163	294.780261646394	27.2166378029546	13.746991353122	36.6886531356627	18.1473128833359	141.923938391622	84.625386879982	35.5344786471896	104.661168746703	108.403406295035	88.3025399078862	93.7903304932245	131.841471370943	107.205672832675	56.457764809485	35.4264806510424	64.7337939793067	52.4961028016186	71.6260086657758	53.4959265703961	103.342856341763	90.5418111455612	106.929568846626	82.7541698000169	67.9375348129103	57.8383052333187	76.6685295028336	94.6053282503752	41.1792814101913	132.900442442419	116.163622371454	75.2814618853171	128.701375379059	155.679681659578
ENSG00000008018	326.428517801354	289.406994008769	215.24670382486	206.559649139223	102.249726487262	119.630535432048	213.067498446665	280.69264880986	189.911391695385	160.461254253137	247.740557815368	239.398045928212	216.883859005756	590.212557574586	62.6938088186673	15.3797418758169	46.9565994496662	31.6667000238302	151.94963025062	99.9851431090797	52.0462412334565	83.7967364572748	132.748051046786	137.103465091803	143.653628715673	204.845543309051	236.82112961048	101.67397851479	63.9942000680599	79.3179085199357	60.2376037775973	140.678676679466	99.7351332378729	227.211182363362	198.669405578596	136.361500090102	222.73965359683	187.023487736143	183.208875753695	127.924758558005	227.390462805128	73.2908293607545	199.221714730203	220.41887641298	223.29436347176	251.18212369992	479.81760334465
ENSG00000008056	1423.72440428877	1440.37147575387	1352.51448422321	2308.41996829598	852.353060232271	744.045969149882	1256.49724342325	3416.14516306371	863.392968058387	1383.79757943146	1062.17900372667	1167.81223971137	2412.40447784698	1507.27713518234	670.830645879429	212.089188848573	659.124176558073	425.405563939276	543.935790216842	730.331376470987	540.668358714	368.386372952008	1275.76374303067	497.140663660274	588.576076587411	1121.04274137507	921.34253986871	845.528773714091	655.71535558596	465.574995334266	288.905906135345	635.75895003424	824.323150584432	713.615439359013	639.937844500014	604.154516452409	712.84171782527	604.441186883149	488.84099185588	1638.91892553346	1440.34494097151	948.877006032586	2296.26642889209	1031.75892291266	1178.77516235363	1943.44993774892	3094.18081582451
ENSG00000008083	446.360230998075	354.153901014684	442.677307532806	520.000973552767	396.844738885434	395.202280291653	370.628554242183	810.722518724547	357.624676903211	457.034473826484	323.509730449732	205.126931885002	700.444985881236	678.831321274622	269.384127315203	112.93073576028	263.582015161468	139.678901009507	293.640486289982	373.797668493315	146.581917544698	455.26659680095	595.124624189509	441.671458844262	361.60368307762	426.777326739899	485.623807075143	306.204302907633	321.463266993699	236.249012310136	174.783545682802	289.236122961246	424.930998212135	345.764394658538	427.067360964954	231.726169760524	304.058561061009	242.523675545445	163.088056379805	408.019505934872	461.934753774227	308.447018681554	565.534072333811	473.623066742683	447.579396364061	652.84559445953	504.986325961966
ENSG00000008086	3448.97892539331	1602.89798805634	2244.53143438306	1895.25828191099	2917.23723387719	897.301989690204	1523.67185984114	3165.58475895091	937.665171173347	1164.11926041034	1267.12350973805	937.272338264824	1448.25070159318	2576.46158946467	514.291185950382	354.824448221183	551.739807500353	194.612261030239	423.710745192464	467.606064752508	230.061797623716	449.09172306777	783.1334836188	709.180233882314	594.761741774152	1211.74874115324	1153.34862338944	1126.12687955403	908.308519678264	444.802976780894	320.430480008038	519.231846352806	619.040289715	1201.1331769164	865.765846891652	485.593556348803	417.24010733183	443.505310512975	256.569142516434	2229.34571081554	1848.30715999266	2339.93311525923	2275.11850302145	1418.11709000256	1519.92610238032	3603.76655246518	3438.54941579643
ENSG00000008118	204.696741780548	233.304724591427	116.915199097017	210.965004145683	94.929092721283	104.419982256621	134.239671174117	307.854296317553	126.931039227319	120.435712002088	94.048249939736	135.804910504743	213.517647902782	263.850358385532	25.2351212121934	6.79241500847354	48.6042108533642	20.5688968930106	63.2632349739147	57.0810349249146	29.2308255998113	48.7275896578224	76.3926366267281	45.8430330801693	44.9883831156819	55.9203180388401	79.6583255198877	74.9035744491852	62.7670566539986	69.6084601505113	45.6015936069817	37.4851018343229	61.2049936923743	28.517264229097	87.2309922130327	21.7589337057174	36.6346659445501	81.0558276554075	47.2891268436925	177.09421111947	133.512221776079	201.60349565661	180.957342685999	148.042675666678	172.796260454224	370.718407050232	491.079581711492
ENSG00000008128	194.705368666907	173.719370007151	246.990822889111	199.04430898845	344.237559215413	166.272878026658	239.025935772314	263.745990648304	165.668684090611	391.238080897365	350.640604617315	76.3221447738546	334.656979609671	246.791500080043	62.6232187012675	43.1563644991718	128.974727794904	81.5630317581634	221.823553269877	249.294918564551	92.4405402549297	153.209975023946	300.306527751838	282.771953130439	224.254818262385	318.437176873785	185.922000777572	227.18461426641	197.823539462681	147.32331775697	88.5846625621018	150.564322164107	188.785559566081	214.969263261466	206.51686219496	84.018286777137	194.331241326592	62.4662199181598	86.3095397626911	131.300670963194	183.738837737499	117.53107836824	167.953540607069	219.760650284886	267.198307103085	229.609049777426	166.75740924974
ENSG00000008130	328.81429449219	250.333502177346	291.140742831314	370.266909914046	207.758795907463	195.184863327835	306.200468159891	469.596335831558	290.538325538971	407.794785809487	288.811320669875	132.065202039896	453.214255681039	370.282112959575	226.757478304225	189.348472963012	282.244012922396	172.706506675211	336.198804240699	427.200377800399	141.812081522407	240.389632427808	421.429956229038	281.869467839418	378.157259783908	391.078654820303	428.624383590579	287.476995915371	272.439479337888	218.665533277622	178.985048470226	295.19853410709	358.739288431698	314.619582193465	304.385767262048	346.165182920921	497.22549548444	218.813270674327	307.779165083121	252.373385113897	308.230538241613	204.904819683328	392.147118041305	294.032063631912	313.98196077895	395.709620734434	346.523699205122
ENSG00000008226	57.9511207776252	39.2754240235215	31.1696745721528	14.3715047056973	8.42942887128582	28.1027932028411	7.66367980992497	69.1048416331045	56.5595454233876	31.8798786371299	28.675822640303	27.2859627920983	19.5116730395655	44.8933925195352	4.9284231711807	3.83227840793796	22.8433376547676	14.5740097827849	28.7638493834307	29.7795304502288	15.7168110297386	28.8248197116006	48.718576269275	34.106123528163	86.3893429234279	77.8073396355872	37.4606871259881	15.349216641179	19.0082461029111	9.08687051028295	34.5827144902229	32.9911849810049	30.7626133378771	21.6935510301226	112.093562983145	8.22603477154372	10.6480597220265	35.5353244815153	25.5300428281228	10.4585394728421	11.7949371479923	18.52883850629	126.471311636343	31.1909686199329	31.6419665964149	28.3445682672863	29.8280506485622
ENSG00000008256	613.261391511979	559.209781260933	624.959989249547	642.300353737539	439.855622374646	424.375882997997	498.323476483223	1083.00804306023	423.653235746091	743.20106371263	520.821660492737	276.676517538585	685.87236033392	789.776847619861	270.657621872534	150.289972163106	332.7906959578	196.723553692912	343.985217502253	458.05900645585	210.387770819066	672.113092120703	716.072098091232	390.040121099535	616.908929900028	620.867645363557	673.116331354743	485.137256645267	442.745631810171	306.452571700259	245.707591159519	394.403462333212	434.810549993298	529.627801830513	433.622786863088	444.869221105105	401.672225381962	352.398796598483	349.225019725683	476.814039438358	591.231079343705	222.778318252483	766.21860210494	519.276242754002	484.478999681221	682.154307855863	900.811915806631
ENSG00000008277	1435.52315256779	1148.58209538055	1142.73240054532	1072.00097129909	547.098207947199	787.694900313877	1069.71545437432	1360.64541021244	908.010194488908	973.784138478799	897.489170809095	804.647015791222	1136.0609818912	1903.17063705317	569.343349189185	265.569729481984	652.914761471749	159.076561338858	237.798430430293	514.309478891301	177.736745628585	382.641502168025	826.274908901968	423.778803666106	589.096839865745	553.416896070368	1005.13022198166	661.31017460847	273.31009637922	503.58446474861	298.653770086089	521.9513095466	395.691065408427	583.352451308085	592.843352035208	191.54780369414	403.453062855356	417.540049077519	203.259464823718	611.786833529556	898.05587623198	514.263654151477	1138.44197730684	720.160877210829	756.260609691285	1278.45691244937	2277.60918933388
ENSG00000008282	17.3391266121843	17.9063090262733	16.943527101731	15.8422819297383	9.59259125537307	8.93009227508016	7.80046249822026	21.5519500555914	5.00415294856459	8.08925517036959	16.4724493181202	0	9.2348022953551	23.2261776116038	14.182812843035	11.3044060251661	11.1371004060927	0	5.37927988753936	3.93657977087247	8.27221711125223	21.1726065277642	8.01408781794745	0	12.6025873275237	7.15802998914731	7.01336059440507	11.1151764488559	4.13536887584257	6.27944209811957	0.20638552539592	23.5493683523642	6.17096486028855	5.50198244286009	2.65163029464015	13.6904653722949	0	15.2951643801434	4.68120463933489	9.56845796410201	19.4057047189642	7.81827752849988	14.3543547653225	4.12026850023626	4.90780160196575	23.0579907237493	33.4677034517197
ENSG00000008283	480.797671391546	165.026818847485	226.306130902811	255.204578386557	235.798788969469	163.751650734829	213.268708946373	389.470602399822	165.075724362685	335.20817701608	106.736489323623	163.204033276764	436.756158490019	245.212836739524	118.48773277348	57.2215173018623	137.767378147196	70.6127971941383	87.5547380426592	251.068565324326	71.7941525165625	139.000981660308	421.271023051162	122.822847744826	185.92004329625	213.775566106762	265.744152156775	274.35279910116	200.615625045845	166.841441912598	71.5175612018303	125.458155682004	75.4635758898882	191.701026904564	113.519909090051	89.5617152412363	122.412723301547	66.9589185333829	76.292132010378	88.6753786700533	319.873550341619	150.901385227361	412.437736279126	156.848964132035	106.804002978945	273.656962415433	449.386412570215
ENSG00000008294	2672.62647430218	3052.95614653859	3040.56119532491	2324.98591891325	1466.57827709546	2192.32825400472	1692.41494330433	3286.25555454939	1942.21548239668	1575.62974989847	2401.77212937041	1564.04715740164	2366.91660189535	4087.92843997417	513.899004603272	231.739241645738	529.509856539356	382.317488361025	1988.03746554315	1214.26139223976	566.76597334428	1709.34670761329	1613.75906203847	1693.04375889923	1218.7408510869	1938.86800704629	1805.6418305812	1392.27085443971	897.156988318714	1392.91625672812	771.056045603317	1664.19486385319	1790.85825636076	1429.76392352738	1690.12304596129	1401.91223626989	1034.97153295413	1735.94806164023	1338.13939136456	1538.37006016303	1980.60658600752	1280.42506247794	2304.90560699244	2355.86032008474	2627.05568277286	2789.29332392486	3176.00457272249
ENSG00000008300	1388.83485465415	844.156096889826	1171.77398903598	1266.93898669613	1272.05951006869	880.485609374003	1427.95591445639	2427.75664686509	1235.72985831686	1896.26673660298	1731.47728979588	796.132849595515	2901.58496670674	1213.98718440481	745.795921424573	561.490813178631	1144.40648799565	210.774023066973	514.205448972844	953.749452308312	292.973507776187	762.014753810938	2067.28623087766	866.678235881613	1646.09937718624	820.862788479158	1544.19729375502	1041.84961936771	750.549985277261	591.969573368044	683.080011290618	721.216150896185	1543.2997153362	1226.33174194766	1493.36797203775	259.554512889212	466.793616608356	491.863688203133	251.937177975924	1148.97733865033	1366.1887851591	1307.6146235092	1388.32785970706	1656.3155760786	1418.94162273243	1584.82246935067	1633.07555754093
ENSG00000008311	295.810098770911	398.86862494967	387.502329304005	194.01178048266	81.7409161765401	231.009160944522	173.920331310114	246.15171530095	300.916292681095	138.490827253144	366.818473232159	230.370263258275	164.10933606176	299.345928946707	48.3827960996959	9.33149747559877	45.5207325737683	49.3192826138812	195.055448265737	101.75532559738	69.4437276152982	188.557031071203	194.856696896524	226.478273340262	200.487484405582	326.079217443594	269.046690581721	149.137890861058	68.1347175112553	144.97694257346	124.319368036153	279.817870669893	144.941977175565	178.309775381964	321.97549940965	296.978078278871	367.062860492788	376.023515127746	296.691741464934	188.972564403453	166.319653699995	163.066176819796	242.56775281218	419.596174872317	336.773819026206	389.506582730195	286.826197227253
ENSG00000008324	9.33842327814223	4.71889206901137	6.8276977757928	4.0850035623533	12.8861314514811	3.28966914807598	2.3725567665242	14.2185402205816	0	3.993579789278	0	7.10329771634169	6.66642862620095	16.6496418402222	1.91222665496804	0	6.55377197316522	1.49941696184961	7.27836477808571	1.77801777043476	2.43662025301032	0.0764552385882756	9.07947795087346	0	0	2.18782184022795	6.68766816519125	0	0	1.87581614015317	0	7.25784236557578	8.14463617603894	6.45702677759897	0	0	5.66062148635731	7.11794777283071	6.49825477992731	0	11.7179784503273	0	5.41287727306211	2.37780842248153	9.37376547885781	2.33677029287616	7.25551047729076
ENSG00000008382	68.6261187792508	33.3860889890538	40.2940214208257	25.0002531751886	91.684400552421	13.2919485725006	63.7732264607247	69.2821322293467	41.485629338038	97.1572307360262	78.3653274093847	52.1336295208958	82.9942917232067	39.0564476253302	30.5919012615174	26.9726327579119	36.9333651031618	27.0651080580522	27.5935029383376	63.8544447310029	38.9012300832774	51.5599634396125	73.248001947444	23.9784700886065	109.072282473088	134.433416078249	100.376702770638	48.318985569082	81.455411470442	29.8595274492259	14.4290935424781	55.9468485027073	40.403870714527	91.1579503756815	76.0406526476125	52.965807131622	70.9495795753457	45.7856554476506	34.3305338334629	22.1764806722283	64.7454382145658	40.7684113871507	103.560904308002	29.8972372678674	67.9258650008087	46.9896963884186	60.9815118479687
ENSG00000008394	105.929383406016	105.187166779293	177.216707794024	46.1546677438483	53.7163825664778	57.9682849096647	64.2050668462057	139.79392258062	162.876517030221	87.7191271078774	162.308681209836	90.7323792735865	109.21436741032	469.858740387012	25.7104404427516	6.45332044423716	45.2119023062828	33.4136413282269	85.9600041289259	68.5937183073963	56.3220451878238	114.098813791256	96.8473665943693	88.1439407953291	141.869607293104	203.260095430912	121.514781883667	57.6660712299585	43.653274474459	93.3932850253377	67.0280776771678	171.36246059978	61.2164843641295	158.306860008413	203.433783826798	127.80767790167	149.689349637809	196.006344459183	147.627206249249	74.122893198109	59.1791468800751	76.3789847622063	208.909626126029	100.76108022917	219.092593494484	122.830543596296	73.9234772592094
ENSG00000008405	156.177787338961	72.8873279137976	87.229370762567	76.5636062663795	58.6275553376929	45.4777293007663	135.432065998382	110.776551757822	53.9305252774168	97.0547917395564	129.046894766894	128.77108084367	154.956023962499	254.399110651072	53.8984423618663	25.8166427520493	49.061120338638	46.9545548097144	159.794986178037	111.79822191421	35.6961607784356	68.9942523529753	81.3542588047136	120.637690897388	86.7107438391654	187.513458999686	94.4706518336557	46.3962159537701	88.807272283729	81.1667292206338	41.9037364400106	111.833752646998	107.43918079308	147.010912406832	128.476699162643	191.181545382882	145.954644219487	86.7022334546415	103.843370826678	90.6646500361962	87.2963315441343	23.1539809437902	212.427600919406	99.6364920665411	70.4467213185515	69.7310759989216	149.510987999494
ENSG00000008441	3039.88116872376	2621.18770063103	2907.33030106816	3305.55037897123	1650.66978100817	2028.51316129667	2033.03652676749	5221.81763908877	2209.10049973131	2165.93340448112	2618.79083598587	2093.52654066889	2881.44019420139	3053.81228097191	1608.03879230707	884.117249319786	1528.5331127728	1165.90481510785	2195.61667479886	2056.91916967311	1116.3793380424	2248.76770250603	3351.40111554478	2061.07929910913	2622.69300388116	2518.92648441269	2538.17323147953	2082.77509827374	1692.91488145313	1749.56967237656	1653.34921219976	2034.76390357637	2266.751724485	2483.00337671774	2062.01699628138	2122.43324798817	2031.46175010655	2273.81948431464	1774.59100863675	2558.55660160911	2639.77763104541	1493.59937331137	3605.44744918693	3010.43651498945	2472.43353755771	3179.09284524436	5058.52664291131
ENSG00000008513	422.12344884083	420.446560828924	370.959153100556	294.785904008884	228.227075116267	347.33212384281	292.892261970312	637.061072751049	388.682148449533	339.138377256089	373.850306650122	352.342297485013	422.810902289085	427.685619870495	175.660746361298	137.11107760028	250.063011528931	130.110049940331	199.099761266634	271.263902219822	61.7221251689479	386.58720108898	339.340701463199	302.531247025265	369.971382770385	415.297959485623	463.564917219942	222.840301150726	226.921839659556	228.534240190588	206.154445170481	279.508582639968	242.010443527653	286.406490313585	403.648266330756	353.954051813266	550.140052173824	319.066300853984	318.323662310298	246.151602545799	288.809434451214	238.704566946261	469.919501562184	294.160753548446	377.391181785542	409.065585528363	276.432639364575
ENSG00000008516	4.96746734360535	1.64360134351385	15.711548911954	8.90280899562818	3.27545017251376	10.2226627872862	9.31340399865877	8.96599457488803	7.46526120871203	3.23042865599047	12.0807606844061	2.46456742432055	8.61543977873402	5.55379811127622	0	11.0227698127543	11.8121539507321	3.36102385493708	8.31478112927984	4.9172534881842	0.845353317233421	6.57764854545034	12.7885477756384	5.01080693413462	15.8823198533054	17.9375770819564	8.95237215636532	9.08179337645577	9.27168849874771	17.1775403764494	4.77427123262227	25.0983459524056	11.586403027958	59.4722316238181	9.1098923621841	8.47810015648386	18.8548826198858	14.3454613020135	63.9939601940255	1.61747301308755	10.5716428470233	3.1756487024369	3.21644513319487	34.3270867710443	9.75635489186999	5.15534090554292	5.05286197400377
ENSG00000008517	17.9061122333072	8.28533554934849	3.88418810353045	8.52580666598109	3.59741252817441	5.95286094764277	0.562238339854023	15.1382551007349	6.62234591486729	18.513501891951	25.7811543544525	45.2034057868311	18.1399574338672	13.0420571948645	9.20624849225825	19.9369654164567	15.3810457874426	20.2017559784769	6.21289814299399	19.3379655604971	9.20878642319282	13.1143495877524	10.14874805801	13.3239780925506	34.42479832588	74.5051250831735	21.8663550646455	21.3174657312653	13.0058091316502	3.4776310365449	6.42759665548469	20.3165782897256	9.30378719966877	19.6762068971912	18.7347679873313	83.7203447687602	37.6549502835394	5.64910637561056	38.2153259361183	7.51253338401964	6.70115852766584	9.16204472316086	21.7816434816187	3.92442467866747	21.8328220751033	6.61232463710751	20.82741767169
ENSG00000008710	7502.80999449647	4262.76006436646	6828.82110284802	9130.41612393617	5757.31329789843	5013.60555150133	5648.90735813142	14728.7866906493	5963.94352691843	9063.39938350814	7085.59569240207	2469.94681149837	14009.9635136327	7897.41614802304	7544.58413140412	4356.13716786018	8869.9120790216	2374.18531159013	4354.53660130482	8918.89083341793	1738.34071990215	7742.08481400265	11111.7699429145	5399.9746392493	7147.49677608895	5796.85641225268	6790.05563902146	7177.97162696654	4014.01565004239	3491.6981371827	3344.25530973731	4570.94124317691	7286.98260206181	5810.46157157349	5146.70917691973	2097.50965683383	3943.35051832824	2430.97085644087	2124.85314590352	6893.92207352628	8485.1974160594	5339.73247224534	9827.77983628313	7666.43669267578	8415.37224046671	10569.4428966534	6974.28294173274
ENSG00000008735	1854.58973910525	1429.09367098699	1733.29503823905	2611.87266242694	1541.52891404224	1462.79877890879	1839.08110336666	3769.99486631124	1221.45726220564	1823.02926275251	1476.75879881357	1246.46065728907	3162.08200459329	1629.13494015097	1791.17710979346	877.515709074993	1785.37297808513	824.298609243304	854.481990771006	1450.72114885586	698.586424070438	1123.36807380493	2222.13805885764	1106.77536500893	1613.28245046832	1447.12649648809	1425.65254147932	1653.27810725973	1186.47203136146	873.86648363163	730.450202790497	977.036271849372	1789.16861509773	1317.80442624013	1368.35663754595	804.898536014883	965.543250961372	900.460887759444	828.066284758108	2539.08685642487	1807.80184718131	1284.44726107446	2669.69028137183	1736.44408377223	1705.49489592729	2777.33187651846	3142.89249478953
ENSG00000008838	503.02477209925	389.575753289764	593.976913571438	550.994238569819	328.679123082937	261.470230227758	335.694827467098	706.289903968032	421.348353366657	631.041747631583	538.335668373825	302.647729837207	584.048935735099	493.981534316892	241.802506905315	162.906468436727	282.072429398372	113.862388630222	416.154454224162	432.311829296077	79.1028477840635	337.516296948175	589.077946512462	363.521639708077	440.652279004214	448.672824997618	622.129623285891	346.327961602764	221.739765053728	207.53854667872	88.5231099007394	366.097695316328	418.165966423372	452.810996373841	335.387757466334	195.502756599296	273.985671949724	263.62307250581	216.226737330127	349.414645720358	594.009454144533	277.220270192558	750.418967278814	427.354596774652	585.137114086164	628.456364125549	497.51983733932
ENSG00000008853	1373.76642556816	1231.67907711865	814.075755466413	887.462308309438	544.679098058451	608.478060399738	368.893538885627	1423.98591404846	784.157252073485	582.760350040638	563.719457156922	496.837782235406	786.830109837774	805.312899943963	169.294804906851	30.384867233491	129.132288968395	119.162883486773	179.695237817044	482.119746723379	176.999846179035	702.935276888784	648.47524540761	370.38352660287	363.368945100117	335.804860268116	579.579873666137	229.409994682298	329.551093434446	376.503936977977	426.983767861028	266.041279955292	404.62600524812	384.889966028416	659.837296250153	315.107013192522	330.25555061072	443.054411124226	304.451936565969	713.739400041277	739.516936703493	602.543706080919	736.125938180136	858.882024173675	947.755383391149	944.846661588029	1260.2328324091
ENSG00000008869	573.188143899392	572.762027237707	562.824909856195	455.71129519367	171.017887031212	259.687858000033	335.316684871887	647.734161680249	257.208577242651	325.734357860862	308.828853487546	411.880562719832	345.037647123406	676.503764110941	42.4894359818527	14.242274758821	68.8396311254318	34.0101026646266	167.55378309973	126.349583300532	51.4668866427675	159.633837639665	224.793296427681	163.293879254045	221.121086477508	266.84767819584	516.362487758749	206.230039961776	125.92684488214	89.8728162963136	62.9477404373306	173.016922140306	224.80755058167	245.551347060098	238.447152113719	160.566495308668	160.953592010069	295.081616943122	244.367221360545	319.787798613702	439.85201591866	201.058178476507	445.603158020971	374.708486104845	302.335760799747	367.932548074083	643.182890245045
ENSG00000008952	1004.85639435063	1264.14042240693	1077.41055413221	717.132608917886	489.153658550347	460.551312358347	793.148095998112	1204.81032424881	876.354976932633	634.783429535703	1078.13574197664	806.697931903694	827.365320840473	1387.41506354102	147.263577586788	87.7524427475217	222.085946481437	193.136976365192	519.341868636183	498.251303572762	281.663699300228	398.667881957732	586.544317316891	741.663853719943	617.747483089822	767.240525092057	707.215964491734	481.877113615992	377.246138382908	576.799127562404	297.592025373554	763.134109051349	453.789641911212	536.984424495794	755.08777877052	673.371073973526	681.744175519968	947.736460896123	742.085949376697	617.922670571108	664.569532575567	436.432769179637	715.612224462531	842.391169912687	838.33780211213	904.406368672016	1542.72429784948
ENSG00000008988	208.651159188697	166.733193193175	151.452580872976	98.2147232940421	95.0342989058847	98.4701225363504	204.794391402851	172.922067953473	109.394078251532	201.11158677591	173.79484698289	102.061120192306	211.341978473827	296.937132653057	87.0074495146499	39.5670324001872	95.7163419530576	34.117080589838	213.345671421321	94.0232570539846	66.8640953571336	132.272048578929	164.25952606738	111.444132266465	128.095285393387	236.487060850603	205.186056565294	155.27053088647	84.04043261767	78.1969024500825	61.8552550134971	171.330984904224	69.7122650985937	120.366846060526	151.07820170489	107.68170333983	195.699878921115	154.517608041853	112.735014151792	97.4716535898654	135.760184182821	49.9166445758688	253.266884766349	104.365655121068	135.728996808449	92.0741514237472	190.131068250538
ENSG00000009307	1952.19233486913	2207.97035855355	1628.28822048515	1749.61968714426	811.232964498114	753.498043871372	1254.03541278571	2557.81937696093	1506.57035763825	1390.03468840116	1957.01389169977	1234.20236055197	2012.83402694965	2764.42706515594	398.431994572157	193.727109944702	456.778981804412	346.501822020662	1185.87246386697	1063.3009081517	685.374726943521	965.543424507962	1338.79008545546	1432.23875375054	1210.20085451912	1372.41340386167	1499.85794123371	910.862820118115	791.287238842343	902.968715092785	746.890552157423	1329.56340212981	938.820638125565	1208.16763080971	1362.8361503221	1269.30340474557	1157.2684372882	1617.45868781003	1353.24788275673	1004.26468920621	1383.0010273511	507.314415257527	1654.13447403034	1493.44409142937	1322.22993075135	1734.56541669558	3185.68063868569
ENSG00000009335	952.929337643646	817.596495267718	578.153008256302	532.710453965969	282.008594094653	345.509554823435	424.08296691278	771.410677648846	493.901655452489	603.305041754406	433.258229367907	519.439712720103	444.120091859598	1087.76428029207	126.285504992879	63.9950673136875	131.878062236299	69.251329701156	372.714937568857	201.724846973019	74.1605565337835	343.495462715662	361.772415274567	393.896048590505	291.417734582028	466.282793787971	702.325025497693	277.847968236347	227.463992563729	168.672409200659	103.898099124177	444.504994906551	263.851567158488	369.082597492988	425.924419598365	326.255871283074	398.870052096646	394.521888471571	257.651970502824	356.318373629324	562.385905833321	312.957124817384	630.358996443399	641.405850043466	562.999788021256	743.933027698998	945.167494026656
ENSG00000009413	1245.33161277543	927.082660157324	1493.8424267758	1000.56376529123	490.190804784747	796.446231464814	966.992122911037	1370.79772570021	877.653073595288	902.183104028254	1019.30295180081	602.119781673656	1342.43636747439	1671.93137445268	768.148126834313	581.380618627516	764.172516851558	107.274561716145	260.349104446416	398.468447350431	289.371966644821	461.712160071262	607.467525686348	568.802834305207	731.702092915546	696.874095888269	670.388993968356	493.244676177503	291.746770847526	523.766435432729	734.66922392457	736.124768178758	459.180827328219	633.140072864887	1018.64350652066	465.737793216193	463.563562594058	690.9056775358	338.380230792206	930.379535599111	647.224135803972	450.869204683721	941.92739232099	927.553958939874	972.73731400283	950.437555061455	1667.50443686752
ENSG00000009694	244.644029105184	298.727795537678	294.854916491744	262.60161011968	138.727374982935	242.888591222549	118.820254095734	494.006331754825	165.071063604016	141.30994982582	163.382631930288	105.798763352764	295.166022030648	288.429603599882	102.582686975323	13.7803679484995	34.20199024898	76.5169980518289	120.097767437138	78.5031055934302	42.1025107250821	208.984201523407	112.513979884209	206.121703082125	70.5167570255014	126.289185620982	168.088687119846	96.3750684888952	68.8752354149202	81.0124340891478	79.8646788870447	162.580784342917	74.6540333889186	93.347161360071	284.474450104237	52.3316772067649	163.098924515962	125.168329664578	19.7830443789554	158.196515143322	157.21509049194	189.477660225507	435.521141366563	188.444070315371	191.800447949609	435.23793105424	405.11987558242
ENSG00000009709	13.7136231921551	23.3180169259308	17.6222296433494	9.35332234987521	13.5790603342507	10.631706010196	19.4937293324804	28.5477918496701	16.6884815409613	10.5898776899122	10.8129027441585	19.4554825189529	7.42552665460616	7.49532850876126	4.48725540708235	0.908035077894091	1.81574525542385	2.99093904298271	5.90756270180895	10.6812631511997	3.00323180102928	9.73869282097443	7.58212450412009	5.92859314712976	7.74141141660533	8.78767407746986	13.4739174545851	10.5802820811375	3.99352800633307	5.88705145461308	11.0443907854103	8.94887604111892	9.6409288409447	13.6185599190833	9.80072686062485	8.02940037688753	3.81530111328016	7.9859498123037	0.981056346857289	9.593346793509	16.3676470652942	13.22952535306	19.1664452353582	7.82323558953124	16.3774869375395	20.7235431147501	24.8924314214911
ENSG00000009724	2.0851377818212	0	0	0	5.14465998838323	6.01412614763257	5.86512647365111	2.51365476094204	2.63310990549939	7.94550406418711	11.5195382285797	2.59097024797777	9.98036283018118	16.8651380255008	0.592392832901371	3.57633379684937	7.00715588849092	5.17167483415109	13.2889020122645	2.56515124415899	7.99057789170607	2.19469944509087	4.17917349746006	7.98081412420809	22.7219491322618	5.24453102551952	6.59285849335849	2.51150217793344	2.36476554759642	0	0	10.5538776679829	2.53706486718938	16.3544730878814	2.30273134066862	10.7043598467395	21.0695617214104	0	0	0.724100775568707	5.13683874781399	0	4.39541492209023	1.38425639788037	2.57811557033204	2.94930476149708	2.70585481741912
ENSG00000009780	51.4203607302765	58.2447036073571	38.0911896078924	54.7134445628031	12.2206015693588	41.3054135910767	19.1596213045725	62.4858082691362	21.3992323236211	27.3442753527738	16.7908038015759	36.9488519906405	41.8612322918859	31.2252814802179	12.9274199975773	9.67030192008076	11.998138023212	3.49612316139517	15.6065379753868	17.0676308494199	2.00282264827102	19.8268530546976	24.5013021393779	26.0028041800786	17.4146883588521	28.1722737083394	11.4025095081048	23.5473985273149	10.2298569294204	16.9116632856877	8.70309762645303	17.3877724561498	19.3732548815792	4.85677413824492	9.68320258884616	9.29347166323563	2.79542393517229	15.2757482926595	10.4101862951992	45.4601366797689	14.2394973392942	25.5035279941899	49.9352547899105	36.5708708616139	34.3388062253177	57.4426287473243	63.015416325149
ENSG00000009790	17.750051282999	17.051990594032	17.8529884773422	10.6707472454757	18.1926916867201	9.33075173952539	8.09969935643854	16.9247054001439	18.4055474202557	16.9730685586383	29.4420643621131	6.18931475858098	11.7921973188814	12.3381904287498	2.64762632444651	10.4928727327888	26.7120821289042	7.36086192342996	25.0184503162596	21.8506129229761	3.48026491182253	24.285419823695	19.2756263413918	8.8061210262677	18.4121757624805	19.4952712938801	21.9204626817379	16.3125036869172	13.1449263465588	15.6142612006802	10.4596438352475	22.4343699070451	28.2510863675475	22.325036530236	15.3847687509411	11.6953700296884	5.87844477483293	23.1814933298011	18.5724325329637	12.4868296976091	27.3216370011638	3.99695155452929	38.0643082126807	13.4158148181155	11.529202924766	12.7948176582017	21.8715940506185
ENSG00000009830	317.270016710612	207.821535429262	205.031188417338	208.609217768758	200.628035899163	170.709156232345	167.068388033485	236.148608399097	178.580732470684	275.388233529495	238.859642439363	122.889841707982	228.339569920548	258.787600303246	67.8939573080346	50.7993657217324	92.0769566176916	38.608919229179	177.414426733	150.845990354325	28.5807664319998	116.078418403397	184.464044879393	154.81645462562	156.95137096352	173.112177816567	272.264422707683	154.372477222546	60.7168055759165	86.5097829929086	42.4554860120167	212.248851753747	178.638655982638	161.034770728772	172.172945465895	42.1380201687649	167.315167815264	92.732613096876	68.0447388131524	112.64483621461	253.204376019358	136.523534458138	242.711935413229	194.323765184203	247.85321919759	296.372150444132	164.610284551866
ENSG00000009844	285.248810080396	307.764648091101	181.229029539852	110.960398386349	100.050154129063	113.54860872389	109.326415448544	226.846541120835	106.025705679227	113.695163586996	177.084783011578	189.29736871866	143.233520896375	396.566792264303	10.3060090851973	0.355467823076896	12.6188945271936	26.0314687554023	114.844674701215	47.3609865883389	46.9789487201218	38.3247681910579	94.1106715422015	68.144960818951	72.2729980327938	126.667723070091	128.205103831373	35.4150853617739	60.4049127954858	69.4834834148624	25.6671222192649	87.550040462535	59.7139146467569	54.0281305115334	111.550671400003	115.922512648019	84.463373480963	121.753538713329	65.3962771024747	77.8360604638307	171.102133661091	55.6361616236836	169.559515315262	201.207971437755	131.551862350147	184.785698326718	519.934716050208
ENSG00000009950	301.393420461778	184.044056241213	343.651353061851	384.169862294324	284.711041401363	247.969517319494	240.746872049705	635.27792251455	240.243323997769	376.639395484836	284.515011827015	139.420301076154	443.748172279476	170.763209148584	216.11110096063	144.802182722217	219.327945306945	103.403337477013	109.612849953467	359.553046871508	70.2303708146549	265.741725512428	448.8797935599	215.058623176898	284.62248571284	253.029408341154	331.042621032564	298.745498260202	201.038968112533	135.18405547202	111.964310459057	204.074520849145	271.33831201453	224.316701519107	258.714895727335	61.4644703985677	135.276618195964	94.24104859526	57.53193698043	245.606074810362	338.30009197118	187.396387823178	340.54816297554	329.98602065537	360.055151183889	371.423111062602	262.620390870773
ENSG00000009954	901.309730684721	1053.13468122054	966.53468091143	884.504846185477	662.646897006376	683.467830466986	790.76753708561	1376.20956077764	894.082719202901	759.857918446979	1153.83742889922	682.224770940413	1053.40113348094	1539.5251541459	320.574485218893	138.011242722165	299.73626665048	205.515224781664	862.937903326065	547.170215885196	377.760056531132	699.208900102559	749.948992559711	994.855768773141	826.34679238023	862.417182485979	781.642976684746	599.665652273962	471.502780606453	628.060281420763	467.91481734293	685.348270212763	709.04700719837	712.877493003498	897.82744277823	749.360289785246	655.845127768876	740.918958781121	785.24361492279	686.05542115575	833.597022016036	461.122971222003	922.750999236758	1082.50848642936	808.618017940387	1013.72740548674	1388.33292009442
ENSG00000010017	402.481152548285	474.875994925664	370.31196877376	317.494293493589	208.114460829575	203.711415621889	343.969949247204	490.795119596686	295.010955876164	300.457906016865	388.784978325871	278.253680140261	590.953685567865	890.388692602876	128.535437936303	56.2493723250097	130.318786175489	79.0021594759749	191.20948274692	129.447281380514	124.515289032493	147.921743034921	270.591308293387	259.617939156421	275.668880635846	395.807598216563	287.550252323518	220.97413626296	153.920519571733	172.746418435987	111.191225704103	258.816195310453	199.74827324683	283.250992530094	284.785460085894	250.953585868226	305.932870130031	243.620727249602	290.173046898569	237.824482344204	418.986774039609	114.054377192167	438.631269384787	366.867177019745	279.773764269223	412.420121881834	628.89554559783
ENSG00000010072	102.518875903505	83.2479638736828	29.8572024500896	75.5517010321635	38.3933550782064	54.0632097575395	33.032126484443	83.5367050821852	51.8776492636338	40.7736802392779	38.2975488111865	50.9984160346345	83.0434398409805	89.8535130413815	31.8878786803915	9.79493964765082	23.1043848013912	6.50529159470761	37.4220373214665	16.0926221809738	11.4038249961184	29.2109846300585	34.6748420676437	58.7928172891589	54.5063395905186	29.6416429950588	41.9924076293718	46.134627919599	5.82954928783529	35.6362538590505	22.8475182413265	30.340301050391	43.3085553226897	30.6322487474798	27.7123035169942	19.558862034607	22.5776687677095	41.7713871185819	19.1154749655683	38.9364298061941	42.6014888114606	55.3890276056912	74.8188360580596	30.0865349734941	64.5418538638413	77.9559791506238	102.15305419533
ENSG00000010165	179.711972127094	188.451298160108	94.3778134060752	175.097912607413	133.888918662349	125.576815265222	84.0663201211973	290.627666360288	97.9996715071309	135.658627988032	122.85153876864	121.783673786754	279.048910005386	201.871199961489	125.991663660423	53.348343189133	79.591006128486	38.3756894508091	170.279436651555	93.0288723397949	44.8040585395505	90.1256373824829	122.274269633719	125.387765023957	153.577577275703	149.259807358848	155.746677674043	104.957256824965	68.4598312861976	71.0560513487333	43.4917307611534	155.145060952744	84.7332040910772	134.254649678166	152.788122623822	97.0462189331019	101.166709124263	100.298467465667	88.6243427260206	96.6558180209426	129.486014438867	86.3236441527447	118.070792371813	137.7084736704	109.145913083157	178.057478505426	261.038022871183
ENSG00000010219	82.8766038724747	90.8768316922149	75.9540060148965	91.7182071503028	41.1340275055314	49.4183921451065	76.4000527703241	96.8601488877723	70.8143082721771	45.7183154023371	68.296472387114	36.6363619885061	90.9660236021292	90.1649157545346	18.2708676065145	10.1085963202727	26.6247830043492	8.34701787059148	50.5875672279672	20.2006420035001	17.1348068511767	38.1566453525897	55.2273018316037	34.2749830418889	43.6564364702079	68.608986343673	84.9922456191858	52.2968623583323	21.8008811041911	30.9419589404667	28.2638250237154	53.6036683329385	31.2317698975221	52.069169200382	39.71899932527	29.2525546539654	30.3491340880028	36.2495146449266	19.6394438378364	38.000843476434	48.8993586083108	51.5499360396388	83.528178148483	58.7318416290456	59.0144917724092	96.2172337188423	132.734849571026
ENSG00000010244	543.502287412411	662.82984073749	558.336989966814	476.438550848006	276.841831398626	532.344238711315	327.852323333802	554.656803432498	379.159196025586	280.61084883249	476.347941987237	412.277107677252	441.986948770152	852.580133415796	67.4847053743756	25.373141884286	96.4791628042187	50.0637212196331	257.380868068162	347.952606450765	100.901130261479	444.998007370405	274.232470972834	287.037525855367	227.459642089186	406.433162736512	398.43880626143	240.369482472689	131.251164370372	331.749694847279	93.3210452982672	335.897774167853	151.554559279495	293.518832628534	318.447172436906	231.88492705398	313.214307776357	324.514235424912	180.131123726864	275.977297337384	467.514041085424	213.938948328577	411.805204412169	582.515366746262	474.829766569152	593.534312240298	707.348910891498
ENSG00000010256	528.265729637562	460.243555006317	391.523265069459	731.162080545749	186.357182585919	206.825522711833	406.120753468899	936.384521010102	309.728101612405	405.067657553726	298.051185493535	421.08692636543	856.785936206274	906.962904128794	189.216288421472	71.5039036305635	214.17021047743	199.495677573492	212.692154950805	232.082074683174	188.032839114456	161.561514230517	368.514486242203	210.022998552906	292.56970492223	458.351154066706	329.009219529249	227.862739058877	202.647661492843	156.61924966946	89.9677133517511	248.26995994015	231.352329893476	285.272099946742	293.637183958281	422.881856813261	426.816376086314	283.548320291701	292.957965154944	359.971230524809	398.358513404087	258.190717212201	470.607649883178	344.388217198247	379.744570303264	687.438855845238	1191.69422494828
ENSG00000010270	111.123848603806	81.9295565008411	74.5537571321869	94.9911075944248	38.6397612733736	22.9147944679258	61.6562607572672	127.648250429086	57.8558624048354	99.8216344702045	85.2094133375061	32.6084272199047	78.931298212992	231.920311418773	18.147654473982	12.3046570082889	14.4455202212849	38.5446647921577	102.271354288755	46.2609261971573	48.9848775902842	58.2782234136094	78.1499543066708	56.7351905171556	87.7164676221988	95.4366980046652	93.886361810545	72.3244408788916	71.7585382780169	57.918854763358	55.9214487658771	92.9705235234592	32.4906459496829	112.927756368378	96.628680603899	90.5291420641184	125.51648602887	80.8355585941135	75.2314656165543	65.4499219313155	64.6396722346464	30.7265646407902	120.049467961093	93.5837414574319	68.2023060482199	109.141358734688	148.801135650352
ENSG00000010278	175.105739317114	241.623846207826	159.883173686304	147.593736892377	41.5833337512502	60.5797816608921	115.870759643657	114.362136094533	139.3631655723	85.9211562680396	165.233985740937	131.012544225432	89.1291293575162	348.752138680317	26.3022169654785	15.03128308797	39.7961554381877	17.5796759146532	211.079887999017	124.709493115117	32.7281994133586	206.469408794661	128.723821953321	52.9311133340265	104.702319760705	144.042381924475	154.591889378942	100.731917923752	44.6290629902183	89.3588182192194	43.3982257188429	142.251204964442	100.992132577314	89.552381656788	134.983904281862	121.592698127134	95.5895119600885	158.509978432154	121.383745744911	72.9448067762716	158.115916425779	46.5937637181971	185.415854182361	129.046031842484	213.033093466215	267.364503799245	220.668973479415
ENSG00000010282	498.830294502429	550.220043241341	702.321020132846	830.428107624072	268.109820246754	292.606865574153	140.123956009082	456.497459463333	303.570769080453	186.112644267523	164.910466520737	283.376228357896	248.819006189775	270.809219438825	195.763179506117	81.0448780080525	226.117615692209	69.875499208734	591.637148339842	350.134583054734	86.593849235079	406.770033872561	501.381857587489	239.7540858959	295.538991357221	241.818371679836	389.48800518224	339.415004138465	169.239088282409	156.041793691702	102.873577593059	206.677743942251	180.409397791133	227.657441836434	158.221548717712	146.340091999118	79.9351729203974	191.688634887846	112.049648768405	198.070869045588	471.842862060888	138.388704919208	567.439928982557	453.39650848065	493.619538877389	688.054551788532	484.448107496678
ENSG00000010292	257.094518574815	242.96924283495	218.326462817132	245.697268344783	121.333907942707	141.571819217473	216.417371162332	293.129344267459	160.819914134154	119.89608893504	184.918106030393	153.336105342734	284.405456838526	179.182088298192	74.8620875455318	50.8315929426787	95.2360286321153	43.7728687420734	246.41101984075	143.128258807306	53.182175577684	165.757047987445	305.870256814263	196.684831444374	264.120621438555	176.00813578841	210.649935471278	161.049836261747	97.2821585266469	128.142603273094	51.1555183844153	165.874676318686	249.633031746701	207.434682000878	185.157733693079	132.647499434777	161.340480600856	122.729655637881	162.446088488308	177.871906735407	266.810919451102	116.97457662594	219.515635595296	241.727303260438	220.450295734602	276.419915288042	269.601893915721
ENSG00000010295	382.510559482842	304.733318054262	379.333666320644	552.830614885696	267.699693735373	332.807703632273	248.652551981252	759.302740482234	225.54663469541	385.455369642597	303.978794532444	223.985503980685	465.173049601604	489.458149916988	231.977081460435	91.7861802395478	264.835156409097	68.638552982866	107.244523337322	300.157472204411	51.0620249155119	303.034734414316	405.58705724022	173.729956948935	160.778049816151	207.488473545478	281.554548862466	213.458136359579	136.382501690204	78.1440645075044	110.210629449285	161.200304807504	245.092387182169	138.686308096879	311.11807807751	91.2959665790052	133.942908871682	180.600814665869	79.7819294958655	354.968457061902	319.202536683841	206.241333420204	475.924747131958	347.838295947869	368.224607216202	533.945694071326	551.177501199594
ENSG00000010310	16.2474828913629	37.1446408423545	37.3985687714056	35.1450391900854	27.7100436101045	14.4423843863071	63.4061616822728	19.1309545382637	9.3578884121414	20.255871172418	24.8268385279946	18.5575863642485	34.081520826475	45.4862947303791	14.2222196962802	20.6017854746302	27.0981391328513	8.00067670239721	57.9556355182773	18.8132989227921	15.5794871344412	16.0898175839266	55.1696278534633	42.7373381812777	49.3920739838463	21.8425949226697	47.4611144868586	17.7787743774971	19.9872847548893	15.8433708233703	3.45802265728115	37.5665123657415	85.5007768516478	19.3473651051041	41.2562216343982	4.50601316902247	17.8052282146242	7.13609006670539	13.7556445452706	19.7133782229455	28.6921434934243	35.3433133905838	11.1991652886883	32.6456303697472	23.5766189628953	21.5773089507029	28.3508617374475
ENSG00000010318	84.9742008331629	58.4447431382166	54.4483004410542	63.3611777759913	27.2605726667637	30.4554980050692	50.1704843164158	87.5347225285282	53.7271586931379	39.4149120328621	34.3304432259856	50.4528760147819	45.61390922025	47.3063802615887	24.0897839018971	11.5730960475819	19.1084518405456	1.98111067281174	17.1937066798653	29.1420671251069	3.72511911465872	35.6999482032596	44.7894096059998	54.267487337059	38.3926689709975	33.8064931965643	36.7341242156626	25.9799497197195	23.3097147845029	31.4322418810668	17.7500546240819	43.8787598815148	32.8872878230188	31.2068420977242	44.1376181927541	25.5989027151045	29.3976109334885	27.1080075461104	27.8572790661104	44.7687305206488	49.8860149332237	39.2365563797633	46.9437538279007	63.5941325419407	57.1837364563603	80.7275970110099	65.7301610235389
ENSG00000010319	82.9641467117243	109.605570679925	37.0339007847297	76.9933180071215	29.3105053382219	19.9798411588121	47.0091720222834	155.733198146772	87.8862878919511	48.0851440840048	86.5603039775706	88.6580821272667	65.2586798621578	39.0790828284654	26.7653460324399	39.1639547812473	60.3331616932359	36.2352421282953	43.495091101046	53.3550921009436	7.59306123052951	115.726331515646	63.3061400273256	64.7065374523781	48.1750132054978	122.422900809828	59.3025993045545	38.3350697397488	89.9247157722768	58.436866022822	41.6268165663038	60.5997048943349	72.126047627681	75.251186965725	182.340424325364	117.898248567685	82.6386914585852	124.439553052838	149.8089933899	19.0643692920006	19.5203288598804	19.0177822113855	52.9900888510855	49.5270851430172	131.987993371367	89.6526978183852	107.764607572918
ENSG00000010322	2537.21991745249	1740.68955933487	2666.51257515939	2067.02248315109	2286.80393915518	2173.65673220099	1842.94883296987	4377.47012630837	2272.71714287156	3075.81840265812	2383.72166854075	1234.34678072052	4600.12451047486	2980.00735978663	2929.96461217915	1887.28216052354	2930.07088720683	828.017416014901	1319.08249605484	2280.39816301966	738.067697059783	1703.72198340477	3160.9811516407	1569.70302629439	2746.01439596721	1939.93368440315	2556.75241490001	2285.03327895884	1319.64031911101	1403.70932531863	1026.86151632095	1495.11255874871	2310.89587220094	2059.14171133607	1721.03939220904	896.868589906901	1530.5901723976	1314.26433987205	666.280244603957	2164.24193718533	3182.24539773708	1466.95567735854	3706.29476316818	2155.93218021323	2854.82509175539	3072.36042801839	2457.91736875655
ENSG00000010327	193.772963523588	119.72088146382	703.11069598803	105.878494392354	154.294845093803	137.742349197778	277.637966663624	300.061268732734	875.807873013175	471.260066559045	608.241242103648	488.79436707725	636.653045397776	437.155162265445	771.634800990066	454.230112464271	621.396055924173	92.4657862322555	401.626281575532	930.97175902386	112.052336305276	621.100448612119	522.578101108781	248.610708069118	303.259136610588	564.964562417847	742.593796040458	377.472585198639	186.248213329922	183.444775111652	272.320403525212	648.07242179779	364.346083675736	691.199892608928	421.036375137485	466.024105406452	355.857527190106	774.260686117791	473.141755462516	137.334692961647	1064.46135541207	219.854768372583	1559.50347786189	345.214378266569	419.330042335813	478.915252057745	359.12311693375
ENSG00000010361	153.000684883158	130.724422958338	119.313689820918	139.056762982413	84.2327610191948	84.3234335564623	83.7905016242141	200.043494569793	95.3200779002858	88.1990292802708	111.863299766304	106.46574704811	154.475630776958	104.859907088677	75.4103413498124	39.2445236688858	70.6245693811276	56.3023731416287	110.926468961103	141.566548693723	50.222794957778	128.471628884002	139.067810803627	122.219640462277	128.793173820003	92.0090946709765	135.742177701459	100.993905735333	71.1939492034311	80.0783933949413	59.3601870236777	89.5289563649882	85.7634748581774	94.1527688000907	156.534597123392	40.7219510009099	48.8589565921217	112.968187341883	58.1404572563812	108.563578649512	121.72555591908	65.3690657410912	156.897113225012	135.458147154224	125.614233165277	155.886748764685	132.502470512759
ENSG00000010379	84.5227642655611	64.8462863694396	110.615314035292	31.6680683342222	16.5860213437467	77.9330383372404	14.4807006880274	106.675310836961	167.271867860026	73.1491638820319	103.296809833246	25.8998076369652	43.913413149046	102.167731728331	26.5534261389388	14.4123892212019	23.7206600150735	47.0377674399616	27.714215014434	117.099835612458	13.9666359001396	238.032757291041	139.652426002471	119.758547024437	82.5963866756528	134.824877746797	185.890385714236	36.5979427850621	37.4512378959517	108.365164541378	12.8365345073383	90.1282404509755	114.392475708632	116.984840442425	76.0082508359758	93.9698790710528	108.018332161351	362.741640302809	198.943702110618	28.6018808632854	51.2350680981706	51.796938797086	98.6818867671135	52.7399682111749	79.0500549359056	40.8873010483554	67.2796622641527
ENSG00000010404	5782.55191619555	4909.91145596786	4704.45009091071	4254.08635553383	3298.1493434524	3863.21205105375	3319.59314016148	6587.33121407376	4455.88847232208	4611.33660897664	5054.64354607715	4014.50136386081	3348.79429276296	4452.32536287985	1563.01322720913	796.530094029366	1574.18076877524	1632.54313465508	3529.51601556788	3393.73916924876	2260.24559031446	3986.02843275651	3969.52102208609	3478.54352916447	3074.39313690913	3348.10547357899	4305.1034336837	3284.8777388622	4004.83198010433	3357.52958472609	3934.40715360225	3324.58035536826	3079.83290608189	4287.83964703392	3912.41935713119	3048.54987413437	3669.43465383712	4424.1252094497	3638.52540050422	3661.41318616454	4105.65510188459	2661.45395814951	4583.90126950799	5908.32717287855	4957.34940450572	5459.73852273588	5882.07756729045
ENSG00000010539	77.7692964469015	94.0601675352159	73.5641777202682	85.3250054187595	60.4169306198963	76.2037236611903	51.9762043489776	126.256408722824	57.0430431210956	49.9442724917423	83.0475772623144	75.2331344093172	65.7180390177458	69.7647302719008	23.8192126748877	34.7414359997274	35.1095865866189	8.01146015232289	28.8701913502021	50.9437151879599	10.0692556125642	59.672105066144	51.751313312602	39.0313792156972	45.3643705002758	69.5711981398202	74.8657191003116	69.5136845510302	29.9928122883132	32.075044452609	26.5396682397641	37.667693923851	26.5874969278223	44.7603726389974	54.4656011021926	36.6517205824083	31.3233598967437	44.531064232099	10.215064315919	65.666542011007	48.8154257357552	31.0282412617788	70.257733829845	93.2918808281421	72.8270026390968	92.7951143564809	127.023028855627
ENSG00000010610	61.2918621038015	64.5086761311639	82.7766268341402	33.6865483667517	21.8503572183555	51.2165409645854	35.8891204883242	102.452925431245	85.9534386527535	59.465185932115	101.117229412643	97.3436635575498	58.8998303531407	47.4838664506021	19.9162759039139	27.2284368367591	23.4387176715897	17.7162629924248	44.1226079324371	62.6178510711393	28.0751297956735	56.3775181999116	51.4233329126662	62.6593598769864	34.5384508176262	117.230924987129	67.6616068023829	40.8187122159952	40.8611450418892	69.3343738785783	44.1847296826762	103.548094428939	46.7943062690716	67.3217460775639	91.8890851199318	43.0555886847	45.8547520369645	101.929093019768	89.921836519266	38.6211511225337	55.1071215821276	31.8771231902972	130.075567700911	125.943199894873	58.0980978765996	48.8307921224612	108.117927558391
ENSG00000010626	84.7396718357731	80.9136027019285	88.2472292331677	101.550151651643	55.8667248878372	73.2324727675927	46.7786075813973	220.240560290356	58.3027761420629	83.5943463812291	48.026146468435	86.2154424293533	120.369579967516	131.789896746676	50.0530007897832	29.0577600190258	42.7849276382056	13.9551661491852	54.7815651151557	64.6397191095634	22.5644549848835	81.1401773239908	72.1262619882851	56.5478206621928	62.3348667009289	51.8247742890001	99.8049153791904	63.5098318995676	24.5404294778058	55.9401687139386	37.9108711814574	62.8788444457709	61.946699743431	58.9707620625777	57.5467008781035	42.7721716852139	65.4116736573457	56.5075845154269	31.335640440786	70.2192795918399	66.4125257537426	49.3807463679725	123.01138308764	81.3078672402176	78.4234033202514	97.0610429354242	131.492030910433
ENSG00000010671	5.21807673167923	4.18568695156651	9.74077789000261	5.62676949181881	2.01889844317905	5.31673568839935	3.38203106476882	3.48793145180637	12.0777287976685	5.50653715670691	5.75805008015046	29.0029582625491	3.80366482290121	3.50846855525854	1.73246845246198	0	7.99291175912178	0.826361792891489	6.25207400299667	7.24214700316206	0	4.47381000786568	2.91381175624987	2.46257125783022	5.34324745036818	2.04525451905378	4.03236953566165	11.7795009039243	5.76314456284036	2.20184121324624	2.0813553356433	9.62480121541494	0.400717034915424	4.9797414811307	2.79545660299122	0	1.49937541445659	3.06304641251203	8.38987093422334	2.7217941388549	8.29900873209009	1.96558535291106	15.9814738234904	4.90877465766755	18.0262700317454	7.27761795736343	5.05795920842081
ENSG00000010803	357.907254366753	374.956515647977	336.319232757466	228.000823864629	195.385538560004	198.397113901722	237.92228661156	375.999152676602	303.214208855088	246.831278334325	288.620673732487	163.086769342669	294.832907771685	335.168338520759	59.3255996159919	56.385746443657	73.8852063129648	73.6569211882633	145.089845146694	181.375236304759	74.7003266025112	225.441282463249	284.035502930022	214.865522046445	234.43810721212	207.798367134042	217.917993258152	170.432244416053	150.53829488693	142.330685500383	139.861250995354	204.845394998234	178.499174434997	203.526604270498	263.50973612835	237.500948638913	229.966287007183	294.911562070995	250.263385726595	203.256472551074	310.337025717774	166.687166962358	328.629184307545	273.520262757594	294.586318043994	332.283693394696	337.351485468318
ENSG00000010810	767.90961089419	857.416950945035	835.570041080691	724.914187328551	412.856554497134	454.682600028122	582.838658891897	1096.973956761	689.879230500129	625.499550984992	693.145917250222	582.383899342336	1099.73683673315	1300.23531699577	312.336052727385	253.8532895761	464.19790090338	291.994200107358	772.863975841336	574.730859496399	293.484489586152	626.391505736813	871.782752415301	776.86085714533	928.166694649913	1105.88661870817	626.086543607188	448.354407848234	409.156420827373	562.215283965493	356.132052845631	1007.29599993925	613.976400384619	931.448970185618	1032.50387233378	881.558454377634	1020.25084082149	956.576494901878	738.072551596936	563.516893084649	573.192934616113	370.218225178502	1237.17310243412	845.800846065937	646.620302500831	794.204176496849	1052.8058256365
ENSG00000010818	3211.61362232121	3465.72516407982	2747.80302852696	2595.55733031165	1867.78876466919	1771.27264117533	2012.93604114516	4731.20951523307	1998.89158749002	2334.60609477231	2189.61691690022	2202.33413916915	2829.85592989911	4971.45791752635	1125.84250800961	373.158213449169	975.456715227112	329.616328672415	805.080768743668	1271.79726792754	624.852231646761	1577.99269228744	1628.90916090004	1338.94703522548	1350.58593660338	1554.21311071761	1836.14442140204	1480.36721005121	1438.12531635518	901.299499582791	964.564595402932	1134.11754900845	1323.12804359253	1418.08202664074	1577.25059574846	1015.36071938357	1345.20947778186	1647.53379387854	963.548181465641	1789.66283373468	2562.60463005975	994.287564934727	2770.39670341134	2367.35863936766	1772.52207611287	3516.33267941831	6118.62871659853
ENSG00000011007	214.399175190289	252.217766979292	219.908263471663	248.435589775368	224.591511175206	189.307152363842	213.648885150066	395.095088876229	212.402368137218	262.811323850101	309.38847973539	198.005327716132	314.909991174905	346.85288161604	135.514797885756	52.4691592631171	131.711703926104	43.6552925692867	230.041214478488	245.823687037154	99.8626303082448	205.248360566416	271.270602174449	253.182330517944	300.634563503425	288.481460560383	334.067722696113	202.342565605013	111.291814923099	162.139865427862	136.000559392817	216.024230681097	194.174464626398	207.753537431104	214.716945523273	166.884779409116	202.267476720853	220.997858142461	131.68428890449	195.103041568212	211.174317103592	121.271445485552	306.193989478905	298.728786236844	229.865419913888	261.141571839368	411.18246010947
ENSG00000011009	148.264812129075	109.204635704522	123.542049797986	132.66867391876	59.9456870374442	76.2686886450592	81.6842947596756	177.905687279198	97.4636614031151	133.543034284074	119.190113209968	72.451446116299	141.940452484466	127.380866658074	31.0608370354151	27.8752268632326	42.329228945591	42.906299725261	97.1254921343626	97.9169303466301	41.1374443467577	103.837437827154	112.454155048319	111.845539914267	81.3622740956821	147.131688326551	124.110811201594	55.4060999606364	102.898408703575	112.78743095999	49.6382147476108	108.035607113838	66.1492114393681	133.143274970224	85.0275727208022	106.163648746367	134.836014982986	86.263973587027	101.948780413648	93.7827328051422	128.27131375711	82.9843829317547	177.044513668181	129.71102243606	124.881064123414	173.439051917922	170.224859619893
ENSG00000011021	826.965459206817	793.463752809402	627.04737459458	865.192583388195	453.871529717834	516.39929508793	469.64288531372	984.929098789471	552.727435208531	605.864226986478	516.768748795888	399.662907869809	879.075236124242	801.110399210467	288.058809177131	214.521851649152	268.432922186533	198.324946623688	631.896222626008	479.818444383326	242.037438787535	526.785238839352	602.8150820998	541.749888621986	472.526561930169	708.416080926891	544.348829130001	387.816199529916	365.093107228321	338.096203348244	232.848755802973	460.222071602683	479.451910844541	514.504641459678	520.635920994965	416.683226580303	480.065308696522	382.96305795171	337.766796502054	500.792219223613	559.89963202295	351.370272983935	810.592843122834	599.57404438043	590.983809396889	802.081191507882	907.208595796857
ENSG00000011028	73.7947683301928	48.3355895621271	42.2393207502634	28.6493578308509	61.5676225293048	43.4562713796622	37.1190711483807	162.690683077868	106.451968051733	71.0532172053685	88.1960535103076	102.051561525429	140.442882190412	80.3514595234022	73.769952585264	46.532119607513	70.0050272098128	73.6862740879385	213.481186397786	196.763412475568	37.0098361780265	323.163138509932	139.334591573995	69.6706585592817	104.363445158012	167.250163394074	140.646649051143	98.4772503650138	92.4893866994774	101.538689741034	41.1177542695752	69.2694195702228	139.085686814516	140.318818676187	94.059241107017	60.5938194974608	239.311896060467	240.958601741954	221.478727797844	36.9550986959998	67.9338897298496	59.0917674256067	182.059782737265	80.7983058775304	99.430160433294	101.28834207456	122.35464045201
ENSG00000011052	79.3480555951539	29.9631633665007	13.8390749986926	45.8241992165674	0	10.2689370305321	15.3201599631715	81.5273176993178	13.2358032552812	8.44784098253165	10.2659721248495	31.3689862859725	27.9524902426996	42.674544659345	22.076909331193	6.18865240915963	7.60034402798202	16.4013044128233	15.6565357581129	0	9.648657716524	14.3690022849267	16.1482251190971	11.5843399926317	5.2563244184054	20.4414091983306	21.1673127492439	25.9568470448439	0	0	5.83955771739607	24.2305293577888	0	3.36429394693427	10.9986360288466	15.3992751838482	16.3260106642099	9.5602798362987	23.6426291384654	24.9484530669295	14.8626635533799	27.1885302609082	21.3000878545261	8.08611085653059	39.4550168036246	83.6074165611962	110.529083550947
ENSG00000011083	604.50659545868	321.006202152458	223.511505663396	609.071036413627	218.493930728022	233.106609539907	320.310539108187	828.933981893204	243.782212843085	365.595774458223	312.366677050726	231.690378861229	504.923351718049	302.718168534792	275.602754798086	29.708920897663	195.199772907091	28.3921987552004	63.0294957342318	150.890122614444	42.4634320145456	133.515003937138	271.817932733057	146.298732151492	121.413571961572	83.3266714767028	169.569876022782	221.37086623045	142.096321378476	103.5937965586	82.884426813737	114.30101061144	204.949716596025	100.000215555434	184.590409416139	47.2331661584609	81.0430728251733	69.1317401446462	73.9755705067446	388.631281906194	381.312116176188	398.294135442816	323.555643340657	237.9893834527	520.718080989	732.681228521609	524.219626275917
ENSG00000011105	332.944707946284	258.801221140747	440.558902269852	406.947779749818	310.845416694556	391.758183503414	279.450997973618	697.199184535396	293.407169193738	396.253348133021	217.583827578923	184.143523545823	345.734858837381	469.865115066322	226.128464786759	103.710724960309	122.719324334048	125.296253861073	174.076546426513	315.855421176313	98.9965554939986	369.612248180584	332.552584306677	233.159039615169	232.4623194134	300.901727058211	374.240435656625	249.386540167966	239.35656707223	169.49994508531	193.388773957679	245.670724446921	258.05891063417	277.092112766914	293.333662630178	249.666032371296	352.62491843956	201.101746576014	169.218704791117	271.545177720822	468.644663845169	152.439918707472	388.180952040461	352.76609478519	331.697131274953	465.465733786113	697.53364804491
ENSG00000011114	190.501282733811	167.39469784754	79.3285466829573	95.8162608703185	65.3771584487412	72.0588181442154	97.0927213249669	113.942529995569	104.569629124371	78.3064952596017	119.848117546325	60.2075442049855	125.502831007539	142.945247246555	16.87306431674	26.1090980097397	22.4611850747657	12.0380388302632	106.675635087534	76.0064993950292	26.4454249037737	82.3875330144252	79.9989109752927	79.172648889946	138.45308027558	82.7497604404442	139.251684014259	49.4405783426339	60.5818819867296	50.2229712349974	39.9909400089876	82.2004557989362	103.124750020389	91.5477125716707	88.7213609850018	78.8104695622115	85.1504830719036	56.6740237752412	167.576040450535	63.3104719182468	101.78423908574	44.0183136519388	111.624096722139	148.063790572471	162.705225871329	149.925575904477	105.04622946418
ENSG00000011132	116.522346098353	83.2521550543348	153.057972945509	158.833197310271	114.86510666377	88.9586197589788	140.461053353944	234.475976936488	121.862385577369	221.861405901897	175.986147987799	129.754753916154	223.00935200343	193.704372315713	141.850858457818	97.4296590344953	179.74056494514	66.5346008795684	144.442427247405	141.414899736637	34.4329881907258	161.966895183499	269.344849367599	145.502589218363	227.410695055724	211.413159057726	199.971851117684	113.907523560048	85.848446569338	117.101465110762	81.285670665266	132.083330585389	167.507965122494	176.673478981148	101.485486684061	73.935605077599	143.665878864466	92.3663730182802	62.169170597466	122.815757935721	151.312755126814	87.8411546063727	234.212165232084	101.597301849931	144.192657739463	144.522477784295	139.546392738402
ENSG00000011143	55.8524481021506	76.9405622086434	94.5021916044561	61.1394760555691	56.2710640716738	36.7936317856023	34.8386443636508	133.8221444481	45.6557379831191	61.3782749735633	45.1728411386272	59.7997478298044	97.7376114303451	44.4688001225282	18.3597867085118	5.26696181309697	25.5531689699451	3.582546072126	24.6569411522539	44.4351791590892	16.2103513359822	37.0251729724168	56.2241938769605	30.9701335314718	35.9015611318043	37.6326471407718	50.658375506115	41.8681644088504	12.346541040758	29.6632968956375	23.0273517705111	35.7625781323015	35.7149040089204	31.0290213458928	53.0982943134709	10.1101455647155	37.1438643199517	47.7092754514692	7.61956247872668	89.1571265666708	48.0741556333023	41.7056707017751	50.3652920646388	66.2503317901154	67.8994195548672	79.645677303223	88.2359608936635
ENSG00000011198	168.11316353936	151.357401163313	144.133227565085	80.0467583605033	71.6424639512242	65.3890763105609	107.262818011991	137.034614599266	123.28225810977	142.957305185279	130.96509073684	86.7469400430413	98.6723294762015	253.53959508398	17.5005439989615	16.5394720583401	46.2951433852111	37.345172699046	104.389546256251	77.4316592269228	58.7577953583634	65.6239778493188	79.8661649369471	132.553684032353	89.4760838418911	165.316145398349	134.790558612024	70.6408201824542	43.6694305057746	59.5410466008641	40.5518184196252	119.253835984027	44.2586831171241	146.927954258347	143.681633380019	179.245091680499	147.34170573171	121.182546981229	92.822821505542	57.0939694726891	116.103702205241	61.323132246815	142.810379475582	179.143157961283	130.211438027176	142.124465881538	192.825225793914
ENSG00000011201	136.585236103738	138.523159900096	181.820501157315	70.3757777235801	45.1341765720684	24.0268974503766	46.6420642721302	70.9678344604176	138.362866959128	160.365323193037	196.993811076381	153.019905714148	90.4340428607471	256.94424570257	26.2069192701	12.7918446205671	21.8173052798378	23.1323257791882	89.7458713493673	106.300194491191	62.2148185452067	56.4891127385801	51.2270834679689	48.3073083734455	34.4803169643282	148.87118219608	112.629777310491	78.5498435235602	46.3287882567829	23.5779875841282	71.7196291508086	111.385784461999	55.0803047283254	130.838716200709	110.527782536705	102.296700179796	100.425445530219	214.306566588529	124.377729004473	17.1976274296271	146.0286198933	32.1046244047509	197.715268502239	129.7944749106	91.1118564999975	67.4757543595291	137.73158626327
ENSG00000011243	673.566243589949	451.669200541455	558.986060007877	776.16626519627	368.208100635649	446.837081076613	435.572099908229	996.322016235323	481.749757334741	559.997038575169	590.961665706844	347.110353948764	1518.51587671981	699.730728294744	455.437270932486	185.389559197698	458.072207807733	127.449942190323	323.10540721286	499.167929866128	136.478899397247	585.862601353213	660.136322065614	398.881492213977	512.789326507532	417.400827892911	600.777988088317	490.543300654226	252.360774563005	374.479885736654	210.834127665366	341.387033346566	581.333660317461	455.659524540172	569.035009298831	241.510843835203	328.938488409621	249.79010443281	211.726267152427	455.503803284003	587.446391157019	456.441387309303	705.725601708928	727.81620142791	822.403839752024	915.74213272046	554.585700310744
ENSG00000011258	270.098351587355	214.773844415566	299.015426776788	156.609672963655	114.014511244036	118.417993209052	163.474693268184	206.271870362955	195.110287030052	179.349490447222	363.190312859643	148.377023225627	146.815124399786	346.48639365285	22.9471372460173	15.7419995140308	36.805538574085	18.6461410106304	105.291172479973	69.5933201528053	52.5200942763096	157.655844771296	143.427948366464	153.389132242952	151.482402165033	242.743851913355	211.860332158549	98.8632124194467	92.6786812819477	102.940426615937	56.8976400984539	234.847702010234	86.9430613692127	264.097871849725	166.818374719709	120.884565831367	125.835441882164	203.636231570494	108.847703821126	104.404846233614	174.842944904229	107.088346747102	218.944081524195	222.915271532151	157.932989886842	177.045776628534	310.35547773551
ENSG00000011260	183.321131346355	160.319663262823	133.235787066287	166.004953608926	101.263581741923	97.8071724071964	104.01926918278	217.602328442835	96.1949235302556	112.643140944967	139.368364284112	99.0895619324171	217.062097508471	281.011485785993	79.6294765129414	33.4868019594856	55.1023627493771	25.4793729759353	84.6109380616813	88.8322514884955	27.6051348961079	83.1324782929263	119.949515557678	73.0118394024141	117.266146949208	127.475368234036	131.810086787352	109.612789023735	31.4166635715369	82.7430242617848	26.7336721936695	97.1648982452648	66.2757158737803	95.867102024921	78.7224637842586	53.7916435039979	99.6605323553442	87.832120907607	57.4183984934105	129.828855789557	142.547862885972	80.9479872915787	189.333680624861	143.100361704621	149.30874499852	185.456427763992	297.888463304569
ENSG00000011275	814.845722636139	664.25069451228	789.416822368702	557.777099210991	537.910570203421	462.385265410625	516.734882906351	774.506025927345	616.889600797459	742.534207259886	633.077059052463	462.03768153873	643.251073159536	918.14087933627	147.823897491063	105.167603332102	159.885752196073	132.072328029083	434.441144815253	384.006578874331	172.066447326808	494.395157435942	556.116335758832	567.050730520082	528.156877939453	795.647309334423	877.579808312207	356.657079197096	440.396538780967	393.013611864696	267.328951216831	505.172165985734	437.15520791628	555.501458346268	549.144126633888	480.181312718265	655.322209850807	474.571937342696	274.136361485365	416.624315038387	642.909537796522	350.876466567262	751.030139227085	628.468074911277	682.344841378774	565.928259755505	787.970835941084
ENSG00000011295	313.883287140999	281.33442960285	318.577257311229	408.079360790408	238.502826649764	249.722596432011	243.974313157708	421.275700151151	214.299447226751	311.622282405911	243.819111136483	188.330061749044	500.266427278817	523.209664231421	339.07294611074	145.020764334125	270.259413280551	122.80014860443	134.689044678528	187.273327079007	63.9125363666869	256.794973955904	326.949105872145	158.944174521988	273.10985472461	357.483130713342	261.513669610788	224.279507739621	175.214291371112	178.636526952068	88.7710885161506	251.486471014646	276.464476927581	227.331411232063	222.303962514717	150.279416047766	205.440327300508	191.396778581651	126.019157209917	333.156281723261	298.007178057203	179.574965345081	434.176143291668	269.199231269805	269.561236542524	439.011503704971	403.036051072476
ENSG00000011304	333.937236146898	257.291356146755	337.236639822838	251.087654548138	212.954864684217	228.29693172619	386.418913061648	383.895403043226	244.13894333087	381.227072893008	433.174908361033	172.594078564107	361.330300485558	277.132346093436	231.668846369619	138.61265151693	143.121380889868	219.339037085791	507.956570173648	385.922943366934	270.823271407509	440.550400398236	463.937883377176	366.422886884631	509.947983696286	578.254114399209	406.160945608747	242.811182411729	187.973627423974	251.975942059065	179.690294737532	367.328417350436	331.909927578374	351.95549529027	435.609744544087	406.179238269353	519.512720792974	436.730376008446	428.009877621423	211.885963489243	377.946728822265	214.255558666054	480.733230494601	410.815238575362	376.144217905805	366.101789694953	319.730014262303
ENSG00000011332	225.210922851278	235.436389482052	160.179027107214	234.662546472747	189.348107060215	143.604176219639	289.943752920854	400.945522391195	194.440585599838	331.988870300605	264.041634675043	155.42176415752	320.436818092125	428.856578588825	79.0458186073304	74.2716222680678	190.285002418601	61.50546312081	129.537946302279	120.437143102751	97.6900456117273	155.670455853384	314.687825980625	201.917332451608	255.627762648488	175.491330711983	281.949345267877	190.284686264425	114.136262692144	82.1121521625541	99.3472356051873	148.802125337453	182.778286032498	256.664944306482	154.737698524063	95.8675177297481	195.416610865656	96.8410924487126	126.905970967756	153.247846123115	249.637029918086	164.043537633053	271.969551548175	211.398516895897	170.382730237823	221.434350304417	327.394712092748
ENSG00000011347	2117.77576711363	1662.65271759068	1922.78514354303	2792.24306434607	1780.17689694825	1740.44290523988	1532.23853219615	3946.54450640376	1730.82818979726	2089.77322629593	1661.54946799946	1024.73685704177	3025.10244131128	1988.3395288001	1945.475261462	1192.9388057654	1711.23958193501	730.804709887243	655.589484704546	1405.34198491515	755.174090456661	1154.64438080993	2173.65473425598	1235.12704455809	1459.37977443075	1191.3181274842	1927.88975897353	1701.26796979216	1442.6123990963	788.206758147508	865.033797251346	1142.93540741303	1722.41182379308	1318.87624173364	1522.93990733115	802.669451235722	1106.69223507106	798.260612382455	720.704262782233	2227.0934645511	2017.46456081041	1298.48689616867	2383.01901924664	1764.16783686267	2050.80519634022	2376.42712046473	3311.31199634795
ENSG00000011376	360.310356617811	281.2239335738	258.775871239688	215.839753192104	187.378885384886	164.792762247202	166.446526445332	406.116200126625	274.926785486672	248.876956521259	231.004337501844	161.619049960864	259.199768357342	314.478684061471	150.994502277676	73.6452321619238	99.679892999365	106.118313134123	162.705433871524	193.613338442253	120.450017713426	173.493042309988	238.572070231023	192.622419277223	180.205836265385	286.101558282783	264.140108082605	160.398716031688	122.135934508597	118.106403896712	138.630607241132	231.167723660105	174.644211959225	228.812917485146	239.758095597666	280.426689890444	265.025557436499	204.414716889409	190.215303151403	214.741136231408	373.916966956829	115.024006998175	360.624415858692	247.21404577955	235.664004717993	274.142328591268	388.257032504819
ENSG00000011405	699.153142254705	804.738127906762	999.393662720407	645.767128178222	546.026713994361	1172.40168245542	422.904476591519	764.626472790399	716.535868657259	555.169464406017	870.34041716026	612.164588607402	577.156777984411	816.465073892592	134.455547329572	31.4637887184521	137.868432318181	197.398534986547	536.771122844899	430.346179409076	305.807866367454	554.803457980474	484.262818098432	598.493727547447	502.261704826235	720.457559055608	599.665701491223	381.393069305616	361.114133616077	632.408725186418	334.125455087167	554.092206808529	502.75728490449	416.347022165357	765.895700604499	446.548462289865	471.250882575947	527.459814739351	422.24060366828	463.805053349685	415.999820338195	509.566240388992	621.112175704922	850.23411770473	746.053746884402	604.198128969	934.21953636784
ENSG00000011422	50.1244239329162	25.7536823121098	46.2175240561304	55.1002633987356	33.6758537538996	34.3998219483292	39.4160844899921	57.1640039609256	53.3133995562812	48.0620313379874	51.7897734120826	41.4514007601854	99.8959658791894	139.43217907304	34.7110913780101	37.0867312304053	52.5788890874323	13.461282210431	56.9968167756725	65.9627195184856	28.1821470248997	43.1575189915445	74.244813271829	30.9414489352111	59.7293887862315	157.734372266762	50.1507371871241	32.6444961072591	21.5992618864169	34.4428157313623	33.7170038319095	51.222367368621	34.5087812827738	32.3826545065873	58.495587548569	72.9020757471157	84.383394808209	77.4603411601344	68.3714427782853	27.7307880063742	54.6340172886675	30.3853663757381	128.879103190856	56.9088956052365	39.0907990167538	31.3334399834231	45.8388740475787
ENSG00000011426	567.715383132844	1154.45140624256	1062.93065639782	519.176660030832	497.451261642269	422.9865935567	1111.44653262806	360.734917538966	555.130753670301	464.251545869537	968.557040568856	310.453915981739	270.48841814602	666.331543473508	69.256635538244	49.1597159652326	70.7139944068846	54.0645065509163	2967.95352140615	270.24541599888	312.065853491387	404.251512893946	571.970090751513	876.903482022767	497.491935275212	467.839924909523	646.952264712935	353.71048635412	294.269215855149	429.058873885387	217.586020895654	630.794030648106	477.86726083769	626.502470716122	620.048404845197	299.725221427179	81.4611019704462	393.516520876756	365.825596593913	256.911873414218	669.241817780448	134.771897582779	611.919285184284	656.721247536356	557.373343946172	562.874297305178	452.233942440425
ENSG00000011451	475.719323847679	391.383814033909	468.547176089006	413.441542198929	434.019490824896	357.829263954183	311.384698547069	686.133853940879	413.126973498325	415.56369687489	682.76351537709	215.797707501395	687.625682033651	221.694804454433	357.873422710218	642.222099907276	618.944360065926	261.247253678299	404.028036359972	534.664358069766	379.410301207986	523.215700850258	748.772448096448	448.782801946676	799.689816217281	513.288337775999	389.723333945297	475.43070104301	520.062524757643	543.12848489986	410.649107131967	390.904708118557	660.506766752523	546.060269231206	558.47238578366	453.571620259651	424.845483898448	443.481766381313	453.587917454226	504.96594689805	480.968412397557	202.371311053809	477.455185978238	640.827857865424	499.860808691086	624.382111783468	484.487591039889
ENSG00000011454	1045.53031568023	945.19040945774	872.728728050617	810.745425052147	562.683851100367	721.490461930302	672.476713080782	1174.43868244974	805.035365346163	738.229608951535	1178.09765348133	737.720527122939	1288.51994509079	1330.83474737494	152.183317022985	77.0160431415229	295.247379042847	165.496933531247	555.797387145808	414.722817313753	336.348253858331	517.27826293455	711.712804636596	817.201915476894	588.583644770628	691.656341748238	788.403219979682	524.298219798448	283.336181327546	498.574377660464	331.674581888828	561.641456472997	426.809001700293	781.672547464927	713.479381211301	715.769120949043	764.098466831894	607.609945802907	636.799944453994	716.633884857416	726.22784828122	474.476170488965	648.112109722384	734.323730656529	817.943786844024	920.143518854115	1473.9701020557
ENSG00000011465	91.6085740292075	128.786477257174	63.6855322754908	63.4176997648849	32.5361293215765	30.5521503308238	51.8630139505672	183.830846060325	186.097298951045	108.061667896407	181.937244943604	104.051108116094	82.1067537900499	107.898193985614	46.1554980856765	38.4087789580349	57.539487197919	16.0700283216858	32.1151306938721	182.599592448416	21.5758064318856	110.567757413079	163.519089283753	153.658379788485	106.671492227149	185.246106298356	348.061509750604	64.2737927874195	44.6897323269402	97.9142972757483	11.5873727857041	118.203335018713	107.467539494272	173.015914314208	347.219245916136	246.119931724259	140.647476493042	397.72253753604	137.577691255274	53.0782665400126	77.5831398954744	45.7090559763798	134.034981782446	131.52729532259	37.5038843504685	98.3815618418401	158.175939750525
ENSG00000011478	68.6758209573509	37.7639336096775	28.7758945362365	95.017951623568	35.2917509692125	18.8790528092268	29.3558977254473	87.2512358864082	19.9685049368439	28.5033847808067	30.5353758376095	14.7276313330955	40.5733121706784	48.0303177148982	20.3514990785119	15.6503566769072	45.5131746062203	9.91861396077988	23.1803523681076	34.6920081839629	21.6757147637832	30.0244009904696	34.1115808454147	23.8226911334612	22.4352144884745	27.7938100222624	75.1572746463741	38.9671588258533	23.5963565844679	29.4743034592804	18.4809363965279	20.4379288217411	63.2139772309467	29.3980622785146	15.3065590038179	32.5766757692869	29.1008462485209	19.5122556435779	34.3059840998327	47.5923359653478	60.2961614354702	39.4234633169273	49.8353520792894	53.4438919299204	59.2343291458342	56.5491493635252	64.7684079632767
ENSG00000011485	398.510646101748	433.314397564644	380.775473744332	587.714635636594	271.068403806761	415.766579457663	314.736748987626	685.748666496017	304.704486514958	431.578776098909	330.131962222542	308.476611637818	568.724072034052	400.344747598069	188.31717090746	84.6857952620846	184.699657579303	143.875592670892	200.698280229769	289.608247432237	96.4414547273411	324.35899926154	422.011504228598	207.556367553303	345.653565954562	309.617417363554	331.600751980858	280.92115811324	148.403455986673	196.948049962105	123.2421673938	261.194733263548	234.323605462589	252.997570123193	238.278826802946	224.201325421964	314.818014576761	254.143223812399	161.37293121362	385.411220748719	334.946690195286	251.803962548151	510.634049245539	412.049073512344	381.284965762716	512.058889582932	601.81689649649
ENSG00000011523	569.277355454353	581.900596031356	506.487420780675	614.082604827978	202.639751667174	281.271021488605	223.299106803587	738.873538960443	345.998625842008	335.503782537221	396.281905044685	338.425814946139	488.067561790041	482.341733149928	282.901276203261	57.1655741667031	131.371993919117	88.7253515652129	177.91482384502	339.222628717683	75.9012540752111	360.868158322245	385.306212541272	264.168424645901	245.392805322693	284.725710759675	313.087221606669	250.678143739531	157.120531573888	202.903181394851	165.013358543347	288.81861779016	235.133785186367	219.651137576324	343.368143511725	150.820488329326	252.856994963407	298.681020593748	168.193891560033	360.199118758602	398.978587887728	229.055978160369	526.316728309115	361.783676450795	429.514995345379	756.418933866506	797.042327339386
ENSG00000011566	456.509850269489	292.441852753314	262.034117084338	267.053162049871	290.198232426432	323.871268207638	306.1001949019	413.516101362185	190.662123011479	336.279715540798	305.234132032523	231.771932493601	342.337765793178	633.721859079002	231.091087627486	108.380061491506	184.674353310573	55.5500396359343	218.166468608948	258.660636612971	56.7999484111661	170.411001104173	267.082197032493	147.995919999805	231.731752555045	405.999871203521	302.839834679831	255.568598492641	158.440647768228	252.24156136842	125.724585748715	191.767511419024	204.087887354235	203.038609119708	179.699340130506	183.547342205204	163.648337472943	223.571489955929	121.256497092578	252.934266967175	315.218193116657	131.010571793874	376.69876964292	325.227026042056	243.245934838736	439.511795327209	436.354731004231
ENSG00000011600	15.1716271258093	20.3634803536629	38.6242375320975	12.0648591252512	19.5069018018505	9.76852511151665	12.801218740207	20.7769368666962	35.8803938669754	15.1291098052701	38.1031830209387	42.8265660914168	14.3106030038619	36.4311589760448	8.32445458001714	15.5393092365051	6.51192441774472	8.3588195048959	41.2649035728402	37.5058604115314	10.6698081744808	11.7871437159921	30.0022348834313	10.5199049189181	13.8979182250973	34.5857921321709	27.6697729254623	22.2467098548927	14.6880369080555	16.0040676995282	12.7428720970459	54.4117609451308	13.7162190460087	33.8365446528911	23.1312733127174	22.5098677831161	12.0852291381434	46.3191347435933	30.9623250121586	4.48847416443439	30.4547009942971	6.32574839032838	58.4650377787777	27.5593402878806	18.5695233883886	19.2934283779093	31.9424167112256
ENSG00000011638	11.722329463393	8.82440914243059	10.5035559956839	6.24461143905683	8.45749727269837	4.59861951555444	4.23570560317215	17.2518098684419	7.67068157797425	14.7103705572108	6.41696578652399	8.66820017357213	6.28140067827627	12.879338363738	6.96105714370629	2.7597576189187	6.56759385740631	4.08746987836623	7.72288587303352	9.92665397019296	3.56786062203032	6.23601928001107	7.01770986547788	9.02939562040479	9.620205146869	14.3858454562813	12.9704031775839	8.47066137022292	6.05493434277209	2.80054033069834	3.60027094356209	9.28609243492212	3.3835425706484	14.505427053406	3.53804414151666	8.3180718287992	16.0927241184919	8.52306144239989	7.39039736217825	7.51235975298127	11.0508100847305	5.01783226421588	7.11134796552368	8.32464228804184	6.81629502882015	5.04837619196881	13.0941886815349
ENSG00000011677	79.8459389334245	135.874077622156	127.352974879882	61.3098878986244	36.546759901446	60.8156772770877	82.3386423699968	164.304652650878	45.3925311585353	105.656425236611	75.9846992959321	79.0822034413271	90.4291441313914	101.087703410143	11.5404614551	1.2918563026464	15.9634122305764	26.8454026238815	11.3562794558952	53.0488670668214	25.2060782441223	7.01291722912235	58.992723476618	16.2835284021892	13.8644635072534	88.8133951470507	84.1100142719575	37.2185927980594	18.6906826892657	21.2619699564928	20.4545350262325	31.5654462869995	22.1598990996155	37.8405669067359	45.2483965928502	17.3826672729151	32.309707696452	23.1213557588693	26.0414662723522	48.0691466447297	72.6764496034586	23.1095274413474	93.7851007917811	51.7675757237572	90.5084721149647	78.9477722076411	161.939540410962
ENSG00000012048	94.9993352923113	102.277883598299	102.986164492954	126.224060939592	76.2053776197068	95.8830598801227	100.2249618645	153.183998009285	106.499369850621	70.4162801211022	119.862390509031	58.6299772363853	107.022920664215	136.345583509537	114.048017923559	72.25093758066	161.014962049152	27.5773333610209	101.198947676452	64.6036152188544	21.1300918744613	76.2067956118642	95.1723746769056	118.598054863002	117.947094062072	84.7495288112261	104.41675578912	95.9726029674743	56.5489048093158	63.9143770400137	46.8431526742768	77.5062570058187	53.5759532982493	66.4142021927673	100.79426996784	62.490952976887	67.9940021885386	80.6076530322183	47.1599868185226	109.437152831302	75.7602205257377	74.2721185924736	162.73163654954	94.4407127236883	115.773280344835	136.674881818296	148.157284069553
ENSG00000012061	247.283744794034	240.009471280182	251.502078653922	282.931272608217	190.050761223174	216.809267521558	187.763114374473	446.402372060208	231.55446223925	235.912045850268	219.518633148703	137.462361046603	251.905712934388	264.788617938935	97.7607816828852	70.3100560493344	131.753136622189	92.3682699234702	228.800219208498	174.995590981376	114.656706536969	186.542261776615	257.521018290809	187.996457941149	210.63912795386	204.723754950064	203.28719783067	164.635547484886	139.504766372904	152.705056088531	102.437659175509	176.746402762035	176.196122147655	206.789276546151	186.764681216546	164.318813343566	233.366059176843	250.694689037049	119.874530440312	273.335410423787	181.959041633875	119.562070079562	303.085950040122	214.287435219317	256.387491542963	285.022503162999	342.093371630842
ENSG00000012124	346.645768163537	341.124491456639	423.19528284757	544.411188890236	278.001967564318	243.942180728321	248.347568081389	177.240102626893	216.045332082685	168.881314266273	184.449648266745	152.360399249274	76.7851394803705	134.642868845116	87.6600318412771	94.0791941910143	218.91914633366	22.8574057839166	1222.34273287908	331.907139775523	56.2147630938541	498.165906779693	445.502780649606	373.44025760177	416.020160425584	249.307041339319	339.169252826267	380.419349258578	126.16222012847	347.052124162682	75.5505607762116	316.364296751221	298.665165258395	312.916859216774	167.9780138691	41.9231021350192	26.4638076197786	89.7826936497022	17.2056127588877	225.184897010522	390.440108141594	200.726593480084	416.898834269279	240.830703983509	373.906641148302	496.028364876283	147.967377186822
ENSG00000012171	763.762326927432	899.659064437249	872.175970987552	1360.51371151603	325.185202953107	705.311616522849	191.726214242977	844.334176206528	653.364010426838	295.632491487212	342.939217465817	923.06629072039	842.708504366724	361.577161683294	684.522693446829	312.248183602368	781.371643915982	247.231609536502	1019.38251411324	838.016069815643	161.428475536576	1489.75332393309	956.364164843108	754.214772577067	704.350300155474	474.244935865511	483.962643794322	855.289807911616	293.210726772135	737.646205886954	288.366973885924	365.343187527122	589.01804292103	405.992084492872	1071.63256454037	212.750548386243	167.036906660878	563.84262304504	256.793692001479	923.911316629288	589.920287716589	703.785989185121	877.978488111626	852.843069367618	1316.51510715956	2223.73775331802	732.31846940424
ENSG00000012174	159.864627059359	166.088396333293	103.518557200602	144.824704653871	52.7409811004206	60.9399760333719	45.3695683832386	124.387843190155	89.9077588186072	56.938631992236	74.1615053661065	74.1712728607345	70.077576435602	132.6345458385	22.0032253762651	17.5303271415143	8.20046417209857	12.9175173986846	64.1496460782206	59.6856751062056	26.2235587869438	66.124112324777	69.3644191204823	65.3855916933316	39.7920897171127	85.6787986626553	85.3178161496069	59.0436784650625	24.1685124096029	40.7855160784685	40.2232626606391	73.4316934041581	37.7468354807685	59.00431555211	115.860361129238	41.0528995163925	69.1810563176256	62.4973557175007	32.8383800066206	66.2745653300174	83.584082429942	51.3606767207613	91.1151774370881	93.6529415736781	131.907462392873	173.767520378133	268.605997013738
ENSG00000012211	19.8017842455123	16.6274524907427	18.4451020806118	22.1276200552537	11.3998699594238	18.6849817881566	24.3480742661508	33.2861876028213	17.7338419321783	28.3255819650218	14.9553008489808	18.9673792472925	29.7996144020622	25.9678323112394	10.7095400784349	23.2907742379325	29.8876461886612	23.947209669015	38.7635465210734	25.6967636500026	15.5232644119187	41.3991063040056	28.1056598249694	21.6821307124469	27.8816108725208	44.8312964056359	25.9456781225806	23.8937655452818	28.6555726140881	24.4730177026266	19.9362379637876	38.5848712526306	18.20199348571	41.1093933153822	25.2656012904301	69.6346552312676	40.0203691965309	34.8433032136385	62.7980682186395	19.1839137442239	31.0718880330442	12.4457509156468	41.9937242851476	20.4150343223122	31.878389819486	34.3806593703571	23.545010054935
ENSG00000012223	9.75614399512796	9.84441035546948	15.1544224015701	10.7333499387844	0.816315265138103	7.4190761303909	0	5.61374967716734	10.55407196724	15.0850723509025	11.6552853998399	43.4309687989153	4.09931857745702	89.7847839317145	11.4354781811188	2.56518685839712	17.5760152618165	12.888909607935	48.1152055089475	5.02937405341157	7.71647578501959	10.2663870676459	4.86031712671613	5.30560035759569	4.94082469800991	5.26461250495077	13.8346094019186	7.22751339428162	11.4945567519857	1.65526626073284	5.28207110577026	5.25060777249988	10.9820059880339	0	5.28286941795819	17.4345374732447	9.6820983301861	121.557141502109	8.09576244034161	1.60808440965274	12.3860025906333	0	0.808057116992727	1.39341121551192	8.8998068230549	6.89098039109481	16.7094650601138
ENSG00000012232	1162.66321703799	1183.61695913432	885.926182088641	1116.58142548679	481.438564314644	574.426814465219	900.108104813167	1196.55401110811	689.332237549393	865.835386610273	791.305925463333	683.826939289188	1076.02923963088	895.198502258805	570.843398728121	196.268418162783	719.660463179678	230.320289973971	503.791257784296	571.795476825094	221.280418543428	545.129637333305	949.439742513994	813.593468517627	721.585813133922	688.401698043663	746.78782264289	488.214879610183	620.09675880331	444.593779095079	337.426548865304	598.296734327445	589.181699938053	1051.70816787307	868.200221202709	504.21334609905	794.368479820553	415.933082475937	458.149066815664	857.006400888883	827.752709552665	490.986335818829	895.92850703809	1069.25196904101	934.389500652315	922.133496196397	1358.17228642497
ENSG00000012660	325.653515980154	482.459257483933	361.0966779932	205.093052962296	119.977244536616	124.033770028171	344.521455838683	221.157138391068	242.762403873596	273.074537894003	283.393869980908	362.663820205463	198.576776395941	1209.14353383832	40.144014310351	25.3464826806537	50.0518448372093	120.21933023917	302.46174878976	199.232940261666	189.664952148173	139.660770168444	222.740496819681	282.57121375387	190.745572676353	910.857621497765	375.687295669458	150.228386382358	218.745790939162	162.846739958827	93.1224522116014	346.303137636478	201.590128989236	459.225119333679	381.577399391434	842.668937330379	859.28246034784	358.51335858128	327.782675236798	105.000825250073	243.36941804451	116.223752510537	369.469595777831	280.225580744263	247.531543001925	310.620400962449	365.957721262532
ENSG00000012779	8.54379194742021	3.10908758820019	27.6401030702022	0.913899948886455	7.06095889451467	10.1939507971781	9.86695358974778	11.2364806040377	7.98418537128158	6.15738818509405	21.7451274248603	15.3496143132294	18.8066989147848	9.11988432294066	7.11067835123264	15.4358678619414	7.9181852996273	4.21466530119204	19.624577934506	7.44276290445126	1.35844947737648	6.19594223204647	15.3214128105045	4.46522624006309	8.28911611052897	10.0507376815587	20.1465653088411	8.12877378606503	7.97616300915411	6.41243935046132	7.84098471706142	12.8540276443316	7.27403192139791	13.1256695833535	18.4918717567034	12.3240823355209	13.3107730857502	8.05813531695424	7.38209213247532	12.1497769742386	19.4004192560809	9.01177997604852	19.910193989171	13.5630765947929	51.7359762915892	11.6028061670424	4.34006276687428
ENSG00000012817	4.48313401025451	15.8373392425991	526.985744037346	680.357834442555	216.611769685263	3.0724797390428	1.84786235197068	7.24190461856006	372.163525917193	338.941252795413	300.158171517493	12.3085101329648	7.89250853923157	548.766200775339	3.17234737055145	83.2614801627932	2.81649744912237	91.5598398574355	4.7914180283283	238.876638620935	0	343.357255448006	14.5747591106474	2.23976934512585	4.26003290608104	19.6544510437206	391.641199489407	244.593606989366	4.00449843178113	4.85583897472018	139.126117822797	6.16520001616921	11.1932286484892	211.163196496102	6.70343371666829	6.33165098997663	4.31872532530928	206.465965993589	57.1621158739434	1.20188412602793	356.062203451352	300.548935876163	504.779370891123	454.652558414955	8.11185978657802	10.0547150636067	4.93359019220362
ENSG00000012822	1089.19307368558	856.595446761629	1009.54459300653	1225.22004449594	895.197579684651	857.400774164498	830.928971981743	1717.00856660138	910.170409124943	1027.34894136077	971.608268070217	611.179428085341	1610.06303166744	1306.23140910611	665.008574822312	314.337564664873	796.903702438209	209.702188431535	697.319455303398	754.664492018439	231.58425237221	613.878013913344	1221.36036048475	788.172196525038	1092.87919931085	684.614669352018	1065.82710635885	700.090345008432	269.253291591005	527.6765902322	242.5190316247	532.785766514001	659.430034961427	611.065946402237	675.972306015474	293.834538580785	620.840859283713	428.28895631115	343.236053876173	948.639818127204	1029.2052090901	557.988046239208	1253.47343201009	853.576856632121	1184.2620636412	1481.35425143464	1149.40460504377
ENSG00000012963	197.487602630513	200.493714652525	146.650689385002	212.649111643383	90.2235880649538	78.3218053521151	151.524218650012	326.319615431035	81.1780488835299	171.582075596805	178.668313634765	193.191247006155	326.093996521227	387.740125071735	111.885257679822	39.0226423468173	88.3870295607563	40.2750791361446	88.9373168956381	79.8731477853049	61.8709368078158	40.4573391401914	134.634520610834	136.111195656254	131.697451495404	158.496581829703	147.315816182331	107.925522564622	87.3843775664431	64.2143245992966	53.4185082134547	114.885630408463	102.795407396403	138.452230916994	114.954115244102	141.060491155109	167.340499390119	132.574789995917	109.037584188052	108.898152599136	127.27669260659	88.6762504732145	178.788977078552	167.455643231513	107.871273837499	195.666882985287	348.329054815746
ENSG00000012983	132.5768782091	138.060995869385	109.575890611776	65.7473904356144	76.124717365827	69.9169888440291	108.650494280467	87.9944565386571	91.7463180616453	61.3401978903731	125.145321021738	86.1719655767569	82.4724713710421	111.138140256362	17.5219247622012	7.0502947063773	17.9927269367078	7.08342855621981	119.211296045524	29.4947227485982	24.7698746778838	64.9517272304331	38.1290897544102	70.9042149433248	78.0997815993336	85.6402610566376	106.47582372401	52.5124086692172	23.4305033073667	56.2184143583554	13.2999389347388	83.8920546032187	61.1538436372252	55.8033848655359	90.0838664668402	46.3171131133218	50.756975653751	73.9761390061618	42.2371375422605	54.1571571359472	110.263654303541	23.8450306092187	79.8316796649051	79.7032706584311	158.237312003148	76.4745913986357	88.0851637426782
ENSG00000013016	1018.30709715453	843.95879256285	781.283489036525	1077.66656260399	544.184633982625	399.22396542421	737.478146688985	1567.22925948626	510.68676236844	858.816987129487	713.018667104671	682.354023876227	1020.92334548692	1291.74210650243	432.555599297523	170.081206851327	425.117078856787	221.077096472228	368.8874686261	385.532498276114	261.891830724935	277.168849154851	709.012669638271	438.477703601634	578.097930918763	579.758351963064	667.714425054103	447.529647335159	461.518039966804	294.633620139449	209.948411806603	443.445800586072	438.760916275699	588.613106924428	470.088090539489	380.172845996764	486.874610828521	394.462863690132	304.806230369023	713.799212526377	728.156465128995	519.301706616902	1043.26975262561	501.096408622988	659.33480657644	1023.0900595964	2007.99382240911
ENSG00000013275	113.40150362122	135.526172978776	88.5277220998331	167.894332522514	55.3208634894014	61.2366798065635	65.1590886159849	183.696062879126	63.3670594941082	82.736920252266	84.8212255240394	79.7564305794441	155.304648114449	211.409478606463	47.4678473075102	15.3176965230343	48.3582761509709	25.4890699303931	62.4671139981652	64.6864960370371	39.0526780284658	46.8498137740496	72.394911835112	51.9503932635845	71.6503253594327	70.1334830400664	70.5963460473443	56.4555235912318	38.5335411643008	37.5548055640839	27.1053471385807	54.0958035847804	53.0301984291685	61.4710095423534	69.5458510848367	67.3777161146157	74.4056012000655	58.6750832824158	58.4162107751125	106.297112289018	100.458316278163	65.2832243138009	136.009146789987	74.8892014156802	90.6909530318948	158.934484124438	259.891335020672
ENSG00000013288	557.528313843181	478.087860468377	459.512394877529	605.496891329217	359.429113347004	316.917995947574	314.363135895476	904.076103253795	589.676020929757	439.226820525961	448.657311871952	413.060500255671	603.152011442334	509.307590990717	201.100756294318	145.06610265974	211.619133307345	161.829034024349	416.78443661067	458.494295269457	183.857771048254	427.28346892355	563.371853370924	417.717210444192	466.69626213946	475.902587266058	476.156685345067	337.450060210393	276.97039817558	371.731247158979	270.044717171544	367.864057663447	465.154670806309	390.407815249023	391.179794288914	322.478343495131	541.677001919161	472.58662587129	359.49248658917	481.854399951643	468.938850477785	328.524242513443	693.895283084865	510.066412143147	537.748943991858	712.081206962003	667.346780591323
ENSG00000013293	481.057124435519	512.07083928877	366.81615608759	452.213139605876	216.47755897596	220.969713998615	215.601119892822	769.02823272079	320.74570282581	406.28381765604	258.301314528751	208.612259339254	409.52868438814	691.363167118841	191.738498163142	86.9074233848452	267.232680605512	17.6220071128836	174.312581697549	119.441048585086	90.8170169583274	176.816919222672	249.99326235046	110.089863745538	210.86638174718	248.391947847433	372.938014400253	234.590187845777	146.194792217117	139.301998768599	123.235335642822	110.695514635971	232.337711309433	269.703853814645	160.12984090716	105.337103105259	92.9941364374702	190.705556797685	112.04015598593	322.326766290094	394.441917030584	187.212192948313	495.517743941952	225.688749074761	373.099065863688	650.072450010488	836.440152055609
ENSG00000013297	67.4073789934864	141.674159627812	156.971518011398	232.25893332788	38.1673196406926	84.9044347586917	66.3317710791787	89.9567678587455	61.6153603588098	38.6198914903435	57.8774213773964	114.701533123218	122.115391474258	79.0719327388613	102.1682997132	79.0784212556553	223.378100965995	19.715346343687	204.757565192913	125.866599069229	2.11442984064885	155.167404310911	201.339066872715	105.304508216979	97.6892178946608	43.7879690337302	93.2233278479667	125.054602011214	30.4216225733311	57.9941946721166	36.9166750062699	86.3664657501333	134.028892171199	79.4573623829478	96.3968949145031	29.138969377117	13.3586403931214	89.2497799629491	30.4118487704587	102.904066836059	107.816964368996	52.5374991747254	138.294127193596	66.9691795695205	90.5861844078139	241.983934017457	112.031029919407
ENSG00000013306	290.036252080604	231.122118270997	242.936431529661	371.953183342962	248.900839611199	144.993642837424	229.398303367464	375.214387987958	186.8379172371	336.664145008897	220.316987845347	189.190326244669	557.682163382242	363.681227282394	143.62001741889	100.710728012928	207.717913924949	145.099345667622	239.095301305663	215.108112399885	114.636694821178	228.979704178393	345.586465000844	240.126473482685	388.071928022944	315.725163705518	321.893016295798	211.268540819702	177.218292616035	205.458942171399	148.131785942605	241.637122119925	242.268345043514	292.440294002904	265.223777538523	166.6382926752	327.335987356827	243.570241488179	207.309531055669	236.863908694519	320.678132067661	173.201006757525	373.162059190415	355.27601092824	298.681892244841	262.472381907666	272.764600602651
ENSG00000013364	213.849042510516	224.839537711069	355.306090712562	301.90668482555	135.649483544496	184.38094766519	149.106893645976	287.829766775818	283.175349308156	234.414137071858	319.829630971452	404.209874449668	770.873587653047	517.876372947103	181.651437104133	95.1404646236947	254.133708072895	83.1645272172137	230.607584237318	318.986005828743	80.0176447322659	406.06361984575	280.490600613531	294.205589264004	304.728902131365	342.295582295018	246.541533324643	209.140437228824	148.56968172131	244.894574838074	188.363760121792	224.917899871135	227.976410050179	217.178478567454	508.742905639168	335.964966316498	307.936077550682	448.438157298466	360.501283734053	133.658236972203	360.840524258974	193.157710382567	471.688018822913	309.761393650857	383.259424228368	525.44549668594	201.937710981621
ENSG00000013374	99.522958465159	145.182423564483	146.970739457793	137.318108314989	66.7537211856863	96.5287186210004	117.704584602374	167.84763505481	98.3343078050427	125.620595737037	107.167275137066	30.7149072375152	111.085549414075	88.8368003572284	56.2617069769373	38.3320668748546	55.6689077379149	22.8626941499276	100.020455973755	65.0018007750976	4.95532399190693	70.0612994671865	98.1788879813496	52.1690146237017	118.110673188363	112.216826815933	137.317167812484	54.7018142977027	43.8702995408996	85.9949568522059	36.8049967449665	69.5558934517356	124.265555386483	64.1016020907478	57.5326629491919	23.975288529595	96.2737694812777	68.4141721693242	30.3001321359463	76.4762268915817	172.535221796796	58.9944668685038	147.867936219935	105.050430837699	106.735973770686	96.2180932095368	172.071448948246
ENSG00000013375	344.201345116502	347.284037841441	164.376011725818	220.725708911361	58.3526793086608	102.4378620314	260.405510201843	286.883149445873	163.626646624728	158.433511219452	337.729820373393	136.575578243769	132.767637969246	555.282343395976	25.5548007372693	15.449236424006	37.8585104645876	15.4186399371731	107.495676426572	79.1450129615408	40.2518944689234	73.7313653248406	58.5197475005457	91.1819852310206	111.304484762327	243.294539276839	442.838492697648	203.186536688237	39.9878913397673	80.9635231473109	29.3325374689006	210.197383756264	135.902765493359	235.853812343973	121.467531644789	111.928589038748	239.252411581715	129.705310664228	109.586182469147	126.507373021928	260.942312577679	100.29271571501	159.399743145749	252.371312746552	149.889782940171	260.090599699259	240.951631901458
ENSG00000013392	117.394350175577	114.626792910551	98.5424642071991	99.0794105229885	42.6413333773989	55.9715830489345	52.5628925855831	130.352044374406	83.6418716101351	83.2053908298584	91.681531104406	65.0724634403172	116.750933735915	139.069304481972	27.239884239981	7.962687887451	20.2330656566634	13.1690383256165	21.1664937744221	36.1298377488688	11.2092640234148	25.050973227141	48.0853453926378	47.5434096046033	34.7914821402602	50.1967289552065	75.3863674485007	31.4500504626286	24.5496532391094	32.3955856048346	30.5657755543513	44.1049065931756	31.5874115780692	59.2289937745745	38.8192490472715	42.9700987904767	37.8799976179569	29.5756675554616	14.7915955417961	69.8189516098896	90.8144735713104	37.20798451853	70.9043991147946	80.1497266715569	92.4494139603248	95.4710166014592	165.044143137088
ENSG00000013441	945.064945783334	958.212980133431	883.772168307839	611.947532040831	478.114697558759	749.535775268646	820.553244353518	486.66581028107	837.577631355841	927.089640500119	805.530344883749	365.104987080308	422.460396077706	1626.14645843097	122.252923794408	89.7473318697634	182.98056505546	165.348034178151	1210.67173051129	488.506424008342	248.336476978362	504.065342432884	441.680501406472	641.370438848962	401.044881251693	2287.88896334446	819.282352007432	443.624587733375	348.779943631293	524.581224338327	436.954305379189	875.538189051791	413.964969996514	560.399803247593	632.909154074431	1009.0918210446	1126.93547025243	983.501668584469	478.59362669223	368.053716892598	698.510636382648	254.11321530764	909.985737774112	912.742870475108	838.155919136852	606.070125490183	742.770189095833
ENSG00000013503	130.164155047825	156.153797302523	111.377953854055	89.0259673490767	43.5748989611903	61.7646579454209	45.3118844484731	147.959070874942	95.1502974650117	88.5237510383825	80.3981579629819	90.1132869376588	48.5429666533833	110.435302860283	24.0712331555297	5.97005962529505	12.7969753398827	5.6237856045151	36.5738671944039	26.0746747211861	10.2002640405209	32.6174935948729	48.419426995291	32.0544801742798	46.1111502053583	45.5811236624605	77.4991266813005	42.1676448705415	34.670109409389	30.0039662085746	26.2109176501932	46.8776090570039	25.100571378466	47.8025147515742	77.1656781597821	35.3379502944647	28.7647474269769	62.1078859322104	26.4033500909112	59.537020763957	101.111411800733	42.5421919756782	91.4592754311862	69.209283485431	81.3546751177143	150.821922637964	189.677760766917
ENSG00000013523	52.3569786593631	67.0766487806345	31.5217088125731	65.5477917333058	16.3420417782778	30.705708013078	21.1842697961955	69.0222917026692	36.8102579904214	14.8816271430978	21.7526425087137	40.4944520857964	30.9869394058089	18.7870765959811	25.7172903228035	14.8392999932147	24.4228004948372	0	12.0931185455906	28.8668797996367	2.94298184621166	59.1587725842363	22.1126260721062	27.5219446719618	36.9373324209033	27.3633191532963	26.7600251263479	30.2104784549522	18.0838846802524	20.7657831808086	5.93286868876619	30.3045844731324	14.3777186411332	27.9611934288558	23.451649652104	13.1386928918281	11.1426500759667	15.8712387736211	9.45633943186461	31.0005719553855	38.6118797118065	34.7521069838991	29.7402489026682	25.186127278396	30.9043064872365	62.8930583665217	44.9035054355562
ENSG00000013561	276.564455537446	377.883946033864	222.05170568195	311.13648113681	126.272012061367	137.501956244189	250.026451662688	335.542065836174	182.724972669345	167.704643265217	244.265549490213	139.450720588646	314.397573399807	417.87825293639	90.2722757421351	38.9526319501052	80.6551490652434	54.7626084868187	192.787454617091	106.084442802774	73.3435969989851	124.127728421605	153.612005142918	178.495678714314	150.121471617347	185.685191840644	233.315143705369	99.6762267044512	110.302601494675	83.3010512251335	78.9451502647142	206.153769053076	114.214080203542	203.062672436292	198.322570125607	182.664002679428	136.041326801338	171.362406213141	187.891951875302	150.073941798093	204.30158424408	105.344049870743	238.805423739408	242.993648776067	190.95933897835	345.740251898212	550.100743337714
ENSG00000013563	75.0203037814279	58.0530983208072	62.0504813384702	102.399561098827	29.3270919843522	39.4203722395842	62.7227249108987	139.718015539148	75.1458074997922	67.8461267388269	83.3031360846845	126.273258981261	99.9364421309239	56.5729185081088	44.1880817803254	37.5415159138672	37.0409730905265	30.0069207903179	48.5535136750925	93.7097890938601	24.1473337594113	61.2033204451933	68.2266459967101	58.6129789262004	62.7212033495455	48.0920282177388	71.4064311295235	60.4501864682265	96.8691160882705	56.0199794334474	67.4239158355293	50.6338944248474	103.764180880013	35.7743375811405	100.805913602041	72.0631531664012	42.1417397462269	89.8831267464276	76.6459038111165	98.5161029172384	67.6772649825205	63.8033842926283	110.561916058053	74.2573678779607	85.1878567137329	151.256058764459	117.250561091569
ENSG00000013573	197.592281494975	164.108305685446	331.812121167902	162.621641982308	210.006451673551	152.126253783836	167.935961594353	285.971603868582	237.990912123363	227.630569389363	185.069688434196	102.023304350144	386.23494179778	151.441804128722	183.421143279808	129.383216757366	80.7876049349516	77.1053064568463	376.199153870784	204.273694212487	48.5624170937612	221.849800143538	253.562325754503	255.363276116765	203.497227487208	149.050052859158	288.906242870548	279.318228121944	117.996517275251	92.6776623799847	44.043469519011	138.029277715685	188.401370709501	253.863028423627	120.415983604134	55.1160075928149	221.175255552534	65.574989985904	94.8049306391561	203.532365456261	170.000775548171	165.812786547031	260.247462641914	108.087186428977	299.078736119134	329.76006475834	204.64300371892
ENSG00000013583	47.9483656464469	63.6399283713257	47.6228592380019	48.3703428373677	28.1783323738127	17.8673287729769	55.8948650786912	110.53080629938	47.8704991522461	48.2911403491143	60.8476541041905	46.3845611519249	61.653591773706	82.0348126388214	12.2551295265596	10.1598154492792	17.8580877516192	21.8750841712989	50.1453536649016	61.656797246319	25.256562213972	34.7883587629764	48.9390570658648	39.3773952134964	36.7936096364419	64.1655670552851	61.3023186434775	37.9504793222108	19.4074672837672	31.6184169538533	29.5473327321057	45.5022595284803	31.7806659179381	44.265856099184	45.4167242907608	51.196103532126	77.2539604674427	64.0880179036132	63.5115781834646	24.8894550611552	63.0411410227053	18.3658950228507	74.4359945385862	53.5055168690518	39.5545339009505	67.1375037692867	92.1162976966812
ENSG00000013619	37.5449339472331	40.9251555037003	30.2063949539684	50.6315846701045	25.6340244431419	11.1714211508028	43.4526624394254	59.9027772165092	17.9046695155071	37.760531124837	36.9979412443742	37.067767267822	45.9173332610429	103.691287640832	7.24345950415991	3.42243422084523	9.49641093041637	0	13.498696385767	16.838532123704	11.7890069533452	26.4983300290296	15.8235474378112	2.43272822612168	21.6716819779209	18.8751172176017	16.7268337670585	12.1971540050651	2.16888093493054	9.71474919258717	8.62516757225116	17.993396681971	13.7891245320633	43.8680373104596	15.7237890062286	13.3276504150869	6.29217796885552	18.9036966215928	16.9256721171581	19.7037052117047	16.6652567429765	29.6346792199803	20.8447518353392	36.6189898052311	37.393044743608	19.0440676608468	43.8072602500836
ENSG00000013725	22.3819182164967	18.4825083339151	22.9824904582482	37.4974559941543	20.8171792613325	21.0379481882471	15.244290617296	37.1398872931335	23.327465997437	29.6694867808438	17.4846170252887	31.1165286914523	54.1630540274062	46.9636266148078	53.5932111651283	36.0246578635034	63.7317457605555	7.12128658574212	17.799213685509	25.578609966419	3.63392752845339	23.7257116626032	20.8082982526118	14.4766862856032	12.6174212000781	28.5981730022357	29.3793140109119	40.5160786082915	8.08501715822956	6.79246072798776	4.4643299197035	7.43393410675063	29.209341469623	11.8285948764257	19.3592143337651	10.2346463243099	16.5420621189033	31.9169098960394	17.9052451022502	27.2490839202898	23.087662503399	19.6002896696494	38.9998588884253	31.975963138085	38.221938425239	31.065226935938	38.1091864571896
ENSG00000013810	108.880088401986	92.0033732470644	120.027697618142	114.236098441924	113.198979631985	124.614307058408	148.228574841513	194.475859644631	113.928703650722	132.763838294695	165.918248751841	80.5369862928949	259.516246056777	101.50673807725	73.0502824296559	68.8769323790327	131.426695814367	46.5971128323863	88.5568397230262	82.9199024453838	40.4127006992701	97.0612150704373	141.277649273871	80.7367053473428	124.373979885702	104.749778935261	108.374985654262	86.4807204035473	67.8045493258621	60.4272215958043	39.5375964215357	82.5070139734749	84.0522595083285	159.075095373416	74.397903600692	44.0889174657114	76.7420779185245	57.552762554326	37.8651935974912	89.2035210673046	128.967680054322	75.3153424531981	156.990430656409	159.194599450269	80.642161525059	99.5267453091536	78.6215420271503
ENSG00000014123	189.95218718654	275.482631928437	212.439807799503	80.2260541929008	50.6876177478157	98.1594594051579	92.2806920951349	154.00363125307	171.89642305582	67.4346991515432	180.24638547362	208.185040134532	83.25549140143	239.630913784574	9.72110474683226	0.893514974899948	16.0876819042729	13.7465942413684	93.2173652611046	69.9935675826284	36.5276906484959	88.5611291397072	66.3019367414159	97.5021006553392	62.9199327438191	142.124996740621	116.851889382797	77.735064713857	32.4859121789146	93.892945018697	59.0907542289699	125.535592702026	49.4117278819765	72.9653222790503	125.704783231351	80.1903674343402	111.009009359403	144.816105211396	61.9827133770761	71.8191169333918	150.032505331148	54.032105138017	155.035842763598	209.729075387282	164.409303818822	227.556152529673	262.292467517262
ENSG00000014138	58.7981445724016	36.7350699519453	60.0169595038777	47.7276438957532	31.7397511320546	31.2028044022282	23.003864302667	119.352297749846	47.0259789641916	54.8153351065934	64.3523516111995	40.8976578430395	125.16106885625	59.1966456898463	29.4447305746579	21.6546107597734	19.8217017766963	10.3974053248597	44.1259249568061	35.3665790791122	6.79566146784643	52.3471589667835	47.6145165789423	71.8282846220526	86.2839642186081	42.2630582305291	66.2504456477425	28.6595119660989	19.8000796897243	20.0319095101114	29.4883130996762	73.7857320132864	60.9322713091609	51.5816569581384	49.6516197768354	8.52733531916783	43.7984652211645	29.7427363623045	53.5860725512013	34.6487363864136	61.7520643105739	44.599914849563	71.9187784035992	56.9099394289651	82.4420953869738	94.8988243552099	43.8106629147139
ENSG00000014164	165.702773334627	154.520747798497	131.175795124482	144.564773864256	169.215282716394	103.052206477188	96.8222419453959	282.527885174014	150.434805288465	215.586006494733	146.787469342163	75.9790369925789	222.685553895443	113.376229097206	53.2034221829323	64.6368582681964	77.6662778581118	67.2816088527065	176.004178925295	166.497477016107	76.0900093235708	180.571838349778	237.814868972663	103.569202460032	149.685434794883	191.760942843569	182.802448254685	102.620470081849	124.479282283486	105.191067509342	71.2411420704945	125.049103583827	150.859346936805	156.646504914745	113.434613419668	93.932509386664	173.452814613709	111.14154612886	63.1248608706684	110.525567090745	180.229647985593	94.685663909103	209.881860220657	135.301506854519	157.568809206408	200.204332033216	187.543877554954
ENSG00000014216	248.955605007537	301.427527248229	333.61679749351	419.036412329569	188.930252084823	163.775151493931	137.507436207122	624.499097507834	201.595936910726	338.614588408668	239.038446009067	192.988082916371	622.762228353758	298.727813845767	229.163591945534	110.956983568954	331.855137076945	132.200213032654	89.8598272828687	256.954940853669	125.296144123376	110.619898866972	328.193228704678	160.029415441377	234.93819193317	268.699417277205	175.498018127786	195.817540415543	140.179168124949	146.784093217532	116.810991705176	223.55439820731	221.939717375604	184.803476880884	263.612141825338	131.544928607663	256.223437170184	242.707349624454	168.899457915974	189.185207539431	300.593824264505	183.482480017557	348.057258226191	265.340528358891	354.901844011448	375.218730080215	366.039379965659
ENSG00000014257	7.95477344630384	4.74062898821023	18.5504109848331	9.35144120871194	4.86620249164856	5.14344867096852	8.12586198955179	9.5760186250236	10.0979716999544	7.31348360181827	15.2717924233353	28.14133765612	8.2873751636849	13.5792135776553	4.11979400729183	4.25569361703954	4.35700069903906	2.00614582093353	1.48333706218262	8.21252825789697	2.69315478629059	9.40926453386665	6.19212361905258	0.665985676112073	8.9217580386502	12.4224353271143	7.40818578719697	1.96105271626217	2.68503045094618	4.99761669895083	12.4477058271515	17.7051605522642	4.78752427279905	15.0485081644682	15.7696487744494	4.73251719243844	3.97442734468272	41.0364752334385	1.89117412660523	4.68115262312748	9.75980984422172	5.29870071870286	34.0849440249995	9.38558005237605	5.64654471714126	2.60998088199507	6.95879816602578
ENSG00000014641	1152.52006349047	1078.36044183439	661.691801685821	1381.32194247035	337.260337303731	372.918183042993	648.790313741992	1859.075331621	485.60406411767	599.849303916332	431.764332126929	736.451997289274	1414.95651066451	2546.96967797127	258.086743012324	36.3197210532756	161.760065777588	31.664475026822	98.9670050834387	192.016306110854	51.9200939946463	118.056480822918	405.768158179463	185.644744203548	176.166796491647	252.250058577642	452.436927033921	362.361706531956	116.87450680185	163.959450508225	87.4491365011533	266.295192869106	213.838551788916	212.87893910314	210.926753611806	160.774087699834	168.864357749385	195.400403668544	96.9396134566032	658.103169017637	760.152873119819	423.316784957822	638.577336542028	384.077370201197	558.948961983942	1311.22459755872	3224.15796144502
ENSG00000014824	551.703885190992	660.347506368509	471.242118299142	510.291221176943	190.305157094879	251.293844774968	247.320635647215	608.661886216138	284.672253202147	312.56140103896	464.31912557608	431.505393280049	301.376838890252	774.09211914412	67.4863063805486	24.8364997797544	39.0064050678804	57.5504057951316	172.384313191977	147.119302476473	149.901607885715	116.801377883339	230.420956391811	249.756166728532	124.133266297487	385.626945651331	342.031683475408	141.859673276146	103.096115163831	179.444996152187	140.52213290391	145.642346123508	165.214162389273	249.509223930596	220.414358586451	261.037398431523	199.284633827727	293.60524478522	181.720319347311	274.063819807675	347.346974307872	189.783643651308	479.268448545105	415.921074198135	355.936012161412	613.72190209283	1105.97913829638
ENSG00000014914	97.851747788621	78.9166749741192	81.4434422147207	84.0533693603182	34.880798591599	48.6555527782931	52.2300822958028	87.0048794479787	58.2284564243672	70.1954690090403	41.1873890998906	90.2283894874196	88.4288393124786	197.544976459015	33.1110453879321	14.9612808889862	50.4407971216287	14.08971656373	94.6958990891188	33.058691110188	25.49221959942	112.780389051417	76.062369395167	49.7176864331868	46.8041251697342	116.659447384778	65.0653109566948	70.6632962940453	43.1069209827513	37.5477719929917	32.8540434304472	62.0633527431545	40.9681974468526	71.0284027632424	94.8638464463007	80.890992687458	96.2295405271208	38.1070901782899	74.7786186400237	49.044309134083	82.3337154522327	57.7347098459203	149.173752857606	55.0695963728516	119.744146040978	49.1168160717194	51.3089334686878
ENSG00000014919	153.39611286227	158.326184647738	154.220195525883	162.482636661732	61.2598506851735	79.0264037623962	49.2516857584319	143.188223224866	90.583464529913	107.917888842683	92.8924067464432	90.9966396484258	94.1933452216163	133.588218432183	17.0201577195539	10.0301270380007	6.69091772822427	15.2711428034812	63.4636743397986	66.615569256352	32.2236719130148	80.4226249194284	52.3433370737289	58.2461745367221	61.921332240587	65.679106320214	84.7657124053722	54.4884393803119	37.8326616373332	65.7338153522251	46.2822350781737	116.307143060696	53.6467333879566	73.2339593208191	92.2554107413182	78.3314835238215	66.6644900167878	123.189190127698	52.726176725396	54.6723855690868	98.8940665884569	80.6869210214131	76.3404349476153	124.910288169914	151.404087464756	223.922547385571	168.78074139921
ENSG00000015133	141.679478792296	98.5197311155449	103.523811408458	95.0582254086435	96.0037485451315	46.4177290168731	54.6495595378834	155.468680852051	112.492009597725	181.614956748296	135.045604599383	37.2110949059688	162.883983205523	167.921388187566	73.0582041480735	36.1145841701358	96.1354888495022	34.6068063543073	140.252203902665	131.355363591728	44.1012292149974	157.242231971379	82.6052656247559	55.9867181430017	135.983295642595	90.2839726279265	94.2161187488634	93.3339303592257	73.1697194430416	57.6273488150717	106.244929056504	94.4607574572072	198.302545530594	63.3019985008158	64.9611816910072	125.114240959633	220.383530705197	120.607841379955	184.261541132137	46.1153284097254	154.144323980355	52.8414992404492	238.554127445986	98.6978462763563	103.416920658874	83.4311186799625	90.9245569772292
ENSG00000015153	245.374283799263	200.073527359418	205.059759298334	238.582950822588	91.3890065482517	116.005456672317	229.96858108331	340.474811754551	151.629066736431	200.049730438634	239.323832484152	196.221216817821	263.259541000551	343.335499123729	115.233343369015	76.1055458390207	152.158358799833	39.7220887132254	162.597125236713	146.896906754101	68.1674546294619	138.545317036263	244.359214645928	209.474016779219	314.032348204508	277.616515403575	233.243048837661	118.629175743738	70.3074161102972	136.558995970858	69.4484461548877	210.095377079118	200.11731969711	326.349763204526	135.196069360968	221.002011601992	233.450316444959	204.074107646058	153.167321129509	213.821871314795	254.133027625061	83.2298216496894	213.834453278464	242.26688698792	180.567674976858	249.242097066462	335.966225583636
ENSG00000015171	525.703964495078	628.361612086501	727.390685892608	631.080372159036	333.43079762001	544.242574609833	496.109988384136	870.738392258717	518.619413268511	557.825018048778	834.032540926988	329.738711991026	769.876956991518	851.963802530935	239.43129702845	140.178112451575	301.972708306856	82.7583531923986	593.935013446281	423.343061270184	295.69624470249	383.760569480583	583.720220842135	782.60368837636	594.150742530179	595.460445014268	446.678645161381	459.28259621896	377.045433571394	544.303331319039	330.55156382999	457.085283167577	538.344438995158	577.368972581031	738.519436229667	678.619451038823	509.295743357486	688.731757691841	610.461593024741	463.352247573117	525.204642941945	249.413823506975	450.29361745504	655.878110906314	523.144419282439	672.961435749914	954.369947091795
ENSG00000015285	13.3042864623618	27.30389908867	30.3038364625641	26.1517997030166	22.7575347702484	32.232603764104	12.8796635990321	18.929676889525	19.4748849456043	19.7973814403288	41.1760452112355	58.1359316820689	21.004142363816	29.3572205279427	15.4533369871781	16.2767377058134	22.7739176474632	4.34533067479693	33.5477829269235	27.7735514590724	12.7807248126891	32.3234774186135	24.9929162045425	30.3488275768162	27.0994832813522	33.1891982110081	38.5739271824393	18.1063056436981	10.7913324633316	17.5194902527514	10.0976884803485	31.3993356961837	19.9231554262293	24.7570924200006	41.6151310174734	6.61253462326103	13.0808234207263	21.1837040031168	33.6314687946308	16.0365920199077	25.327577823453	10.3894059930427	76.0415780104772	51.5784418331143	34.0854750344979	18.9255843744429	27.6429736319479
ENSG00000015475	135.569015269953	117.516442556376	133.058852516629	133.511946481791	104.709064293967	105.614473814551	84.6857505095743	255.649664350894	116.924405390303	133.025179790713	112.330228348966	62.0256827287314	205.84594724734	356.69132315143	28.6281986628105	35.7221457321979	73.5500779708619	108.195337041285	71.4036119759913	114.373634370646	73.3458538942278	64.8021292915497	115.368773994052	94.8226995492618	76.5089345967276	159.10319932977	129.710219552715	87.4619657451405	117.692868326181	71.714268789251	47.6913193420968	121.665180825897	66.0903067159381	127.267377016422	46.6243476987553	146.136591902666	161.304188621691	66.3870107265629	90.4692102751964	130.939802657548	119.171100972432	69.0008802952464	145.995588786249	126.956423872704	82.5564681251202	113.975509620934	202.461093121187
ENSG00000015479	2609.46955061272	2749.09870622499	2255.58715384678	2224.56729572721	1357.30002791383	1677.15519694778	1753.82325398384	3301.36889588539	1721.71388567547	1726.50924312776	1811.5154275783	1642.07732653022	2431.99424611205	4247.57240152695	305.547985154945	182.500632943674	602.288195133765	365.980684168455	1376.01849550533	1181.46279583754	694.906260292811	988.270388836789	1290.61032478851	1027.60412481458	1227.605392071	1987.43036427476	1767.03673386813	1264.5559574962	828.135320561689	1109.19638288001	827.571748370392	1428.88436094799	871.926932428312	1326.62644056074	1428.11914978754	918.081418884076	959.295075568687	1112.96592430437	497.853329999481	1367.41261783141	1982.84905820763	995.510676499123	2308.95558382116	1818.29166417655	1598.63580732893	2499.82106553394	4620.24051816468
ENSG00000015520	4.2342355837448	1.70019849823723	6.04935537723324	0	20.9685444766246	4.66498507033758	11.0135268565642	9.49954521270631	6.68922806810169	68.4804431457297	29.6597637915508	3.31062462818608	80.2198268086019	115.788559031558	4.55957378631134	8.87889518769874	23.5766901167885	16.3288397364571	35.0753315128805	5.06772174162634	34.0781253996839	11.593041842032	32.8360985240677	16.6143370654201	68.0381302163132	48.5012519988095	28.4470213947869	17.9465396671114	8.72870764851661	7.72293517524105	0	21.6383210565964	14.2148937601189	77.0077531315318	4.2859114782564	23.6577748104342	53.8040613763952	10.2128539792069	0	4.03964788087061	33.3709809378596	0	47.4773856316561	4.99894848364261	4.33842098722546	3.27235176363763	0
ENSG00000015532	249.353409989149	219.444718209593	244.595638296482	190.672271469163	147.504486678133	167.657022899733	172.245348980885	331.738982429494	140.888928379544	216.564928345739	179.033891769347	146.214835364347	314.182820688766	201.891884370009	137.268427499518	105.811578449851	136.061922654188	53.6822562183135	122.921157620877	185.426086726998	70.8309712875855	200.340313856269	241.711405047788	156.24561481773	204.343135891993	174.644872468493	218.138656957707	156.913297753744	119.980236364673	126.64603549637	104.105145406139	164.160314521669	239.759594546666	213.206466384282	162.925535344846	114.766830210178	208.180392331275	156.168074457045	93.3297755219407	195.140501896637	198.929753588803	153.430389611325	254.556991115779	310.551776036524	293.311039102339	255.911782341825	271.870808443165
ENSG00000015568	1496.85373976598	1615.1240400021	1587.33747219889	1237.59144230429	1321.3276863255	1485.06433841962	1199.07123355704	1814.85482501821	1780.13445807968	1510.4408673749	1307.91286848855	653.87171381274	1285.47948625562	3274.49908372483	425.346441406636	178.136919838403	278.542540842681	192.139763776455	545.260887778557	1008.09800725112	460.523988350426	832.11370595539	835.909852637122	827.782671286022	618.626489140059	1547.11979143941	1702.35771592595	901.720727328078	785.121077844991	959.687284879035	891.99037631219	1311.57063532499	820.669656381265	881.877176275465	706.298056000334	430.439987789499	960.938817274917	656.454591268483	387.196372398438	726.428818923091	1456.52891164027	743.099137161649	1891.23079059169	1560.85474584285	1347.19004209415	1064.75703707764	1673.36920263553
ENSG00000015592	796.240952468939	742.606660375841	763.628363002789	1016.01101297493	325.963220740862	354.024524464297	319.195729426835	1658.00090518421	504.392607052029	439.286613271367	347.586736611683	354.635035246237	1357.75640615713	1163.71731558862	418.368649345459	168.870913634025	410.135333900473	54.286116802784	241.960966588333	256.126626593945	92.9925912517738	283.111819589399	511.953924833809	413.23336090968	287.714262843741	200.106122211965	485.485313104245	512.143811672972	161.746710955706	334.266312483495	148.126971607554	150.57419412232	395.761903204139	197.308498957274	275.829246966143	100.444423718759	122.375850421566	192.295551283972	31.2570403319214	804.682852465166	634.735287679123	490.625191127728	806.851809941023	507.978513664538	621.64303345681	1164.31421454484	1377.70876340126
ENSG00000015676	2192.66906904519	1774.61037198891	1609.13114855355	2403.7928886776	1016.18973600537	1150.05895536553	1180.734785377	4364.22425747009	1160.13603949562	1698.85156154538	1346.67824718577	1432.8409151859	2942.32634999892	2545.00349146125	1092.11657390019	253.451345084624	906.637825645838	284.321807286344	857.172302568547	1070.06458209912	334.440146047446	820.944119213565	1525.775718869	910.855052089095	915.756843766983	1028.10594373033	1388.5210283777	1142.75413763989	812.914926309167	880.871573553091	542.033795686121	1078.12179752127	937.568702246426	1084.11007918492	1112.66679220442	724.259742879843	906.945229072187	869.952527611548	544.938885670793	1542.90746806934	1846.86145614308	1128.28171142538	2136.64263283387	1218.56642203589	1355.94415224934	2583.22361859604	4512.16819973218
ENSG00000016391	191.58097129667	183.630647770775	279.550399255148	193.556884692059	187.880754105247	218.880126759397	272.471069515096	428.237228841818	341.793314094932	182.714083661774	434.707608050213	297.080796023092	468.379581498295	141.101979575015	155.185874637464	121.601692527721	323.016729773336	285.176925513902	585.397997863351	317.421590597486	212.720293662093	249.363294187308	461.181954424954	572.094576718477	639.965022042449	863.060382729562	222.949278263863	169.037635554124	339.246660588367	448.265439844425	180.355496555849	305.906209087329	648.634390967948	363.836625139748	517.607206759708	260.742034489722	415.966647749742	460.941056935485	213.597951046381	297.670954579072	236.244599008808	199.211870424848	407.405945932241	581.617266643082	234.328365611715	331.044283792704	213.960353611876
ENSG00000016402	9.45474364587784	13.7779466996288	11.4378719211589	7.66169077655183	0.956024282509161	7.31041089416695	5.28663440580261	23.4006915602759	6.59056367318021	0.777009287673795	19.9242579798032	9.01382379586482	7.8235726933118	6.11850513151284e-07	0	2.22868517977737	1.55050287697959	2.71628525126486	14.1950634575922	14.9650779196232	12.0650822082093	5.4642634445761	0	8.32349720570171	12.8325776085989	17.5373363345523	20.9046038173275	4.65676635333294	9.1261974608443	7.69154067664562	5.10510969445189	29.1417135789763	10.2030595844231	30.4733720831961	3.43430751819968	5.06784416803595	42.7643316829244	4.78354389423975	24.8942263340247	6.82623132224169	7.32383076974875	14.2801416571047	5.20007116067614	18.0519751389367	11.6169726622914	8.9395707723612	16.540063804988
ENSG00000016602	42.1221154853141	97.9990363104377	72.0125456316903	32.4982327012011	8.39103619015824	30.1014455594568	21.8374838739364	15.0542993148205	27.2075272151915	15.0083394008569	31.5350878482794	14.3127423897806	19.342271228717	30.928490512298	3.8717239492644	0	3.91458096371458	6.88395085190581	50.2750330747597	5.87797570262785	8.66322227174752	57.6972347490982	31.1114434671826	51.2848473931761	13.3714859010432	14.3782818183928	35.5092461246638	12.4613577497585	7.95606731392616	25.8099194038031	14.932997447705	20.9250171806763	14.2422032656886	18.5496578056229	45.8417220733972	13.0340593620386	8.00214538557212	20.3091443586234	13.6119124891401	8.28291952876878	19.1690722777667	1.63442849346636	38.9038549909002	12.7066642737058	36.7135373777611	51.3491719700435	72.9603639779421
ENSG00000016864	200.967659700895	154.262308835474	165.140591816596	130.310495080149	58.8870360969557	70.4824153793576	66.5648163356521	184.486290921384	100.231878169787	120.418917717677	123.442320377877	85.880553291168	159.09878728794	173.731080162092	47.169627376679	17.5974820824606	45.4247900809281	28.2451038040822	48.9849901205465	52.5410915700492	20.1675867693753	45.6542022376634	79.0910138041921	70.5470768439733	81.6091715187879	95.7030500970825	98.3875870329818	75.7125912809865	32.7259246884219	35.398406237487	35.999301033332	101.949471542278	64.3856317802437	89.6075202886457	98.2926393839488	52.2821359204296	83.1122758862368	55.779588930878	42.5060836531393	94.1001117443941	125.925784355481	42.3417375496798	124.761213779077	128.505688177558	115.760306530914	134.974003352543	278.232352042649
ENSG00000017260	749.65597247961	958.748216681468	598.96837338148	469.507628948019	219.978849565147	295.78195500713	340.72540160765	724.333953441534	422.629317648099	548.462409437353	523.483674998937	382.58062991439	455.689696489125	1846.61512410973	78.9883642145582	39.0495344247709	82.8125386116171	78.8058348289764	302.665738618955	186.339228558872	106.481584412117	240.491100137861	371.644187957488	307.003721830652	325.57604515709	906.046821501975	652.594971154791	238.642318600196	234.821698531795	185.663111384333	118.889242436599	393.776012071054	172.138199905668	448.279191929447	402.589593192393	420.215629852851	737.512386542712	329.086352645487	234.873308731346	369.054864650222	547.238645159428	251.007514548578	701.357988001865	446.453432980313	540.385422354628	803.608688836648	1194.57310831437
ENSG00000017483	121.60866049113	71.8726733861954	51.1949889361717	92.1624733715221	15.7168766540487	10.61637846548	19.0866897954907	77.0616069455703	42.2328579911474	66.731458046097	75.9147325408183	46.8660888249722	17.0234489236007	19.2946493717012	15.864940707238	9.7750359198768	5.38973803469226	37.2273454624722	54.3711996761921	70.9991000392338	11.451077437258	110.305081409124	39.7539762922581	93.1330115386758	49.4596875438015	98.0293365902754	35.8550619477463	53.9086246218339	82.0667298870952	36.0478605102662	28.2351951147603	61.4607200249295	76.4037309018405	64.5946694935716	113.687714278735	135.157227579048	109.837616696472	78.1279321376988	111.578378404007	22.453510585082	35.732226994667	28.5754350078794	58.0039807884471	58.2948663513322	90.5883670587972	133.498186138213	91.206438695534
ENSG00000017797	627.960186494298	547.945521333372	583.806872414374	536.4657518189	447.366092558909	333.167788491366	517.793197145008	884.644266257	549.646977379762	669.212988985326	786.158710175478	460.227595775204	827.84532651812	877.50831158516	235.862776421751	247.218534441719	318.362466520986	197.61403338191	591.080325545151	380.095636161754	321.1068678809	432.434148683373	630.725676145678	674.732067664749	732.062428202096	585.86023351239	621.524220299675	395.616927501878	408.675596836513	379.59249987494	249.509500595884	487.588939134913	428.720366953779	674.90289977501	580.219386950819	486.179430587797	562.178030196951	550.490130970356	547.222934324523	468.709786884455	508.585832786622	254.232437950348	674.541653577517	608.722608193417	473.210682541075	628.834765124311	816.478694811523
ENSG00000018189	1300.36087470707	1335.19340276122	1328.35774210626	934.596057038588	658.116286638852	788.904158958964	1038.70471242923	1436.11478180155	929.786236943657	1010.67137003728	1175.19444420308	1028.95870315052	1116.16040646158	1747.78886836978	270.396390058786	224.052857765123	302.824216028609	201.515581398888	757.545814907292	461.868883188254	292.055506848651	601.832073957234	778.70185943368	1028.5849847886	748.329563109952	1038.73854360427	976.738002711496	505.42096790296	413.215038814656	477.385407732883	304.697936724778	889.971053022463	621.821681516229	1078.41932752219	1092.74044227567	447.999366011962	672.704611668701	763.846330582511	453.716956627841	776.312973086226	1004.81433292674	573.345107090786	1239.86473904378	1062.80006082109	1206.45500534553	1326.23456870575	1892.40482591909
ENSG00000018236	1702.80050500221	1759.071062339	1449.62484973903	1169.7691583886	576.938866897492	669.558912648838	911.224314178608	2338.45379717169	1090.8270887832	1226.21462975851	1529.53594622902	1009.99113109646	1181.85612892265	2031.59108773885	218.106054757719	159.328382263654	267.337717341702	263.219163626072	582.479086422203	570.841756930589	449.625851614459	409.748572182939	954.580956168329	927.717535479535	762.626825056384	1529.14534305842	1126.17573039523	616.230441307703	512.547164389909	659.596528126327	426.951815747697	1254.68506397073	693.338854636964	1179.80157302376	869.293957933108	1101.98554034438	1170.74457326619	1199.87614241505	726.858909385849	772.138901817367	922.755297709512	508.288737486935	1518.61597894547	1250.62812335336	1055.6492122502	1812.03541575585	3367.7828547633
ENSG00000018280	101.000425101337	113.415629618671	291.61572392238	82.3267832573294	83.0806539763871	144.141344400317	126.358973960576	97.6530403671862	214.341379712817	46.7351318378068	292.952506867287	284.18439296277	396.691624296474	283.086100014104	113.778632996008	61.4859236496506	362.994258600971	23.4223514238898	110.734948678844	441.66843956576	49.4154872620092	174.736449161692	135.735353928349	90.6543734493873	63.3950512430119	224.906996549767	207.6700126075	99.8653789549094	45.6375101677109	153.377960491218	105.078169899274	257.419130196603	75.8016246301027	79.8993527974776	155.032733194514	17.9551856098464	83.5521126453351	223.441580170603	59.1118351032383	93.3225976105814	168.000538875618	156.123912423216	452.965979334033	242.547064336364	256.189198107728	151.772682257029	101.139551968745
ENSG00000018408	199.664648298153	123.540344676449	154.560641930358	105.285152749902	74.6903966383509	65.0614622167033	123.764460863872	114.481882268333	189.773521905669	118.987138660652	483.118701180956	103.025336475008	139.71686506289	344.852094013935	37.1603897262735	64.6270380677362	99.0275214927471	51.1990601574042	223.329936362563	131.043089401964	92.6258685869803	287.674033615837	235.290585515055	216.238077203579	166.60004135446	503.20089097119	265.096830867678	121.394079651743	87.4601620620785	139.64872798607	96.3504828364977	299.258239754651	137.633232719968	204.25493493118	319.628117788095	336.427203518478	348.644120156862	455.86847159696	541.24548898449	48.4566408970005	134.471277444058	118.620412023195	205.907869723418	192.860441305347	141.158667130985	72.7011730233516	211.07384546643
ENSG00000018510	3.34174634848661	9.55496022658048	15.0252162515728	43.7860857224555	6.77892267892345	5.51299662989982	12.3596640507345	35.7424703288657	5.99359582816267	8.81432068125274	4.47921959631824	12.8970335128374	40.0570081446326	9.96317593464433	34.3120051301927	15.9378021881472	25.9110822314824	3.19905800334382	1.35184509425593	12.9759683731098	0	7.03310207956103	33.1935631499568	5.81433499623809	26.3956346720664	6.17442729603561	8.76986776171255	21.6840921776735	7.06122576706297	7.96333538450458	4.84260137449624	7.26246753520024	21.7064440739088	6.64793721611072	6.92857812609944	3.00887389577317	11.3541482797429	1.50646926149325	0	23.7718437517822	11.4615935275164	12.5612981364994	27.0516650683361	14.9392938148162	16.8593655310444	17.9318466137143	26.2506068015033
ENSG00000018610	98.4512869391708	68.8474352356555	90.4344864466591	111.945164023858	35.4763035208811	53.6505973341391	36.8356699630266	92.4675265761248	82.8827478770237	33.4375045459901	56.7253249773931	76.4662887704142	103.152639798511	58.5723933538083	66.3663000051897	25.9787480907956	59.0255436136295	10.6991934297117	22.3510422749136	25.3668996137049	8.24528629700031	36.604317377705	27.7219630476161	34.565894068559	38.9981569076754	34.7414817170599	40.3440935283315	46.7741400758163	13.9238455451635	23.0590693051888	20.7046603779951	34.8942238154469	28.7868809665538	51.9658003628076	33.1883886382083	31.8069966901587	20.723571756116	29.6705147843199	16.5998939514152	107.496103883441	54.9610156296654	80.2026484425768	68.9821123465956	66.803533975644	63.9435476564309	169.75876455577	127.091461160227
ENSG00000018625	8387.86316879419	8539.99865328265	9540.2786300579	3923.38739808187	2827.74976234021	6826.19564597623	4400.54612956815	12760.9886778104	10642.1329173672	7590.10075126575	8008.82586690901	6728.86539160274	4592.24125444784	4918.69454633013	2713.91986684452	1983.68300392813	2111.05693381708	7416.61003544299	6701.36396225216	6690.92863795745	6504.07734817382	8511.14215933513	10145.4702205545	10713.2027720564	9293.98783826237	15930.7919816927	7268.66833541029	3510.98681583223	7577.82820645838	6451.3782030396	4567.49236442803	12054.238019227	9406.49565200672	9366.76269096957	5982.33897210693	21678.8150764786	22968.0795220714	15427.0129089575	12178.4684478246	5314.1115631941	3678.56947984712	4856.31902085514	6933.66646411261	10552.2677178311	7425.86551083482	6163.19021844553	9071.63003510969
ENSG00000018699	46.6894751732293	54.9491373880701	86.5379271756175	72.3836200648379	74.7102630075253	65.4579557166425	33.6374353347451	100.187762994165	44.1223592536298	55.3254656842273	53.8714232638957	107.639720246386	32.7870841305857	78.0899283339326	25.5900019203066	9.16854380193877	20.8138795658554	4.85763323903992	48.2310025920383	53.4557284569517	19.6856316510253	65.036031730875	44.4001127662688	59.9176396441064	22.4458720676821	46.6549840927914	48.8004679590937	50.6096847157875	34.1710782644299	51.0211795005044	41.8436221703805	51.3328962723654	26.9093059773563	45.1623869059989	62.0706962332687	21.3663758558251	54.6026732963966	47.7534109202275	24.3034861680006	32.163800156773	61.8210593118915	15.1826897442109	116.855204336895	44.2370218449867	42.3700977767865	71.498561719257	68.6380868539497
ENSG00000018869	56.4724678347233	44.9817936856303	43.9620059264526	49.9502460273396	12.4550238419956	34.6669574864994	17.4126243959241	62.0087058062969	27.6578845762177	18.3769545590795	28.5853687527717	33.8275920119653	54.1722519397482	51.0206052791473	3.65327688839779	3.11661286488521	9.80534278734408	3.51688407043473	16.110927179705	32.0397348315712	0	31.8918838983212	28.8779145873596	36.6312641585485	15.133002783334	25.3011702553817	38.8352256058577	15.2706797373088	10.7731098812222	16.2359324164407	14.1547895978552	29.0196884064599	16.5471384682702	31.2215085896561	28.1564624088873	11.1961715581112	17.690311282324	22.6657715381147	11.7125864732993	34.9378736110637	40.2276701930267	18.6835856634258	41.4667535364293	32.5970253335424	30.7251500641365	49.6783243256948	57.5661801266763
ENSG00000019102	9.07247461313826	7.03585362344959	12.0355132780154	6.67678642545839	5.8628659734354	3.89521054455481	0.997345131360266	8.65063616539769	3.97904880774105	14.7738001276929	13.0313526818016	2.98638338751782	5.66646271006289	13.6808874460695	0.880235803252457	8.17400326452435	10.0342939520237	15.9320299986637	12.0880330355428	7.9157429325277	9.21441056700164	17.8252921245211	8.64499963461357	28.1703524496874	16.5159827123548	57.1012725676165	14.8646548985662	8.76667254594311	12.2330409044251	4.02924045555531	7.10826242949582	13.2442227756455	14.6619460152554	11.0336273569267	9.98309177441589	75.6226199985804	46.6898848130477	17.4834956004882	36.4232497838946	3.82823091582021	9.80903591532955	3.85255541552539	8.84669090812507	2.93389838448601	15.7602457007454	10.8471212451824	4.11846235726151
ENSG00000019144	2219.47869779827	2538.82766732666	2275.39631811848	2825.53389908554	899.775106343292	1270.20317525004	788.996392611714	2135.30019653383	1518.02997991852	868.608407299477	1322.1465549615	2091.5066940981	2083.51773107683	1311.45789060001	1411.851515799	915.95795821041	2002.43543157635	705.583529178486	2633.14302946818	1847.14949729263	245.156829339762	3481.79899087138	2268.17016446145	2228.17200552801	1645.61723596806	1669.27896329484	1743.30138913321	1781.49158830908	762.861595092463	1548.89720319728	741.175090984064	1441.46048728072	1909.86658583009	1156.6759822346	2515.06683866619	1074.93905919589	1063.6700517398	1098.73763887028	890.69886764641	2011.39192109039	1806.44064476539	1410.10986337631	2488.48739568714	1894.8135486243	2895.64142569257	4418.05006915404	1768.58355803574
ENSG00000019485	445.750752151241	333.86504833042	367.828485340758	344.166728660271	271.417769620919	280.973525223658	172.276423386468	610.766718694763	314.307868931872	254.476892721109	351.836520691259	214.466698061113	273.680128073185	442.372149460462	138.172466469355	38.6634213401022	174.886496022453	74.1379550579912	147.666428851808	161.686361911299	54.7097605650031	345.762654164589	296.547460785087	237.600728040199	285.315023595828	215.071678583532	246.933942198314	190.884081716258	142.822113544318	141.16447199565	177.161237506842	156.473192653394	190.224341099661	242.554149081237	266.49798630165	231.816545008285	235.647980794283	175.870706646766	116.973664678343	298.918977118996	294.966916875976	205.10818475084	360.581832401593	393.910902166722	320.670755743684	455.82466297893	700.443521248143
ENSG00000019505	802.486732324193	638.286229287622	468.500178067107	1147.71067743921	451.094082625661	336.784580739558	615.605580914416	1607.19618535938	286.952389260862	766.764241770662	460.014842445872	520.519918192129	970.914869647084	1108.90445850586	579.061723686574	201.771519396228	407.681423719883	328.76861837974	357.438297285276	473.947371641938	274.255544169893	240.2465013239	540.55960484825	304.267499590264	402.57313328173	460.151303133409	420.024447055898	390.792088270112	458.544856740665	165.549692815795	181.385637222479	323.773591532656	429.232031378187	405.908053277199	336.672153311142	386.300274512494	482.106251068	276.389936324484	344.4674913669	658.946526485686	592.879199554216	439.395740760123	923.552985852134	363.009271160276	430.458773361244	913.560192387426	1734.62173671507
ENSG00000019549	11.5046729684028	1.76103776431529	4.41909930064463	3.58421966709035	2.65154874862885	0.87139290353362	3.76443246750885	4.28596782225414	8.762903022115	5.21964467480831	5.34155841634714	3.75806658628296	6.68525949617998	4.25920135992001	0	0	0	3.72804447332794	5.33032706411002	5.24844908093285	2.7093850519576	4.39038428869206	4.25972305309842	2.70652800432923	3.64470593716685	4.934709488846	5.22974803717659	7.25233772776987	7.67401499545791	1.77303914945672	7.74321073933008	2.69306820055056	1.73553115113126	3.82590282693409	2.01264457169681	7.78357462493349	7.63879780007235	11.7561497483643	5.33260280246419	0.86145179495636	6.33424832370144	0.851346393471706	14.8891756696158	3.98780225203927	1.74035012305031	3.94442009918616	3.94272364536875
ENSG00000019582	42.0145934813119	104.465464316291	93.7984621554149	83.8745227504041	28.8636326004713	9.9132439759807	55.4264249936453	116.440166943352	86.2171560024849	57.0306838630889	175.205401600618	282.972892713635	65.6589508455477	153.358119331025	46.844141284862	45.5556289218646	87.9573082483055	13.5458856856888	0	88.5789491865139	6.3280954207568	72.2255836413434	55.0657553573335	1.5076214825997	32.1645848212527	33.5419741880088	82.0546911979063	49.0537178869906	67.0213175642139	13.077220531195	4.85475914280968	56.9624335543603	38.4362610144143	40.1669842562853	73.1606052431039	18.6283820284359	29.3168389181363	59.9054623159408	56.3228688697761	52.7594994782502	108.814763187085	70.0094029724371	136.668557575719	84.0957268831006	77.1759659651219	18.732139277585	220.932964654034
ENSG00000019991	30.5002472769712	74.879559615814	45.190349850046	14.9385089663076	8.37363109634156	12.8048284320247	44.1360696006441	31.960472946358	70.7245944950315	31.2297575315222	113.278812981079	89.5803917754863	75.0324756408256	257.269540319157	11.4477441845145	11.3510958051737	9.79958061126927	28.7799699483965	43.7609657826059	28.9376586537462	57.007737449864	28.1641861488139	47.5364682300414	46.5575126650118	39.8613138418801	99.0939886611837	53.5619025929476	9.63113641559264	67.6748464638294	35.5025640832271	41.9119951389866	72.6497136372514	52.9103115309687	59.2671827277781	100.882916784053	136.952072496139	127.513781698336	83.8737157963683	156.119076506232	25.8649482928851	75.7640550487598	18.7731795998779	56.5230080257408	71.7495262935064	23.1951062279818	37.2582243000721	56.8444057067055
ENSG00000019995	521.365351621917	558.413353012941	511.682156520168	380.681697451912	230.096388013345	246.928043417783	395.367932123466	527.311452309996	389.41242415638	364.982028808016	621.304672693096	244.255932768372	429.463225542051	881.858062051041	80.5600816633999	53.0613335154972	96.3518638189136	73.0680114148789	347.930325948728	219.63389674154	179.063280374621	213.477729522793	318.466235857477	431.470211046018	347.499825552263	537.389437291507	453.845068378862	234.803654203868	190.739419460621	188.266311281757	146.488217606298	383.325220022521	229.523993451134	408.199424966086	489.498193529484	354.242923949797	322.613873897412	379.016427476	385.738324865861	253.950607801512	437.442557681122	204.7829494568	490.241303708595	474.260373585267	339.441585999274	487.31390826139	764.355783314978
ENSG00000020129	5566.06866138118	4442.85474246229	4385.96053408489	7013.75403907033	3770.08069287765	2673.19288289208	4931.72548940701	12514.5695719798	3238.00704261823	6124.66426548156	4090.13658151787	4463.30550143634	9138.24230515005	8859.92352658817	3721.83641966256	1181.86812371112	3535.95258608046	2251.87367453776	2402.43250111288	3351.98778650285	2291.62580872971	1583.23136625146	4809.61934542597	2298.58400505712	2804.05580769019	4718.35076154094	3884.5119710734	3066.55907221336	2620.79389022313	1771.75335908977	1330.98919039163	2865.39736753635	3053.91097093491	3480.63656265099	2759.78703319171	2941.15440298436	4040.93561596635	3065.66797598141	2349.56239310643	4943.01351821004	5327.98875696349	3227.31804688973	8700.14704071373	3593.18149177316	4097.77287813084	7189.49793368049	11017.7623668429
ENSG00000020181	218.081318410473	186.594534342586	199.677651153139	213.683506454946	194.156961990654	150.194366532087	149.393337202144	403.276666988952	187.950818466876	264.974088919489	210.371746625302	209.352951743417	307.054459267141	107.312887543612	101.224055274391	180.766154707198	160.150811765415	239.065906803394	204.306518348237	203.348467082984	61.6545906789633	446.441228007067	253.290972686727	219.985384352417	226.421274089591	333.965248020928	207.836351671522	244.465595635711	208.122486888704	135.721363272244	114.58340063901	148.850505861103	253.953929364958	223.01109549037	239.580383422459	483.374191152138	354.539776436827	229.804715777307	271.370977646441	128.198627737666	173.005391251111	149.885881809024	284.081910195271	212.162689386414	199.781781961452	297.144496757601	188.926204430454
ENSG00000020256	135.083533216168	147.741375058878	120.369321791595	144.699380395991	86.8788245579463	78.5767104419482	87.066455280188	201.701680076309	104.76065811774	115.213728291314	139.193924155416	75.8621102641567	139.771965269215	128.072983536287	60.6140433162294	47.7044581016419	75.2686813569147	33.8648355718974	83.9774959971413	70.6303007861013	21.9939297980349	110.056856227216	139.76782602838	79.0153308563067	93.0219216684146	124.616389592508	88.8547863841987	71.0354442763169	99.0578498952127	55.3746235370943	38.7700866963885	102.957341256007	69.0815556156476	86.0926502706927	72.7450499811059	68.2608329371801	103.178632092056	72.9962585692977	53.0104723349125	100.402792591825	149.035636229652	77.5247896946417	151.454273755088	113.723181986166	106.736151391983	172.584101705433	145.391731917816
ENSG00000020426	184.688594564454	197.089811728199	147.727968023978	143.566648251442	87.2956171832737	129.109583594996	114.122802054166	181.18621665494	122.855156870182	111.350121981913	190.49465404611	119.633579114872	111.100194430109	251.390773180345	25.1282715705893	10.3586963112822	28.3089556162616	8.67754807490904	61.0324185954853	67.7873337732837	44.8126245450108	96.8446768608737	58.4461085871585	53.3202729029078	85.8699995017683	93.8705173509753	140.871751463775	69.3338925015343	63.1093384263131	61.84896520914	79.9152822183304	77.5001644369394	92.9498791793603	99.2841143977822	95.4029702367177	67.357513524032	118.393185737614	92.3954877745301	76.4676359049111	98.9036452002684	155.745799331913	68.3168949835368	151.631760430249	130.509988140582	110.529562198791	174.605015067898	271.443654949056
ENSG00000020577	686.520231491928	736.266266860114	793.341987208635	443.951208933816	544.087382662116	424.923995438981	1279.31620794485	766.350128858759	885.541015778222	821.846008006741	1162.10883498525	435.463253695965	1195.47564116581	1270.40224915869	522.300069210624	723.693293824278	883.039484773799	970.742295260255	1772.73760846541	782.027910011285	1317.80694366608	1392.71416367126	900.415560795424	1290.47226522836	1592.74681582321	1993.75439894831	915.800600450087	593.073526701489	1134.17349849642	734.633109643865	574.606168430588	1078.32630857564	1244.90793927647	1142.00887696284	1460.32640933306	2106.00464357068	1400.89778799252	1458.67677490443	2790.28662680731	398.661805617971	891.274728612907	240.10096001133	1052.26912042227	928.887119966959	621.513258810255	485.137369000886	428.704632229571
ENSG00000020633	1.67548974211028	0	1.00272658776867	2.09622720132784	2.65966583197391	0.49923367509431	1.56238453397901	0	1.12491495537853	0	1.5449079830101	1.85274041779688	1.98960792776347	8.99616617095024	5.84334166163142	0.322868318257848	2.50922362589092	8.26931827235758	10.7562250991183	1.25764975494717	4.46922225769015	2.07327005902335	10.789886449367	8.05052433215804	2.68511438165015	2.85967144126475	7.1336639208353	1.00352529214618	0	3.91099037419959	0.501181625645429	1.8919590289948	0	5.2062577451854	5.29232499177473	0	10.2295993825314	10.3414222705316	12.209512818415	0.618784954422907	10.0406655494738	0	0	0.530731197227513	2.16154590953887	0	2.62564213083294
ENSG00000020922	93.6018489797753	58.2082105117182	97.8805285645516	62.0326667065571	44.5029747678231	72.8720900453548	60.755284703777	32.2192415834031	55.5427975640185	69.8439095312173	64.6626344955501	19.8043230724809	48.9400222980571	101.234084754167	0	17.0408039986403	4.27906497650698	7.99518010079652	28.6970737244023	28.2793624594957	15.3417377343718	53.8157043454036	30.8807410568016	13.4216062150713	59.0037246844543	34.2727877343852	50.193296519223	46.1369772968816	14.2301688666251	47.2239264140424	38.5463989622486	44.5719187149877	33.5617671829756	52.2780721435034	48.1789357878121	31.5492658192925	25.8766050636246	41.4938309842687	18.7862355142695	55.4009869267234	49.6016038136896	28.0399350499552	76.3759535408654	86.9230402340299	82.6588044469487	50.0870922502174	79.8638499535106
ENSG00000021300	2412.57175820034	2373.39732441336	2222.28924185098	2288.4226894458	1302.68848809355	1548.00580514989	1991.21923968983	2678.02140576903	2683.42614788362	1617.15689205206	3011.42519794349	1748.99607141386	2463.55813490566	1420.00007055305	963.508122036764	1025.08968180406	1765.09172486807	1776.58847782571	3502.97003008769	2036.72909934961	1408.40602476974	2182.85723902736	2989.20065606546	3998.78141583222	3842.40351226728	3296.2773667065	2012.31302407997	2505.3463299707	2212.67749317763	3267.09960826815	1462.7737818223	2638.97115059142	2720.54481783071	2781.67985386912	2717.47931267399	4303.02726624278	3132.3148148298	4093.89314959673	3289.14003945687	1793.3218778856	1696.89975993085	1495.93630039518	2355.94426979338	2924.26622521123	2426.37224265088	2043.48984701671	2238.06947204814
ENSG00000021355	50.4244615112408	82.9930341401706	76.8366885653076	38.2240833702662	24.3436271903736	26.9845841727619	48.0964700375666	44.4335209924756	50.2991727904875	43.5521734328248	85.8472888256128	74.6346873990028	71.8065992736711	177.510216317293	26.7729751643043	34.2832876127445	33.7451804670682	21.9424230692968	69.5240115069186	38.9626140987026	12.0197625239359	43.3070345822522	38.5249314359056	62.372559025319	49.7936398539458	96.2293146682032	56.035646996442	53.564296897333	22.3571444112872	32.9857127455046	24.8013312424842	65.1072564563002	45.8976689742786	78.7078011764032	95.4854471853478	66.3844616581144	41.3468692402025	85.3454379813781	88.4512101596218	34.8270727536525	43.1116708053685	29.2665033611358	93.5939615772826	83.1689806828865	80.8656544040005	69.7159659742813	87.1750353559713
ENSG00000021461	22.0409634949781	5.30039591546858	34.8883542940608	13.6022566289845	18.6473357049815	7.39384462054689	6.2960521217524	12.6979925796047	23.2929159723002	8.38163436994487	9.32089359805715	0.365501696160704	20.1240722830575	10.0818104829747	4.49252050519798	7.4661875653704	16.1754587453595	3.61563424511305	1.88150903432254	14.4647974137834	0	7.32116156801668	16.4981252807566	4.96787804225568	9.92882865261132	4.20481736941987	18.2158302356365	24.2375128279358	4.49723887749098	26.7793762603439	6.42745140189594	5.02045142298827	12.1952178504913	3.87702890117297	5.84824615844991	1.50425811252355	2.04527931626145	9.10929455933907	1.91045119808943	8.60979931901573	8.50289949914139	17.981620883448	11.0995984884592	11.3200850036228	32.9086747325353	26.1005768788481	8.57023446634122
ENSG00000021488	14.3960191389495	27.9996448014117	19.1668567803702	14.2351847648929	8.11228269605292	8.93444923281598	18.6207640862856	27.0242579155614	22.1445645310013	6.19427701374711	11.3507302187971	2.57109148473175	22.1161535404253	24.4245592257877	7.5665471779508	7.36444494052048	10.1080373592682	7.1233103915327	14.1805491167523	23.8050278326792	3.26677503667711	11.9609511025493	13.107259690537	28.5086424943355	20.0626880365334	29.7107517865704	30.9958458234301	6.61971855646804	9.92855576902114	4.38088468749975	6.56948420803735	10.2081340330335	6.44475721487278	29.3124500149217	14.3840919295699	9.30783390424065	4.9117619371926	7.17373026131362	3.99436997793299	6.82281590380566	31.9676883327627	5.33532626742847	29.0473275320741	13.2144399400891	19.6264926445158	22.7577689515429	11.1669370942583
ENSG00000021574	198.679700594632	198.399279843265	165.590611272268	173.116094512107	103.412608005202	84.7052039629828	132.510350509794	177.910593640029	136.410738892303	114.244301462015	199.216941419739	133.509393201285	128.1331278253	213.914637667918	48.5594284077935	32.7095950354296	77.9310584598728	17.4697073330834	102.328283356179	97.1465449881233	21.4228396812548	95.3355420650996	120.214091667311	111.187488691127	137.280708389203	205.508027604127	132.462511691552	74.0890867545057	43.9373940304462	61.6692714935902	53.4094244372234	126.768369861399	100.596733345079	99.656166785704	163.590655378425	122.843724883123	130.469086282496	109.160999977528	163.794764504837	80.7686176907683	193.062902453159	89.5630093638391	176.179520824201	153.225907972984	166.96163831743	159.079727383326	221.045930868234
ENSG00000021645	627.692128673272	542.757772470697	405.329444268932	731.293987575411	349.006301526428	304.017707295646	234.493920698296	633.619449910898	294.741983368637	393.631010059512	307.215918370813	193.221355370143	335.838040938021	487.971165774526	263.779905416377	68.6251877497501	162.320368983467	63.3870961273234	151.346185219275	208.477682200403	61.925474733045	234.744233042687	235.109920136648	144.771902372947	179.753622113724	191.994737760308	255.740737200484	276.293540161818	132.960827435035	153.363429948604	116.631836592314	122.239242449187	221.894173754696	155.877270290793	190.742374266339	109.460514213339	87.1252320209112	79.2018411680376	121.727859826454	460.39762538818	378.309566706721	320.859484656906	420.119264255282	315.868104769752	419.677690988884	518.671220730805	632.833231707846
ENSG00000021762	393.792517546923	250.347098857299	446.585665785106	479.100413776101	338.477480394469	355.364737337572	190.193538367712	776.710978026887	283.667440368432	460.089613541129	311.711544441642	156.426510817432	362.28545362546	271.769938619515	222.616255174399	150.267747531416	220.506819741366	86.8081815394378	236.133098433209	390.290303403043	101.215586944396	463.321022231351	567.177120134808	250.269285933115	404.571581370162	304.174672651349	474.920773665184	321.621172410001	227.642829853583	199.040321779699	174.444604099366	185.784526926772	375.750887349276	315.80795820195	313.949867176214	190.659753660983	313.654019252064	196.584648754159	167.893227695508	322.404053367768	409.011524361006	230.491109821616	532.271539199809	396.568650212495	405.925755917732	461.098581887756	397.802927964465
ENSG00000021776	578.537794647321	688.44877549002	524.44499335586	300.605891211583	203.081902606831	320.05939367673	268.333893416161	506.784409147588	381.691752301723	360.314287061285	434.667664494032	274.581662995506	300.985993478123	728.824680696643	44.9935262943275	20.2919379240837	36.9330980288671	112.399764259299	253.507031634552	172.170068502266	126.14968052137	266.96629613621	172.958048397041	254.043303984552	190.125336241459	331.141216040334	418.174527583625	163.278315643101	125.446006373904	179.96753055124	179.640764795469	429.418677981274	146.741850214707	373.51507286563	330.462639869166	385.988634580882	236.591569888456	344.286911521691	205.357210079866	256.453967447542	370.353171662717	196.359281860592	335.471735597975	324.517314943851	530.313069136641	510.648370451159	793.241454806923
ENSG00000021826	108.776184441321	92.6895855795796	92.3323007617128	75.6082561869851	44.912535466298	26.4171468122336	39.6565227620842	107.613134971002	73.9659080385466	73.0824242469507	78.3487810998416	71.7048855261414	59.3456535852922	78.7736793772972	39.1527046909176	39.8125167251905	66.3456388013132	10.6172077444866	40.0046787282252	27.4447664842474	28.9531363802232	27.6962935876893	43.4237027048762	46.3803520463441	24.8969931135675	44.0623955849997	44.7495065317597	39.5373830187764	16.723904026668	44.9849449855208	26.8188980053287	79.7612628177993	57.8472776447643	47.1156849198788	41.6656939455528	30.0097114239997	27.7695565928403	57.7968543749561	56.6622812414349	45.0417365426644	90.8311598521529	28.071440079773	60.3286552383301	61.1197521272823	80.3830791290198	73.4574538581755	115.381559637468
ENSG00000022267	644.882393340047	780.094554427578	531.069958354269	861.841119630622	211.139908639142	268.946192829408	415.334604218773	1519.14544215927	451.113288293497	548.930613977972	492.428779686477	490.559245104574	1036.95375917137	1212.12214159844	212.525072089299	69.7593729423952	292.444758058514	166.685403243681	262.061432806554	256.284215422717	287.931116797203	222.881953197553	419.966348016483	211.071669318728	273.74781177639	541.077396664395	372.446140671321	343.859208011467	155.559217467407	211.363020489088	127.668681428158	301.742227280828	246.813531599895	359.517522304817	329.918985364083	514.224553463231	698.526504442526	390.34112844591	393.865255923948	478.476827269562	676.593456503182	505.031639405753	691.143601418668	609.897138787573	642.497735215213	844.829173186983	1545.87420872101
ENSG00000022277	318.037386377817	354.13947640789	259.747351487359	368.143819744536	120.726484886394	103.087664861587	211.503743850407	537.869862793577	203.110607448255	202.346013248864	286.97203761687	295.255130719574	397.045098750631	431.575899551953	139.667615954373	39.3276826800704	100.862399419244	56.1658362403842	225.42155078275	171.595651190418	87.2000094373559	144.690912975174	270.64920499433	205.590392264969	170.742808157288	232.046664246502	263.442287527749	144.205621993071	107.727144397526	142.602192240282	136.259331110541	190.383401367404	130.110924995496	207.60194841525	231.261171132549	253.011595302204	247.737199442815	202.614388597529	179.816191979831	194.618113627375	238.307712775817	160.00427471626	338.818593116165	258.729583597399	227.657865404474	313.661713075097	656.130039884018
ENSG00000022355	1148.44297599831	882.542779698351	628.712648956023	1892.1162252336	525.386161303649	465.329539808793	683.220298222975	2282.78973420816	315.035563101354	530.254604971936	351.645565765743	713.509608104394	1124.99821204615	2488.97517467161	398.113055710564	73.9016827497173	299.208711342234	150.206577421163	65.0182369728329	243.042825623455	120.596631730661	153.190193147098	580.702271570736	108.813402776445	245.003567445526	328.554596971894	362.076706792963	321.392638248697	215.426371870048	77.5840874736099	46.9117993082078	181.472180692573	184.164961046005	272.426692249323	150.078215517476	183.027807464167	108.828826028882	136.228785258539	95.0546355602935	1026.75669798598	721.56508409911	665.829442998546	693.764166891926	266.060041495602	414.487990513768	1285.07057950484	2900.51540123185
ENSG00000022556	12.7834775884724	18.7112848975637	12.1773793019689	17.6394246957901	9.66120617115769	19.3578519507064	19.2080665265928	44.1299090647405	19.6952012505301	7.62132758947981	8.74722853625894	2.30754455014179	17.499865482299	11.3705391718777	11.077884881381	6.60593539564173	6.56878445385592	0.746916587351092	4.72165818361538	3.19741658091989	2.27868681525497	9.21407519482985	9.50221126598195	9.57224194749597	7.75838437514726	11.8715024411058	13.9166357069318	9.27401857641644	5.41054740624663	6.07214588951858	0.776948204761308	4.12022307079582	7.19955606776442	15.7380688474166	14.9398579382428	2.17054300985737	3.78174859619235	3.98964799726362	2.34295568180594	15.2795244814043	9.85217060642482	3.14546735620705	11.5751501378226	9.18590407014223	9.12563673622273	9.40501367275358	16.1083727839398
ENSG00000022567	928.461031157815	729.454318390957	930.565252317975	753.899810480829	698.940374376782	660.501857304761	796.452575067383	1675.16135021426	727.411501946893	1009.56305193524	1039.20114001514	468.557338740316	1128.07366562449	1839.05747488715	419.362984707053	186.26390756162	355.173696330707	184.688690585753	286.046885317333	612.572534816074	332.008767009818	404.972461965821	916.624832402966	663.11100939816	711.049686877893	831.905837680576	895.35394058391	603.209488540617	527.247528900195	358.470095281554	355.862062725871	573.08000789138	482.400095825916	887.807813616071	689.287177234275	507.698873500925	638.795590655764	547.425127608945	717.338000506462	608.780642377484	1126.95060903646	284.315224868105	1030.65701836597	882.625670891535	648.230122543733	707.431411464233	1398.47128259669
ENSG00000022840	725.993790071828	792.787703162643	722.916849551119	898.564635713754	430.280772192379	416.405103418766	607.586512974827	1379.01205546246	514.602941439184	730.507631482379	732.614783035826	436.261617440236	881.073437704801	1004.74098106807	512.805192743914	302.498088356682	472.509188650552	205.134469554332	636.216457811228	516.916696943914	221.091086173133	491.829774979732	1047.32674439945	594.627870535563	782.996760519893	745.617304746815	681.173348535062	419.465277389327	442.586916993257	481.728924619545	298.401093217647	695.856266816171	573.369102366702	583.419594963542	612.384951400073	611.005105913096	653.849598800368	581.600834818704	334.380546963357	713.191291508031	633.89869521548	508.281238649487	860.94015923111	683.818503434532	713.706594969239	949.823803532235	994.056115918427
ENSG00000022976	109.529291381247	87.8354805609521	96.6384521051701	91.3544458726909	46.6213964489705	16.6849517381695	38.0165764047231	114.255536372752	67.5867707518457	53.8283649067619	80.298761676508	76.5199377916839	41.76485181612	71.5129801205354	14.0538911919435	21.9524877890878	22.6100360770802	4.6302298927983	66.8514070508471	45.1562149516736	7.53169210210251	71.7084702538169	42.5459860281742	59.6427767217307	51.625924940495	27.5235260940286	65.9095573007528	36.682379327147	28.422962049962	36.8094228075164	32.4104062787794	27.0805947822321	25.1884918949081	39.3405907668205	24.0635248347365	40.5365163131738	54.9654172926857	61.5615890536045	38.2837179496326	41.1568707847725	68.4889620607376	58.8429491692893	79.1026908185679	94.1481410298186	64.2082603893051	78.5379658137363	161.24443556769
ENSG00000023041	149.698594436603	155.565333543983	145.577865471999	108.865398966419	60.9590111163444	118.597012276539	89.2000729898896	167.851709563093	118.89671842824	104.425926164428	141.263539600073	74.3426177072023	127.592492805236	229.260565746537	31.1225573840703	13.1797452730566	21.7383839291228	15.9956713936709	50.4513103134832	59.8170495263829	48.0124737422273	99.859854734974	76.5610667241293	83.0029493948078	124.438824163404	117.512697520409	114.878350295269	68.1785599783044	50.7986183885216	37.8494560904049	26.4989014147595	108.324913243844	54.0595202003955	89.2126652824626	72.3651990475897	85.5182891841597	89.8021896994512	93.1420851141976	78.331479618424	68.1789532082167	95.9510305847959	78.5850485524072	163.244997943884	164.128728280328	158.482975578606	166.344001874528	229.080327134791
ENSG00000023171	2071.6215116128	1777.59174535517	2068.95460046196	1955.93182894818	1199.84489720314	1414.49604185166	1299.0490924976	3379.45574952003	1424.43782141271	1752.33539077884	1635.49606866262	1125.67693312503	1817.44524785478	2196.87649937688	803.077111063389	284.453007179904	589.03919177982	286.95858530244	444.450428648899	1025.82560111894	363.485881851845	996.383265709653	1536.87730215917	1026.23371699979	978.571595539084	1358.31266610805	1458.12323218892	1098.65259671964	764.032075685539	757.31219317837	554.884457283799	1071.08825025937	867.55059607914	1354.39211343653	1001.80190438295	614.049721596015	879.195994431542	914.256830970339	506.009006406329	1318.17796998316	1955.78699054083	818.462135940238	2295.02337335102	1550.42445316175	1314.71538800319	2337.62381931963	3253.16784075358
ENSG00000023191	272.308768489983	259.374082251947	226.368613461	363.187350264028	133.198854097931	153.695634867351	201.951823793629	382.650848893248	183.84788915652	191.129422310213	178.126396676562	226.774417461997	313.738216363546	262.605126542898	198.275285401908	100.256984641495	177.524131329903	117.861778965159	279.000952973248	263.102064459407	118.122513780954	247.878095766283	297.207769168947	195.894333844606	250.343150844282	271.405500104516	213.703276336142	236.457990520585	154.059233718084	186.75220780528	96.040253415332	175.603298402975	228.948658784287	174.196340556907	181.086683615304	148.399511535543	184.777749988699	156.453838292559	168.985053239732	239.884596922024	205.399873827044	152.738329019282	285.992153121468	234.123921479486	234.178897233777	297.985747078365	378.498648698452
ENSG00000023228	832.595449890413	904.043605255815	690.076087647397	915.245047512447	297.031526945341	418.770670118902	550.196715165077	1361.92840166494	523.024234623091	610.656936552218	561.905231049697	515.04705827614	1088.48259830125	1401.16287331405	265.05968145378	91.1004202374618	224.9462407996	109.955066105627	299.54311879719	308.927168497762	146.429469821114	237.917289226777	458.319345420472	371.673077446893	375.725722343918	557.212281642291	543.338180014952	402.870226817563	213.636598181358	340.371849044541	149.138618523351	457.821049388959	351.07642708678	493.846764280203	366.398212301224	365.565762310651	490.017793295862	400.843738942297	366.948881368612	417.579108675781	513.599979124318	301.210494168408	600.952062428803	630.834611013413	472.226163306232	819.98086691931	1577.69594138975
ENSG00000023287	1120.62170587481	873.670944918439	1188.82144894857	1276.23731458457	910.057615616667	660.749142157949	762.594712887509	1303.41604076552	770.168966348935	720.867667800043	972.22726002842	712.169208262907	1088.08176964409	1427.31670911649	549.770674626845	405.976567545016	552.080324225821	259.723761747013	623.849152267602	646.518958133791	375.1199817214	730.619666098067	1020.13632215491	704.244152512932	647.690296465247	939.094046265326	710.514978847487	870.670970579834	671.442815309407	439.096342765497	281.106677804994	546.20129315833	669.580952983318	761.790566989868	931.964994340941	704.567614355163	623.342244203702	749.76272718577	1218.10878064528	1063.90000417953	1011.29902020441	528.045734103523	926.740849495421	790.395432125442	855.215777068847	1045.58806123341	2034.56639115625
ENSG00000023318	223.437535379716	229.608983575796	217.275395476131	130.416270123492	131.302221529981	126.90506025164	161.72873525582	231.457360573775	175.918780672955	227.412859151604	188.227880185628	143.58748238471	145.460093118044	303.640392598926	31.9450415287414	12.9229460608367	31.3874897874727	11.154397002567	77.1753566932753	87.9518813750198	36.685232324979	91.1951453024209	102.208997781857	95.5886758634118	100.410701295947	179.952830737954	176.447016797273	106.657904899078	88.4086543283584	59.9403227366561	40.3261251267851	136.656156833152	69.6541110000607	135.724881591248	113.764393413993	99.1156966042564	136.271707704323	147.406817201355	48.9649951465994	95.6335093979302	218.575517327698	67.3202286600091	217.577611137037	193.175535279377	154.97314406156	214.195319021918	315.425517879226
ENSG00000023330	211.476102178949	260.474899442899	236.889434345268	269.670036570006	103.868745268411	82.7970452197359	144.483683359461	395.847927755581	136.43376195312	200.488302606707	149.170282585557	206.459153326789	357.690201011696	474.625117188842	86.6823120071435	39.2745310885517	103.468612227436	49.8184288573247	91.7473596868509	99.824292314367	54.883036043183	115.245314162274	175.261231375957	105.818973963115	134.596470438745	187.519768388408	148.921458770336	112.146911281858	74.7579702124693	98.9601194884064	47.3496335381199	133.50350910659	110.74857763724	152.54391827753	140.487058836448	170.259441376219	186.750298233971	125.804471935861	142.419790391412	173.438189489303	190.497664626379	116.650550347036	236.851133138779	175.453746223254	176.466933868792	207.72508205385	432.23120781481
ENSG00000023445	27.7487739726252	38.854981516894	18.9661582159887	7.2721075835627	17.9745599255977	9.37155436913108	24.4790382941757	26.4316226817241	25.8781504198532	20.3775780909695	40.6641826209173	45.7409778521498	32.1670904384693	33.9624742651866	17.3243281690025	15.1391302314623	19.5193599051676	8.07681997179905	38.2516943879899	10.1928920274223	11.852811418239	11.6212933181049	9.64171756490586	20.5600272837312	28.5783830138562	40.2440065396959	8.9703615790541	21.4158002581217	4.00792109384068	16.1758285826048	11.6566688565704	13.5747106192049	11.6006313044282	21.3896048673406	34.1603542852883	9.19485331917597	33.2000532721933	29.3117220278171	11.7372958279651	21.8115079321374	15.7551013599586	7.20868436750498	24.4194072985419	17.6173989887129	17.6749659099231	25.1897901148584	31.6543523463477
ENSG00000023516	2767.3069225334	2896.09468647798	2079.18740835273	1342.68114030537	1240.96326449776	1410.617790198	1557.19047059216	2609.29813581964	1707.4995088419	1638.10539935275	2372.99550309219	1662.59392868825	1514.26188641645	3494.18843578469	250.586406404879	98.0973867945158	323.241714142516	286.786014967262	1122.21256150172	835.12882677833	719.213298313485	813.346714259679	909.186351261797	1297.23837885934	860.097002401929	1454.7988907749	1453.07501604941	769.799131930137	670.297769337812	804.80919779473	688.850562976318	1110.07335291148	687.760161823599	1234.16257035642	1384.57459768805	1126.14493254955	1198.13001806721	1304.75177787219	1087.01643444224	1065.2716721895	1767.91782595448	694.01117129402	1923.98788289728	1421.26129305032	1677.91620480347	2093.29604693742	4627.09148274961
ENSG00000023572	162.144699177766	178.068346898885	133.828852128109	98.9580124079765	69.158128023988	78.8656881066011	78.1411560587577	128.596106223498	97.7942253221298	90.3503466877698	116.188101353536	89.166855379714	63.0826081334388	131.877488769222	49.0447518783775	18.5581295821552	48.3416384089751	17.9171336637166	50.1780973013771	45.6092763610169	30.1100870839014	40.0046229820856	44.4250445323403	67.0062375022779	53.0561879680442	70.0732305941169	85.575082998722	44.1613025147007	45.1744747607606	49.3262520025284	41.926605497844	102.551227411774	50.309385401709	60.7723716045	84.1824402165062	31.2930539767965	54.0665884949413	57.0168736260834	28.3565779215287	81.4112361921873	123.987022475937	53.8106821591668	102.369545007828	95.4914562238438	93.2141013751741	185.803374365085	242.340608635555
ENSG00000023608	63.8278730139084	65.4684811572441	50.818907037143	55.0796012670948	29.6018527637288	39.2817132757126	37.2539693074455	57.9318976378329	51.1646066350629	45.6288153487471	51.952313287382	46.9661449287615	39.6095945822082	81.8906648252315	27.7145673652709	13.9534986113574	29.4394584419294	6.76723605060594	35.2389409950529	36.8623392968919	8.03857119799076	22.5042607707083	33.5156957783142	35.0636334397468	46.9395062557503	35.2464703316939	53.4373565925518	39.4023643072444	25.4598421883215	23.4317741871069	15.0121173120027	45.4280553817191	33.6700565055357	49.276895318154	38.3067996174904	33.0105680686243	32.0728919076459	26.2174194527141	26.7108377654446	46.138825700373	59.7167337105191	24.19619186342	60.9085667311554	65.7108427667743	48.6991097199991	48.8895394010546	63.658490602556
ENSG00000023697	32.5680138494702	45.3694174041553	43.765736264615	34.9026866235727	12.3696647409746	17.0114480718012	28.5334845489064	52.0690362617002	40.4004993744086	20.565088170184	57.1279972975222	48.2214206106329	30.0659847550509	125.388007063069	7.85377156166423	2.29858957221936	2.76924992730967	12.1088299702443	28.4541101020912	22.8382635206413	9.79849289339417	41.1922525118126	24.3368626950741	21.9997429839424	40.5259311757016	60.6893238677098	34.9146693805754	15.081197403212	14.6981616849391	18.3919672531336	25.9622985198637	19.3192073096955	17.749270940651	25.906382110808	42.8133911208927	29.5195955646452	46.0324704974806	42.5552884013804	18.0064803202174	20.7500593956932	32.0037147096985	13.695268569225	43.7282378078054	47.772262632079	55.7949141152988	40.902637131701	79.1437593589768
ENSG00000023734	327.668487952287	291.791283354548	284.013728536606	361.814743134283	87.7237666061325	122.011213410651	224.49526475149	500.579697856818	179.00951510643	211.293939396206	302.398317955425	226.485425361741	378.530199881923	916.955175030431	91.0046933272577	32.2628863515958	79.2426880222579	75.2131193473355	176.031957716198	131.161216621892	101.29387175702	106.52649815392	170.953529023402	227.879228630577	161.335141977613	258.338863407582	237.430691564762	137.968122088098	145.160170105196	119.846861413786	95.5112445474652	172.74286476788	161.397289713012	260.326769028874	295.776160215333	336.170488858088	301.443117835406	251.20738986101	268.741432430958	168.477655172815	222.238906376725	106.304780867789	306.222912021756	245.50344928841	202.285668624017	342.101982595009	643.198240367088
ENSG00000023839	17.0801792885376	12.2925128690807	9.62620709525313	25.3837534282863	16.1773248202358	15.4747979727856	19.2859529611307	23.832782015512	15.2023254939389	18.7281714947344	19.8272108737028	6.46257720173017	16.7985422509638	16.141580149429	2.34781104360177	11.7366949384804	5.0994217751895	2.47345805069247	22.6566263249108	5.60129651443854	12.130767165331	16.0831983298826	19.8231941068237	11.0952439721035	9.81781446970176	24.9335698493414	19.44743279032	14.3659500794888	12.294196097607	9.63629882350318	4.85598546009567	18.8265507768499	12.5508240116257	19.9635642933592	19.4444962221837	38.3231580513637	18.079297673069	16.4232553470948	5.61846552558733	6.99896071149767	12.9370733000186	7.91491727830129	14.0222585170435	10.5698180445982	9.50547575412823	8.45158184029777	17.8277064140398
ENSG00000023892	29.4044230495192	24.2735381528344	47.1103072800468	37.6559195292249	32.5794918673224	13.4139877314912	10.3524731622738	54.7588361205735	45.6568314042662	27.5659114960261	53.735543474107	30.3571803046164	45.4502238777489	51.9048510886633	22.6012029774163	22.0707274996486	26.1786583614905	7.00880039042629	37.3146585053525	23.764282495368	15.0016529656614	38.9602101633161	52.421375960788	13.7524726344117	39.323340072117	32.2035941653997	33.4689938419003	49.9802054086493	22.9392192009722	31.7506831763865	20.8004963951949	30.885608940554	41.7585020704781	25.8108444043782	24.3015743023174	10.6667541385991	26.8433343570455	48.8965714427997	12.0671297419416	20.9930034038657	41.2442959244176	21.5866264504622	53.9548124278767	34.9008543169909	52.59686026437	35.7190602014256	71.7394120394732
ENSG00000023902	301.781430197361	237.852636752863	242.867619376094	312.00991735091	187.943319181223	194.096734856945	233.189680521507	484.872148176595	262.967539644894	249.597059911295	364.874638351594	245.971684126352	436.256091610852	483.321967986147	178.319203768624	98.4246809057686	230.82076898359	154.098732833945	274.50837130224	184.533791354363	194.310278533144	289.456702474621	361.720328623821	297.603768626373	357.185336992703	364.798962523904	305.539544596395	194.100479210005	273.745415629341	159.394269345345	146.033979178855	227.721882155777	292.966849561166	350.719128861744	291.727563256083	229.364632989798	348.040458079651	243.092025627359	282.036240207883	274.890964957411	228.80633540608	181.774754993215	436.528239083988	317.980872298057	279.765309069967	259.103630887761	337.543466305369
ENSG00000023909	110.982898820058	102.859912352476	112.430649361205	81.0799612771491	84.4733495831842	58.7309697641895	122.142394723218	215.45058344991	111.509189522162	117.873182877712	158.496335510496	107.735796130609	175.995074170715	484.8681342902	37.2126487483552	48.1822703089317	66.7987075405987	49.0039523077719	44.9704668652283	74.8558093920316	73.7019031406717	33.7958709048128	83.047926284481	85.2481456819084	124.986168939211	275.522565500621	108.890866883171	58.5575661047137	83.6132744210563	51.882299535242	43.1030257048664	102.067857086341	51.6484173248495	122.686136042648	118.110496788067	145.667538944102	121.747072536302	110.445937813187	142.45638829599	66.1027588312524	142.49211876086	44.6107155527711	120.457975504945	133.674749081532	134.211342097629	120.194738887894	260.427544436904
ENSG00000024048	65.7347550378551	37.974831635877	50.1759840769188	87.9818606651334	28.8560221807761	34.8964184033446	62.5218531774156	127.289998001735	39.0891479804221	68.2637325830522	38.4473676168611	47.0588466410349	68.294321671708	47.2117342880154	116.823943413305	56.5105535830891	94.2498769842341	26.6816176479433	15.1817282458448	42.9973240239982	0	45.5167939898982	104.368839904521	35.0920007617925	80.5280118703814	57.4100459028054	51.9268470138806	51.6421204645853	26.8386665372543	22.5798509621008	0	31.8522427382065	57.343942844887	41.3356237932961	26.3299847746846	17.9680411211094	51.6786852105286	30.1887817980213	27.2908726644207	45.9647687825508	49.9184016721259	47.9707268880989	96.0335053386501	62.9079860902876	48.7056804526461	81.5477112918283	73.9312739982834
ENSG00000024422	224.118227086136	255.708546198282	223.479939612302	184.86681062029	126.891009615354	140.040527409794	171.804622174685	272.488714153355	190.991641102886	165.876471083967	159.698798278716	129.370987115674	516.798088607758	228.682276185178	189.415830807017	168.906245196172	260.867338825981	157.98044498342	166.038029604265	175.955354452355	76.1244436091199	290.949809630236	249.450372286851	147.749778379036	272.384361984164	242.183752900462	206.738601139006	169.849516009389	152.234398393832	140.380410536332	90.8341887345875	213.754511338649	225.496096338617	213.338639719604	210.083420191451	255.107383472079	395.420548037406	341.395047552964	461.763675249646	189.376517272785	141.361652792279	117.7387288932	391.071380584029	238.582546406424	139.292259525138	189.93515404462	229.169093687416
ENSG00000024526	32.416993097303	31.5427911415037	29.7616356004393	10.2151896373268	7.02064803227103	1.32451170148029	24.1530758672032	9.15912842831738	21.6460696526564	29.1876169817886	25.0786743012217	13.9722212555353	7.65463489505393	42.0818055881349	1.23004633847815	0	3.73009760147233	0	3.13498023387214	2.67042626737308	1.37796837503884	5.35986617798443	7.8073247509761	8.45986996624382	9.29661858401516	17.496296544319	17.2695055922468	9.24181367450642	2.35466149418545	8.40796095815721	8.03473579067729	7.22207767231534	3.9746544452006	16.1051836344177	16.210081385601	4.14716425760329	9.36543664504204	9.10058735950875	1.35443306491917	3.02731247873976	17.2358096876525	2.60206852839121	18.4829556739082	12.1320782784038	15.9267328514347	19.8549497302782	22.604508907068
ENSG00000025039	422.74934334264	457.949499116536	375.656793680025	341.395785423659	251.815728440374	276.840701633467	360.482835237121	516.279605735282	302.546800551854	336.48209585635	346.333357347289	214.170925972675	306.28674374076	708.8580840452	94.529295545322	63.8132538906486	108.054152191431	99.0542102007351	343.771288564395	227.782109265737	218.55630177025	283.05701329085	214.722161746947	320.110190366451	314.095853619076	340.750495950135	271.80273014035	236.827259420927	247.159963553765	195.288805018889	186.725789118466	286.021956926198	195.359859586458	256.572595518598	271.367611806566	320.666364979659	357.475542974485	277.196403063843	267.357994124284	213.797921895749	347.296386901002	157.101587973281	351.93317757106	327.025369164059	311.339844862039	298.660968232981	614.588286685594
ENSG00000025156	99.7814553784991	132.237368203786	111.257497154058	136.68947691198	39.5942136564439	73.7545663127863	119.910962315368	212.679527219548	67.4910726532114	84.0435966802033	99.6149212057507	116.592403760156	178.934484650702	253.935158361889	16.3145722138992	4.94131753100595	27.7972251717991	4.53313693951154	34.5889963570214	30.110262751294	17.3659032835411	61.8483072390817	51.3637717057095	50.176727180863	43.0365507680184	68.7422883166964	73.2646695448885	55.6644159639712	17.3108613463025	32.2861490566647	17.5988956170745	40.5258081834779	47.6489964305014	56.5265455417432	76.6690978633724	45.9072225597428	45.0345888145951	54.8031427550228	33.8454232799989	61.0997437810036	94.9782970371756	59.7533921681606	124.418729015802	70.6962935860833	98.4239327783919	161.41736819675	303.654199647901
ENSG00000025293	594.475807963643	438.423880371933	423.95027369265	379.175520433565	312.568251291017	435.750216067766	415.352865673649	685.99673555829	347.909245396363	498.623568482778	437.169603502686	318.552027450448	578.103835042738	580.503512362258	194.990778375213	52.8206347582329	127.52341691999	106.566456962617	374.494258610081	256.399134464172	100.055483569619	308.542915321809	390.994535357934	330.976547016074	340.029076276177	486.668533204384	388.45218901132	245.097946316523	242.782788656666	241.573859521938	187.748264043473	308.539619562133	231.46447603459	373.704372091875	401.09333446037	364.281201834355	360.037871467534	371.979276894709	361.629379681546	359.375287801409	482.99956888867	214.108230877004	531.804955267264	462.794606360551	326.424786307033	388.347835227054	659.392510841081
ENSG00000025423	28.739677194754	71.5974680278805	36.3387659956963	9.786392110836	6.22994536656772	8.96486004062583	26.2037442111816	46.4533432663215	23.7890826815113	20.8697818571159	29.7661354422499	33.5151106109688	15.5960270846253	34.926620907388	9.72019983924579	7.97854301100871	8.47982641425435	31.0945788928714	67.8048548961105	11.8075675986329	23.8068463115616	13.6361956128284	20.74544407437	40.6258736326763	30.8443503697908	63.2944711903655	36.3051953721466	17.8737409562357	10.8747726526433	29.5306216650996	16.1982275724217	43.202344850077	11.2643789538174	54.1286947075832	28.2255446256893	57.3638670774344	80.1410227981039	20.6872776480773	44.1477639826003	30.4353657065028	8.47788824492678	15.3363671607369	39.2107124936343	25.9316042558848	19.0564829665868	30.3658779735639	28.7560632878489
ENSG00000025434	68.7506573135314	54.0365766264008	57.6497312797539	47.1321681212892	54.2251034769106	38.8947730961568	37.0979876781568	104.664839778479	44.6098478982235	80.7298426567846	64.7696868701636	43.7273349492786	126.862239552692	69.4432445691172	28.2003566849855	29.8849085585198	44.6258663452867	29.5117192893198	57.8751108565112	62.4997050155128	15.0201852367072	56.038543585364	57.7973496036414	55.9880465996591	101.075608509291	74.6475739868717	92.3612522378323	39.4989086857598	44.0022948513561	36.395061583651	29.0877950830334	59.6453204417155	39.8828234384673	67.284955609251	55.77125299968	51.755859917869	64.1632535767995	72.0892859787394	37.1479337595794	54.0471506188701	62.3559156950022	32.7090740425155	84.2867907617583	91.9847615037144	46.6277864544863	72.9209494422549	71.6852401087244
ENSG00000025708	29.1321096249686	35.7396831975669	63.0020232843551	53.6463968113959	29.2820732599079	32.3662008086538	37.3736824501811	63.869952676112	88.8266334010374	44.8746482488174	79.8881235812891	193.841787480018	187.730712014196	90.9965432142425	145.599201970337	56.5978722050458	203.499623626435	17.9064807852257	58.5893577373439	192.959651080614	35.4795434507356	147.029767087256	70.3436692437344	18.9898339308453	35.5786545022154	99.6544911589569	72.31780409316	64.6166644747097	62.2976548345511	35.7153853319106	62.9392754675292	120.822601105967	56.2262226988662	30.3449511351313	68.9150102881919	24.2982382073396	26.9675409242795	96.5467637284536	105.469711927348	25.0001207312961	145.042210501384	26.8835793126661	246.975525088639	59.7408271935503	136.007591178107	57.080296888902	24.1796752380789
ENSG00000025770	369.061821192376	298.535830119598	275.140793942131	435.358334570978	268.036443867941	213.067588303044	265.904851109841	579.513375779205	210.985060768583	344.083182629572	325.05460591396	222.331555229859	619.56999746376	480.80399085069	358.722322699639	229.051200890274	393.787066658563	82.242159785713	286.051814240289	316.609772004799	95.7314617201872	233.087996694932	421.302768781154	251.463424406956	371.796852183371	373.223389241988	298.805273262583	268.873581624895	172.532717745356	157.519709140998	94.8870333364833	218.576705669214	281.511530307238	260.303097499816	245.861635653283	137.062587305073	166.351898687985	206.820960640179	123.337489600109	397.026544432799	293.373824733149	245.645063545888	419.668682833014	298.009642116398	278.674507512709	457.184812237148	504.69069820438
ENSG00000025772	132.993598179472	159.078995838133	112.695877919529	144.518029558351	69.0573751801075	54.0685704162602	102.212425315715	271.699747020264	73.0871971789026	107.998908726901	84.4306663542393	137.671214998449	191.332169684945	264.658462877069	41.7268871714239	14.6347859073948	53.1556418215957	37.3130925341583	64.1518410795002	73.0162039915352	36.6832366517267	33.6809572903695	104.709398222253	73.6320035027151	63.7163169984299	107.581461193111	123.01076937594	60.4224149870206	73.1138820550724	36.0179773545602	39.2052938640372	66.855953692017	59.7004517634696	78.5210532915571	49.9882981272088	94.0835856788754	94.1402762353922	63.2132134423082	63.2200036346329	84.4931709608143	109.836658740713	80.6678062920271	170.937933873685	59.864708287642	110.966204903467	103.825428006718	283.201975405904
ENSG00000025796	353.014054174938	504.378033267017	368.472652196158	325.536755903849	138.009347999076	167.855205453685	224.588008736921	504.628508947528	325.387924657796	312.969477922836	325.893460385152	278.98702147521	187.460419762347	481.500105033701	101.891765778312	21.5793203937665	82.6509928360494	28.6500999403993	234.71041340201	169.004468084458	113.975726060771	235.738431498557	214.408259737072	253.014969743846	151.799866933769	288.087814588578	281.124662698307	233.373136517273	135.072093350564	156.502400185578	106.124074489422	199.321575377362	211.981305821712	184.817056310692	223.900869956402	191.030128597984	313.739127707668	304.384406172517	211.862462705823	166.119905556731	302.133781213846	147.514498216683	394.179347333642	320.783573858231	313.503655403565	352.870077526324	426.720382207111
ENSG00000025800	926.272460260356	898.149827521014	847.541509783661	675.453772597346	310.678617637644	359.829632177747	594.71111666482	1005.90255219242	501.250014734722	716.595580552944	642.201050008139	361.451330186479	818.287200211123	1419.71100211584	148.438471447033	59.8651550679553	122.279871284533	146.060162607063	386.765560653122	302.055451943664	217.272392265955	396.542026958004	434.981912653655	443.691681608353	463.528540840308	634.933803946798	600.741936429947	326.628793071893	350.761485311102	293.510856224231	249.911307022563	534.251363188348	315.120158751736	531.746202879342	600.505444149503	454.003781970331	563.741593020314	487.380136927177	410.191554791125	461.68419378227	766.219864044609	301.767159384389	769.938648329021	578.681975600283	497.535047005936	786.014364297373	1181.48179380766
ENSG00000026025	621.160002030278	1047.699209149	731.366228504836	393.857451581317	229.370653597849	400.11478852763	603.678059544192	1261.90755063133	908.126561948192	755.864127180684	1352.19226507615	1110.84687303106	1994.43167372646	1579.95569580705	759.660314294514	603.547296946317	939.403750772532	1195.75050686583	1712.73622336718	1462.99690615029	1237.98234230823	1674.81910920071	1440.82903696639	912.76825149067	1303.35655649541	2300.62731673783	1390.16885761768	661.473377680394	728.236898473257	859.141829248817	561.962589290909	1265.22571896384	1023.75615734185	1071.31696903833	1747.12835152948	1945.05834597855	2792.00430261464	3486.00885169523	2866.07403372746	518.384488636783	665.713719723294	415.845716953779	1725.44842813748	1460.86802009029	734.090518197936	467.483468559846	1420.02015408846
ENSG00000026036	317.790416058002	183.917256354313	336.312807760546	385.48413063496	182.210890687953	244.19769563732	249.194573427058	642.397375652426	384.982484347758	375.960862102685	329.456240052163	186.379771098621	598.05615550541	296.016144094578	337.298417158211	168.728845338886	282.455505628901	56.2916549724224	195.63524391845	387.576048131353	42.0091083749622	315.141499955787	506.994370520721	319.99359049218	301.707915769416	246.473121457734	350.972869042923	356.542904155411	111.746359598668	175.727466310407	144.259634383883	168.116706928912	478.009836061001	259.529144491352	346.118870870495	85.0835266047236	153.979173106612	108.71076617164	109.155229492632	333.764949514334	401.050856973266	209.700123267204	369.208352069117	381.540983904847	449.545248263635	631.893790182261	303.338081846192
ENSG00000026103	45.7762695499187	48.8177775958232	36.2262029208505	15.3986738608955	20.899400111707	30.5034258149326	36.6237649104523	51.8467859583636	30.7657613707765	49.7696176953541	59.8876571239813	50.9183602837196	72.26191866702	106.94082628287	11.1554898020955	7.7934136633387	22.0482564321196	13.5683168266328	22.0734230082269	32.764514303147	19.0505097892627	39.0130360329813	25.294035082715	42.4714572744318	53.2525513067085	74.4163107889344	47.0062684734152	15.2208869503692	17.0352959753654	30.0082182454553	23.4921400635461	49.2015169224901	9.5934054628206	55.0046496703782	110.282948879912	51.2630205060097	50.8233510353433	77.3566668819906	52.3982074733593	25.3307804427432	34.0224450904043	11.0040971555382	73.3827207702243	68.3923905289685	41.9768145664597	26.301770732942	44.5991733118705
ENSG00000026297	201.104799739605	169.497643140597	197.029098330953	126.191692476057	112.645354566003	188.115866115773	216.026983922412	282.338428202022	195.855705801485	218.917249777632	291.62396957659	151.22798887438	246.073243082279	238.740728663702	111.367135265496	102.113937132893	208.19044736884	65.4912777844703	146.687255687152	223.646484987651	98.0731670473731	138.90629146005	307.122097230632	78.3466871533062	125.710922097727	207.077297238603	181.567945411216	140.909176221613	172.946286097902	119.364340778233	64.818190621056	215.778030246767	214.27359044403	216.7436815613	155.976501026716	81.319255165568	134.160616638769	206.019008907976	110.773969676736	109.322210762937	273.550399481966	127.376175863017	376.738506480788	279.65675078722	135.295468994308	188.228937260946	232.434616751103
ENSG00000026508	24.1435678860103	29.8479473130907	70.1681910455883	29.6730762220788	16.7302667561681	45.295949303595	98.0900773291503	58.8744698353719	59.1335470595158	48.4362742357634	79.6515541896273	75.2181802086783	232.354170901092	597.071829604096	40.9369383731007	17.8029062074704	41.8156908823457	12.411047970376	151.730163807329	72.1965513044593	44.2897252371442	132.091797963792	60.2870351310052	31.4782488070715	63.9542565373439	163.19116526743	69.1054322677105	41.6420939667552	30.8022138116069	56.009847946143	28.8074783329443	217.791553043072	81.9489521485411	55.1636584852904	201.253934319412	27.0216972134611	43.4815697738436	238.784947593772	105.640004855977	11.074023645777	80.0659521185714	38.3678035530904	211.057342899616	61.8184389388214	72.5452432890446	16.037110220577	54.8742354920996
ENSG00000026559	60.1035300251944	47.4086419336447	63.2566940949713	46.4159287419644	57.9527873098011	37.4707066505411	50.3241832633028	67.4170352752263	27.2285555790918	62.3897687589445	36.2987376605965	23.3155706827566	67.9693937522151	56.6446161182908	49.539769442824	40.0892060359334	73.2185773844068	42.9898791261765	114.078684799613	34.8366506686403	47.7079510550813	25.3873846275305	109.912011180651	29.3265634898441	99.1959097335584	71.6862131812132	52.5391743668862	62.7018436464743	50.6452105544864	26.0030713245985	25.7422708726335	35.449477415914	69.0201056247125	60.6384022426978	37.2710860695575	26.5774176928464	37.7174593243465	26.8247274145777	27.1335589483399	77.0951279297887	78.3296039577381	30.0410749600327	55.6615771045975	31.3862397793303	20.7020968274574	54.9944441217442	58.5129595733454
ENSG00000026652	1009.69515123208	1101.29922469615	736.458806721137	892.041284672278	544.164698232781	673.099795396958	562.111941453167	803.834625933064	648.24764556916	616.136887307723	515.183932458794	428.760211714986	640.230056251861	1198.95181373245	180.420451590634	105.569627017462	226.446934084534	102.439997148828	432.132560079422	566.957266402649	118.992711312012	610.124001493736	508.168185744464	606.613384457954	341.75870408034	608.320732684043	832.02253188109	537.018000871442	248.855141697214	304.540909530534	159.797945235849	337.204434925372	476.204543287336	409.774382691819	638.468605894577	250.956751956274	251.317034574375	355.624483282829	173.923868133523	347.293459449612	709.260091110264	410.426291106393	553.861998218949	641.04818938452	986.097610961766	948.481141692404	904.199969616929
ENSG00000026751	3.55339764974544	5.54184959705332	9.58313549764652	1.0347339883847	4.06855364743921	1.54414883681566	4.41457402488543	7.65459098838911	2.34149604153538	4.08472984148982	7.39264216288498	6.80856471152749	9.3920953161931	4.10851943088773	8.88100825129056	11.6589173356875	4.5906317659125	5.65716926821538	3.25711841176099	1.22785573136615	4.21328132449229	4.71478804792107	1.40293773997006	3.42618521666915	6.46266680030492	2.09852452205943	3.14496442599383	4.98160469751685	3.46666225711055	1.10336538333177	1.12368767549217	3.35168589375062	7.28121812603206	2.13674707949137	1.10082650483453	3.3868218498669	0.721285759540763	5.66068418387787	4.27349598829835	2.38582894672355	4.0632213335189	1.04362693447847	6.91243739188802	4.38809684305803	3.38141886241406	2.34074664661634	3.36219777867354
ENSG00000026950	81.4253704362495	107.651475248068	107.304923834209	76.8037216750962	37.3430456311062	50.686022268977	44.3379494185221	122.537009287833	87.6972715241696	53.0179484150577	112.160435614396	145.453907702502	96.0229090106694	113.677893344215	17.8339959338389	13.1655514864904	23.954610073741	12.9657843442376	49.5731692708576	57.5672300302795	23.3506750552566	116.188676113526	60.2531232959568	55.2650504223906	56.5687717453039	58.4334645695251	71.4176497883493	46.3363003990855	33.5838829148964	45.6458938888455	33.9921019023768	104.929913715104	51.2996563059325	40.0775413437739	92.8481420779726	39.0039603438502	85.8925311138457	87.961168665555	50.1017109884791	76.4796171489637	97.4580904448787	26.6483232868528	108.331636770906	99.6865839747761	116.675025778067	86.6805461724884	136.993500785702
ENSG00000027001	84.4111910512062	81.8522014926223	71.2558064103272	72.5598990101434	33.5616849717954	32.2830515253705	52.9489714469257	103.211099725443	46.2337046411869	57.6526182052593	51.5451743909502	27.2496115403704	53.6388628332704	65.1787867865257	29.8159618996128	13.774025328978	31.1815264184443	12.3155680099896	36.509544811623	34.6703820492866	24.0456332279085	65.8141949402196	30.6381837931664	18.5723970551564	48.5230584545878	44.1767912427814	64.9322106323415	44.9449554820681	19.1090655220398	28.5584251304421	13.40681896936	28.6329779116037	52.7023886010002	36.2962977401647	30.6122069617151	14.546129957659	26.5631366934272	31.9321292893195	21.1636320496407	51.8325888742537	63.1538566524174	31.2510554903985	61.4081110554817	47.7952662381424	74.525503965697	88.4333442331142	113.870143731147
ENSG00000027075	90.877652309053	80.3103195562538	92.4988458955806	52.9216879420352	52.9773716053559	53.2305158126219	58.2344432860603	103.675195971068	109.109207481832	85.0530218956845	96.9864427403041	88.8706963641507	69.2008781640582	75.5748026539758	4.44356529699167	7.22022764578278	12.2944987315001	15.1685324004832	48.6354863250897	57.1643399385619	5.77069918411207	102.033273329902	71.7878616469809	108.555245634168	75.1762587406001	94.9165266654484	95.9505519310117	58.8374374688156	52.167263627706	60.2791213312966	18.1052377635584	86.4835300081146	72.2244855372745	95.7519151282318	112.008792716224	116.353740299824	107.109072508911	93.9259012938017	80.1389279334317	61.7059768528431	70.7570453004187	26.9930774495987	95.910640594587	87.6048904542252	87.9434797762028	84.3845923362413	58.2463890938947
ENSG00000027644	10.9707334124987	24.7360296500856	15.9458808306655	3.80790413694434	0.98724294212029	12.788986165189	3.96866514097645	25.1807762581274	33.9805842693956	15.6819607228852	1.00099048801218	17.8240060307499	0	3.81777832837644	4.56486154146112	11.0815827024435	2.7704172220873	32.4572231705304	0	34.5895342259119	5.09504672442286	53.5278448374663	33.7536462739242	27.1632648404642	8.86140660899889	24.8523118231052	13.7206243520976	6.85079214706631	10.1619983679404	8.99013481213349	2.0681787755763	1.01220541192568	23.5472304631434	27.7341228777793	20.9541141363528	20.4348379308751	19.7455339416061	28.459858091948	35.9657857502951	7.808476658013	5.88063895597432	18.2734536804469	6.82922020151612	14.9343579515785	11.7690998816415	1.95592668017423	13.1817387418561
ENSG00000027697	153.88870184057	101.928087728479	127.760380743596	40.9697096560918	46.5143716362147	36.1718770039951	33.2982391417659	164.127065333593	122.079248521913	140.434060218927	149.062134381949	70.4525672573234	91.6115607782096	133.856807268543	30.5282690534571	5.98582948029743	16.9062216856721	7.23693533140421	54.9679133703971	35.9046265609335	12.7948093488057	37.3986822876544	47.3038989793939	47.972776899935	63.6324278397633	79.8988374366578	104.898959573503	53.8895151009618	13.4555164857443	34.5371848952542	36.399336047993	83.7457301285708	51.1520917797925	76.5186001669401	148.274836202383	26.9171627012407	53.5588891166044	131.031514537299	64.7079469811827	103.031355960502	82.9240095042693	31.997591689144	98.6919821630063	185.515918841282	73.7067823704731	134.121936726454	183.924200276367
ENSG00000027847	139.205277478844	139.114005671464	127.872528805535	178.301931161946	71.2879258033509	117.399868978954	87.7530784604997	199.545245857192	70.9882106779672	128.492728659203	127.852770269631	83.3717529944243	123.928205164302	92.3366212123842	63.9736253406337	47.9633420423287	46.116106007218	41.373706531001	78.1667657533691	78.6171382490681	28.0854165195473	103.53615644386	143.458458723144	88.157261211493	136.317370240562	93.2936396983593	102.234467884754	71.192240983313	83.2778631427988	79.4184132200339	83.3427422897886	70.5687296220114	106.423152451714	93.8775628870458	88.8996767615294	39.7384721786128	77.0971806975423	75.6505117263731	48.8215812861022	122.758376382283	81.7427024985353	80.0733324918453	122.202982263124	93.6898459468877	109.008179681691	147.124143751587	167.3773349073
ENSG00000028116	125.395337752692	162.288266247444	108.516479639127	66.4100645479799	38.934113598996	57.635382362504	88.1889775875666	29.2512610179063	100.309361389653	65.9042319853416	290.88402147984	58.5324893886003	46.206129238225	77.7041987246618	10.8203835378712	14.628605413247	53.539680438399	26.8525463579709	142.489712430997	39.4495789892143	79.2306051500698	114.964826011642	87.9231016752577	217.117415096923	102.087888539349	124.46735999129	105.45743291759	92.8733050603578	32.1888263757594	90.6455518478363	30.2030122755682	101.479662687191	35.6776597398952	55.1952890925715	161.965160968395	144.058478009237	148.462541134084	102.770854054266	260.937521779485	52.8415762285134	86.356412276472	36.157100555311	56.9308813145324	105.805438871141	93.5411087526796	133.56266633085	95.8183482292023
ENSG00000028137	75.7403597716646	78.7761093518205	142.325795989165	26.1852280731973	118.490711578661	81.2811430521636	109.406040360759	141.207044675646	153.647046858421	84.0672920224765	231.364594349883	199.154113185578	209.625628976142	230.673930290966	113.34211746233	87.6213376916314	227.617169624535	102.807214388462	214.365463007947	350.3622325203	107.275198418806	223.91206572793	147.421847089497	155.465569569904	207.535110440694	378.299247078265	183.457002307644	105.251450345633	102.576555772616	140.137764666219	90.862965592724	279.444171540606	148.805545760371	203.373091679046	251.982909487147	109.974324020284	171.426435628319	317.247382937082	370.543267740525	58.7994493070017	217.419126029393	51.8334591351093	410.812731175789	153.685861368408	142.510890523406	156.09016896544	89.0486961500752
ENSG00000028203	749.07295080307	700.477042695639	646.890749342629	481.246559278163	311.995791474634	456.591700893073	363.681081896025	592.024780593236	457.035701858984	396.836079474064	486.657923668683	421.465816971575	398.547230328987	874.90279589066	92.7973280542763	46.2658192795888	88.959511223315	44.3853743963359	191.623034957055	222.938408000193	79.6807068027954	334.868928658494	266.748597846092	275.881787153961	231.980322104638	347.819115184476	430.220118748941	221.063603047935	142.337185821801	215.07588738276	152.805872087687	373.796750634978	234.946729142318	262.645823412538	348.966507979411	213.627500590398	317.975973559726	343.781306082504	205.335783328573	341.990205354509	458.669419247902	246.540943038291	492.831695872941	570.679087242451	639.781016085177	600.471331756629	793.266903279905
ENSG00000028277	145.896364185075	122.160289124621	93.6483223910571	162.43477400694	77.1350623538424	137.988374875223	58.2995828769324	183.15775433584	84.1082822006803	96.1262985048982	118.713430579446	52.8156097132981	67.9645614287021	106.032528221728	30.9771092038259	36.3653042074803	41.1475454335231	28.8772522343061	59.4965628560449	67.6341510670821	29.9815430553907	85.1422803229727	88.7520711628803	51.3377568371096	68.9419603142548	88.667945925356	125.365254684362	66.9106488768239	57.2655049837589	52.2818146033964	43.3500273991698	72.7724304478913	62.2241981447599	63.2002297735151	67.8526847396552	80.2257367539277	54.5872391025615	42.0182980619675	13.9145519854476	59.6878248305661	206.327379835411	72.833366132922	156.788332258263	83.9147845248051	102.299879103784	160.922925484274	93.04233809025
ENSG00000028310	584.114116420616	609.44639579585	440.334998014708	549.20815397881	304.895677888875	336.890894818458	373.666680901903	694.583437515515	303.251521929006	403.014007806934	351.199529577639	293.549779292745	481.996144003621	520.17189831019	192.622007753463	186.770643695444	235.485251428286	101.386861406526	484.971660826334	426.389761466396	111.133529017914	402.428180025899	433.492160946813	334.008599584205	444.060908672084	328.504549630862	418.125812278082	301.755863099637	210.086320167329	300.303655884256	132.749098191693	253.918075480831	313.315855520771	328.99400937873	332.36566076878	157.702796069333	225.78524424328	224.656689960161	126.742006217693	299.728948930617	509.858315105954	266.313124682517	501.646242230848	412.224690284496	534.047826208183	642.597013286347	458.31652252271
ENSG00000028528	987.897585604698	616.956022405876	810.49146165276	716.675369755903	575.407628660092	554.871963862095	752.228951951245	696.186712056607	456.074895810808	608.421955180336	675.204870823345	305.853906257298	595.100113865757	1015.86412645022	348.989562689004	292.093768909292	324.640660446119	143.678030318088	660.053713309633	545.201419560056	242.770360096511	785.257435740698	767.859928069911	808.287581999783	770.014187536241	850.78980456557	756.792690392361	405.827034752527	236.068053227005	351.089697511335	166.691720444684	756.050790261681	633.758541265334	507.625091352564	812.374900642517	460.804346124332	538.644448161157	480.179450761711	327.356970423693	489.346056000979	952.081701015576	433.341644525595	670.699413368562	615.665314317863	590.552259922189	946.47599348238	883.178558691804
ENSG00000028839	128.402424915034	154.999990517075	87.8917861998983	58.8132106108893	60.1451743922634	63.756013649308	105.756398439598	99.7809391703313	100.280033537657	79.2591568804384	120.314392123961	66.5820829647315	48.5362570327507	279.067730385054	14.9166020460494	4.71280144438142	18.2022811683709	10.244286233421	35.0557979154066	43.8088002982876	22.9074633456799	42.5619805329302	36.5058039061115	47.521683568519	40.6884587547882	154.14187590947	97.1303572676076	60.1410442373288	38.0827895401291	31.6778614360274	14.5338811189845	67.9647688254501	18.2649815855997	77.8768435732249	61.197572250051	86.5531019572665	97.3009540189755	93.6092531294766	44.4832254932176	32.7682592945731	112.651133304422	21.7297944880527	103.555334493469	84.3257573107566	69.9778515059958	113.36295228297	187.05108493945
ENSG00000029153	218.570398933047	214.81367256586	160.687005384469	147.970425866586	140.399493154014	130.722180980902	133.289420751908	201.461324917366	193.600133167737	225.224450390679	220.961273114317	182.335809184161	152.771216922218	288.802486158825	41.8580401395644	17.6246726042459	48.4199430196305	29.3949232933729	40.6836565678485	79.8311633643742	62.1083761365476	45.0734395940429	82.8582285253591	145.18247193462	32.6179693276415	54.1385839533678	157.478907320902	121.895240935445	59.551471236764	74.3784068712324	122.171871973362	36.4191337715598	119.441330547691	67.6948486125065	191.259810024295	26.3526790575969	101.016234023455	62.8813082283416	106.31823521685	116.890913277863	129.531200637338	73.6252313808686	164.878030267614	205.298285756222	181.841316876755	204.567582921429	194.400566738602
ENSG00000029363	1070.21471042501	1058.85164711902	1050.86666186198	883.55375656662	695.265822959772	1029.36323704707	818.247921038977	1240.91333420476	834.001659179093	765.798015044318	790.214999119643	754.024731768779	1265.65067211592	2171.5709055633	124.901347965261	54.0554520554127	203.494071504391	79.5969253313869	617.341668455432	349.935834538247	188.98827289628	581.195754556759	411.24589237583	375.558657900077	390.965455229334	594.678428271141	803.930110265531	438.18340847628	170.084645969307	429.080137833666	399.967729149736	612.929313677564	399.967948729779	393.676692717084	650.215562092895	261.285521689672	327.697918250015	452.569328104608	264.838802417451	553.902972580423	988.908438815572	496.236733837854	973.638181299932	1148.41713234189	1029.67335309551	1111.30760788989	1620.49506873282
ENSG00000029364	356.572766246094	382.138219322819	226.927520903084	248.264760540667	130.438067108801	150.03027310446	193.816499573201	309.815556421595	204.56903361893	239.566881602551	351.525123440159	221.918769907373	268.394188903917	488.296740423618	65.3853744436211	11.6597487384134	41.7065345427384	79.6641179361625	185.00335421545	143.850303787104	120.857874211557	155.299789394603	173.884719225376	200.584895194287	185.439804934946	248.32294986667	287.53513589733	140.125279303559	118.82205991913	151.456244495949	106.501171655705	218.830929990181	121.669959629744	291.347316212875	228.963876976638	341.561434423222	374.905266717774	334.498928009496	203.176396891315	176.109507170456	273.323224193776	119.787072535286	288.107221139765	300.338357122902	290.113205569212	313.802983726355	524.371634308898
ENSG00000029534	648.723674434206	564.199692792443	981.25200518812	1505.39136179091	663.676815289936	773.82401997889	556.502034916601	1716.09654557411	343.297223292741	768.107180059307	551.882027688497	565.674358629048	1420.37416839629	1379.6070178283	535.639937288849	187.16243498522	361.440586788318	166.992630875227	168.868567534541	475.424931522691	182.060853537649	588.467447631399	1052.63646047754	322.270746315484	491.309105766567	450.771257251819	664.369854262009	513.354527764408	337.790843255785	373.904093829495	166.563549917512	445.856936877844	334.034973954468	483.853745298853	410.751425003358	235.481763397362	273.821976968359	173.142498089008	81.2538983859795	982.660516632234	796.844919665583	440.03193099341	1122.91967789793	757.195511956594	531.899045914986	1260.21332843962	1474.64383246961
ENSG00000029639	68.1601568074443	63.8468893142092	59.6814412595792	58.5289943608125	28.348185623314	35.0749058744682	36.5647596209302	90.1414323491738	49.9392511985926	50.9578362205331	46.1265525457281	47.9483415409096	34.3329236704482	58.5345688346397	21.6637656437145	3.1075531827212	15.0829687770119	11.5743286662865	38.0260870249263	25.7779899123279	7.45105403743447	37.6976575891765	37.7025861239257	26.181395096637	32.3843235933672	49.711020776512	54.9643618592339	50.8158738816558	13.792761863769	16.6191781954303	9.08638916190841	35.1444402471478	22.1698867252123	27.434088207689	29.550857203569	15.0095882519665	32.6461610418459	30.1290324232741	16.1339352379914	36.4908287484	57.008515222649	37.1349646239361	76.5528062936448	61.7462919785171	67.180012483658	79.5280587900836	77.3810481605683
ENSG00000029725	1013.89816415495	1184.61764038329	964.750608977747	989.943643457758	598.563143829597	707.402453679652	736.136496424687	1246.21312314189	787.055680063956	726.818872144011	1086.39497641548	559.85159627142	971.77349664584	1275.70024260735	228.508681063634	68.4065434382132	254.657608819718	120.320383281138	729.316283883054	431.854395995561	330.435623224464	508.439420617893	682.734368984484	825.375652045934	723.303315873326	748.351384582233	838.900071445509	471.879267327846	400.520580576434	491.019802030237	416.690671539482	600.112386352604	630.247101186645	637.470916582048	780.737515669065	629.326206552329	551.29705590484	689.583512368311	591.997422054167	478.867870956616	811.406667234241	395.017810573771	703.180064352755	844.243831416092	829.70743529233	957.725721883762	1332.51149323941
ENSG00000029993	66.995432993111	54.5511396245156	50.4897246287622	109.86115370707	22.8733872085742	37.9836904284804	23.5650234401589	199.783416497631	78.5260224162438	24.0337246246216	60.4194293043735	76.963815812078	153.005989111337	76.7807101422012	50.8518059814772	13.4343416232041	9.17185628738393	11.3531813828155	7.78600377066475	23.6785838899245	17.1320593350093	22.9749573833595	43.7164063798232	61.3543381394693	44.4808505610833	20.0554236122604	28.9729180052709	25.8237162098962	19.6211960021067	39.1957340734446	35.5495433516121	39.4737902276351	56.1457045757191	23.6205492653434	27.481490584937	16.231398819536	70.7726715744203	52.3866817408096	21.5054409187734	105.334584413573	20.7295958214669	45.7948859090214	57.26956891357	86.2660016110956	34.5021100356344	134.220583922124	178.851742148513
ENSG00000030066	291.601865499305	250.38437504623	329.641308880149	162.124405726378	142.644713615771	170.187006393278	207.532236891512	240.95364938272	197.504640659783	244.834503363712	235.488489955165	193.445206250421	286.065490601351	313.473063550839	61.6276241644745	66.8693054526684	151.502710715198	26.7303443848652	162.342662652978	156.503292889401	21.4208258019735	126.109472755995	119.815727022859	159.197807439709	137.941939707932	209.412724113891	330.307269363977	156.769130179555	85.8109862126186	93.7756356920247	49.2287550895229	192.880755404461	126.633429286098	167.88313589369	213.349535463937	89.713940788095	115.198123529727	163.648748047358	73.3316069277594	182.659535161784	247.842077025635	122.483887729591	282.38868437453	269.268151995041	214.296495111362	235.39599600927	219.797879351596
ENSG00000030110	106.692724758212	102.990857236497	124.003396311884	102.646198381143	65.7472863897297	77.2943453405555	55.100776811275	124.663119530258	90.2414621941443	79.743490149919	96.8444799354057	56.7701141323733	98.1343134609428	124.527829758956	42.7400011103458	18.5754526547413	28.6300967099947	38.9164189128216	48.7811903542737	75.2717562545883	25.3030769252752	102.705339282291	94.1229376434183	62.3114481053114	64.2634977463302	59.3400819429698	84.5379108610803	55.6727078058273	69.8494842694862	56.4735687817467	44.6328612724099	60.4561094978594	54.6035837348748	97.4301738537077	81.9532980458834	64.1766335406325	71.7383186907837	55.8375487874834	46.7722469114131	80.9738300699446	81.06775643739	71.1881887694766	128.755944194068	101.6411374228	113.289593564449	108.819143673108	139.076024213341
ENSG00000030304	1.37537262239628	10.6605633823158	2.04424299264107	4.94357849535949	1.37334604411229	7.87835639325185	0.686917375612412	0	0.696737547302019	2.70832833491128	7.43080408666695	0	16.0397542772702	1.41330530859613	0	0	0	2.4925690617325	5.21980699703159	13.9815876488261	0.72031117535772	24.4219131604931	26.8763945466209	5.40594574432653	0.688762204479385	0.706095463337763	1.71139617005087	5.05079163017895	5.28310509778587	5.21849703504709	0	2.49880255229665	0.679308644898337	3.81826072135381	25.0538442115182	0.71028788856865	0.683007414396166	8.10519696693716	0.683816185792218	0.668046856069954	0.670673752933532	1.31582013047349	0.67343487456641	2.04453403782698	0	2.41562030669465	11.3556293015463
ENSG00000030419	144.922070150765	110.199843259374	225.535046860657	157.54590185659	114.133253443717	123.408049304855	250.25374313678	151.942663899153	228.939062089906	151.804215347424	145.064521390986	191.384562426415	83.3366508497857	174.936436066511	21.0285497574149	28.9842794119746	53.3293068059371	27.0267053432185	143.594482435569	59.2627004099854	31.7965104720768	116.911717378786	127.054098378405	170.411396266231	156.629376213548	153.894803771133	247.278962770459	92.5869866399056	41.8234194115747	91.6193322285497	50.5988550851629	254.99718405447	127.257787429418	210.417970671094	195.224399052094	83.3323861739175	124.562222607901	187.057412488233	79.4271251333707	90.552326019185	136.443795613113	95.3935564907813	239.174402494679	208.31530460778	184.95832904085	208.959704235252	187.745732424754
ENSG00000030582	234.498977171237	199.314642557365	241.860181861	314.688386048878	111.67868525687	124.533402626198	235.53864722111	378.917108141753	201.03652283021	225.68449446649	319.232008940158	185.02508610129	320.851784792694	211.155463216792	139.721585875207	108.001661440171	148.454929745819	100.96586688141	209.472754682994	239.926320569509	104.887621563544	183.835401967548	248.959140399902	210.955701415457	294.307326025799	308.210653763974	235.325318838903	160.191661679656	149.75513767807	125.937498197114	63.9724358787886	243.244909140898	191.724858186309	250.624715199957	204.276137632757	278.566798657437	288.491246844042	305.182734998148	204.243706807033	148.66031183245	208.207407899397	84.5903362516227	387.435743110097	245.217678345847	198.010198118191	306.113951569307	423.121615540364
ENSG00000031003	766.94249477229	752.278481301917	760.929496814576	598.357342758868	524.481566785966	528.517726990026	656.077256683631	723.39757975215	525.225586177263	578.575883797442	654.692024218057	401.679280049023	431.086694835504	1348.56261127555	114.6335262445	18.7539994397814	107.477934507476	90.8253904033961	473.685097471833	249.911372216285	164.75864905834	346.769008124335	316.247341669801	569.955430998374	366.289855630256	469.715617842791	660.612271380244	371.955922126567	267.680849649039	254.632481487703	294.529728044263	446.654029133956	333.769352251607	457.907797713028	588.183858860201	458.257419158451	331.124179070396	425.859937944317	322.270233612725	496.719759932576	603.366152981206	239.987771102346	678.976432136928	611.875245361511	494.177008025159	729.045908579738	1120.96197522181
ENSG00000031081	328.838971898678	438.309901887151	470.651466250814	135.519953689246	165.905435440203	405.409341575428	330.870107463234	432.695454018619	706.293364923173	465.209638485247	785.848559368587	252.60701623368	301.944790890123	414.769345999362	90.8322366512404	122.65717251893	101.230285897757	323.805427361091	400.889725694544	260.212701337435	448.495010774949	419.555603204041	455.506752826965	848.535695895416	676.959495657602	1264.8242862569	673.288225992783	190.937707361926	303.891203267485	327.393690080106	507.004188748092	637.692839933882	475.679619686737	794.137206393499	968.968335524357	1290.98275417198	1200.64774137573	913.943554334961	777.720871415579	256.132712419998	288.627918700048	205.331903924982	462.477748195513	723.059415123404	561.962726687781	406.454859776395	356.376283367136
ENSG00000031691	7.99940096829609	27.8523006830363	12.9589622526147	5.6994537941355	1.97151142397819	3.92916071423704	7.93420991423507	2.89781083970094	12.0116713727171	7.85264184340041	15.0817157624884	14.8480672039987	17.8876698174515	22.1633979954593	2.71563312602877	0	1.82864390986623	0	11.0195260157723	4.92865937003925	2.03667001521573	6.92895941824388	4.79591898276851	15.1293747435156	5.87190622516454	8.96370379153352	6.89078778121586	6.81105880829741	2.02933932977948	9.00215073697705	7.21373678755732	11.1376141181212	4.88764696644296	6.95872163801574	8.99628762851071	6.13329310474211	10.902905836443	13.2554653908976	3.01165341966215	6.78631366666357	11.7624429182792	3.83762060252376	17.5760762270508	17.9569262274479	7.85337886678655	8.81298933424106	21.4023969900879
ENSG00000031698	667.405750083124	678.261673789105	618.082122546631	863.800786125864	268.765650638015	341.223382635252	441.633784059922	1235.38046821142	379.038363624577	378.753565497438	416.725723521599	542.279905026446	1086.54859832075	1345.24300256199	380.141753039098	113.303327542332	305.23744993414	65.9554110723401	297.300911222819	212.035331862376	103.43648476307	355.851961971317	391.404765614141	251.761784826262	361.814476903965	344.671149357415	413.891587284269	367.105408169115	142.391642808714	222.930541584756	119.791342834267	242.604015421005	256.587923762523	272.796214053185	291.960154920541	242.177877273297	305.954770349761	220.62229787476	166.186743537374	578.218845291931	486.120335616703	361.207878183342	489.400654916276	530.103169678063	593.40356754433	821.29854364894	1401.03800515334
ENSG00000031823	446.301060740693	477.963959845351	493.295162176429	485.248346439585	394.244630797651	286.452887189576	374.224323792564	776.163590311495	380.973858038019	658.674968430558	467.431839345249	280.536162596772	651.767274831691	627.112191754395	166.14759600336	163.120748269448	219.779024297661	234.940423960252	594.617409837098	418.984266419665	188.942393042307	366.184753611395	476.090612398362	318.095053584015	439.183294663227	830.810625119698	527.231130697546	314.557044990549	285.289093901028	340.273573169313	231.641085064246	419.896659724778	436.580330724537	482.738503034159	446.744052741956	583.046333330124	584.232211184366	351.535248307043	264.097382610928	330.551660472667	465.99307661552	241.520935744298	572.262508644095	402.414507069195	405.75868346514	476.181208882479	546.508606390639
ENSG00000032219	387.285908334949	545.953689700019	529.603186043404	303.854449058637	285.195099916877	423.313662546711	351.640267661244	498.144514831625	310.777558767647	365.256943070454	523.756168749459	193.009190362257	388.53364716963	723.290228264234	113.078180545792	39.3308700632589	112.319656745526	61.4270356637421	312.710444617366	238.348554904392	145.587530021003	227.430167481855	219.441374898715	243.447961095863	277.326422984386	331.757325291698	350.965968083666	232.199513617489	189.792710475262	243.438098680305	171.996352339836	335.911926343288	246.85354425841	233.091417486945	278.905922865343	206.651988814379	283.964170286033	225.424290261493	221.697219337673	289.872265018503	433.602491565517	216.431979989598	460.391091259976	389.174452173881	444.142164231635	326.607957968506	507.761834683043
ENSG00000032389	104.764637853429	123.323581248658	138.226289000007	134.304339571755	95.3817353870783	107.889056650203	103.791474854695	223.101313286901	74.2230284458941	168.874033191879	117.714772033985	102.991947729803	75.5998622231664	84.5514195077937	63.6201357759114	26.4778518776836	45.9218902922686	20.0897906353231	60.4836050949835	127.545070475993	37.3384320844692	64.1096462751096	131.436918662227	82.9324869546823	99.1334443789003	97.7544213628999	61.6911865639678	105.737957211163	104.477119733595	83.0385193560765	59.2596688636565	99.3502933383982	90.1899805880531	98.3984612507437	70.8870579286288	82.1311885168442	83.204368325988	53.1187717085819	46.9489203467421	118.525395909662	162.940422415893	63.8170591654901	130.486834639826	95.0456111145777	105.124532542979	111.221976450436	110.297039163162
ENSG00000032444	557.284885335409	391.542578146977	425.061449470692	543.055086940156	381.543439265745	284.256642362499	766.907803445546	854.750665282929	398.218259294537	672.42699051278	573.040559777934	205.87506610738	1126.29839884047	533.047781311605	431.708276356846	362.269120961065	608.667671532339	255.397369400647	905.447054639931	431.178003254518	227.376830776115	372.764119258924	778.280569923588	516.095495443297	801.11873645989	677.527833831809	694.913544416124	425.317380215806	277.184968293824	263.790186454743	123.255376758517	422.770452734392	659.330144842083	618.486851616597	528.969277723113	354.705169647138	410.927102099979	222.054238844513	481.160147753167	378.695495823171	544.033102617101	402.527035775213	697.932921789208	504.997423103031	427.656997836044	520.830085756139	589.991057454048
ENSG00000032742	76.2837671468303	86.4051456768544	48.0900023110373	49.1529904387392	37.3710292933505	20.5689855985901	15.5061229750123	66.8960713427481	46.1249416981188	31.2567165578409	47.1011359544444	35.0792623869927	37.3889174782295	68.8470873285645	17.1369809746865	4.7518330598927	7.66316459898447	6.18495561163249	14.5859713505339	22.7033204483997	7.55951010668943	17.2984433524378	34.9387013721801	80.3640668587296	8.75343661407971	33.3301424106331	43.302406751025	32.4546928573407	15.1724171379245	8.80277763840769	28.3442347761207	23.5751586798702	32.426154790031	13.6181083501511	58.6626244882989	14.9047852648219	33.2100087833396	18.5117281575236	13.0152140352603	50.3558897388176	39.2202865254506	34.781149466856	37.8622599328465	44.2455264966826	69.5736486372054	78.2801311842231	98.5494737990157
ENSG00000033011	78.7745451958213	64.5501334045003	81.3001040773452	86.5785587484446	45.0338084465202	56.7128500351611	49.049188486084	134.090693497577	57.1415217310122	73.0921579328144	59.8477466072556	58.0351886826532	95.0720870473989	70.8362524388532	36.6263063077365	30.306222344664	46.2437883875718	11.5685477830094	25.1952943505045	23.4119960176124	23.7235817233724	52.6137712976823	73.8124608284202	49.8913668121149	51.6212245910648	41.4822348419784	58.0363683208613	54.125022119743	20.6941767542972	41.3925771912636	21.6813613904362	60.2015763699679	48.8525055560455	38.382062636684	47.8846142656799	47.9695021076129	39.6546046344188	57.3638919888217	14.3625449368694	30.9807477781446	70.0126927973348	46.1640678285873	52.7756202451008	53.2193532978777	52.5856515259579	69.9763836236882	84.7297332302201
ENSG00000033030	204.973671207442	218.667204572749	272.002212073489	148.787808178622	161.860767640361	213.775893327707	240.487782870119	216.465558774441	210.605714302447	211.245018440897	235.253135272481	144.650397457448	209.423084996598	301.564436164925	59.0537521974267	49.9175253047509	74.8070084844625	35.4961043887552	145.862892248608	136.897965007943	36.3997462220213	162.897592156319	129.190127901019	140.518755278819	136.560097400725	223.358461259184	257.287896866932	140.641816920909	82.8905565751562	114.233634965037	58.7057147150538	170.554314912686	132.498204331646	173.4099705153	193.325710592703	124.480709552083	161.70123268948	129.890269528899	59.0114748612676	118.14252602996	224.274729584309	88.0627663845899	256.086746977824	226.549690835744	205.70128622962	153.328418288233	187.340480878905
ENSG00000033050	277.768910423786	210.302274795956	256.598123145921	308.206069546347	211.166339389009	273.669022624267	311.613561954193	441.165071589689	235.317135870655	363.278865633732	242.733540326851	172.927299624698	369.530453635258	325.879126971316	177.553842696478	132.360208702892	180.537266034972	63.9029287563934	114.185754835136	173.829645271401	89.0468564433354	177.488720695553	312.507099759763	139.266397801934	375.841485941781	225.585810166166	290.622350212492	186.539183753468	138.129223329606	141.49151063153	119.104485016863	182.283335926396	172.741966346197	261.556640826392	191.726843469171	128.517624505552	161.918221632623	130.753715761966	188.127963633989	262.851900511272	249.892156217079	169.956955240323	230.27862598668	222.890099744323	310.986832453612	265.007561876235	286.348508953705
ENSG00000033100	580.95384033804	462.8370477025	431.180198268717	551.112185540312	405.363307303081	480.292804422347	317.277737702177	682.523037865541	369.028491456793	472.061821839407	382.803182903028	264.723380964882	509.989216682086	604.66474335264	180.48766694889	90.6215501277847	182.570993841518	81.7892598049091	277.784841876529	292.970585698897	104.5250010009	396.687371162244	402.215915371119	279.624921500683	333.786857790666	299.019661456794	461.197462847967	289.824446087934	200.004550684922	183.165750547383	155.365068858532	237.277873554337	366.098492209697	284.128292975213	303.322936408954	158.108584593442	212.25052049262	224.447382198425	174.425634576896	441.858829044875	482.762973779209	366.007321253395	454.223584708603	386.780229327211	583.93997762106	608.059913284336	532.413570598535
ENSG00000033122	1114.42406484209	1052.87420697282	721.89066654864	508.36213484699	391.552855445725	483.559425073935	564.292308298761	700.906012703716	615.391529189206	741.698009043495	730.125560154085	617.757158998482	493.662760789242	1087.54860842801	45.0180326455147	16.5416850732394	69.8352706843586	27.2883168278078	118.342036657267	240.9529441412	58.4033565496188	190.643317166154	231.047310793045	265.567808111751	147.129345237957	286.192154153603	596.40629172866	251.156552860387	285.140598009509	217.263455526674	240.151843581227	255.102706130914	195.026649659417	341.009406888343	374.300759592678	91.9540985840033	123.771188676413	227.814568063964	48.6838281255954	371.946597847716	728.26421811607	283.123630106277	626.695072418568	572.812336203558	604.299179168443	853.339261029118	1303.80075469125
ENSG00000033170	610.933211267774	636.870467884601	488.608969591595	424.355557438336	221.038679832112	368.276360137729	424.667643626007	420.507944291558	377.597385214985	395.09890568814	573.974729158928	250.898499972893	325.548984908573	434.66787111629	252.934148566512	197.157793589731	377.435655456436	136.879775283537	467.44052800048	284.370615341087	151.643319429555	382.957595583201	273.606226612883	383.187769611222	436.665087961383	384.843960692584	352.652083519779	312.882494698488	220.688780315998	225.91594147947	127.127364333776	442.599459906153	260.685629193315	366.520070345808	370.042023548974	354.993789804441	446.601258923505	290.567966560647	337.634594960201	429.942192516382	338.886036866648	151.45653221523	427.728925620477	468.852557420321	394.349989780792	546.785912877592	528.637823967182
ENSG00000033178	466.536932697272	495.109192992576	518.942756793488	340.350403559756	135.081283625927	298.20820666197	311.665546879025	280.547612630419	287.689111573065	314.992295113673	548.346597629251	410.671488508006	237.44910786339	761.549850393476	67.4048097878011	10.468463654071	49.2897790744133	33.4734308045515	210.215942021397	98.3417992702589	49.7863294585824	153.170752282219	236.670663853702	125.481215916805	174.468068130374	200.222791017492	236.984797348016	162.724449289003	55.2459018891311	211.341794155697	97.1930324433719	290.602661709854	125.611301301456	248.136382376842	230.043278345842	190.801870435966	211.091828345949	300.495784315929	129.905828382285	257.516388403565	427.811742934385	264.641676327503	365.838990096204	363.562348373685	447.061888375268	404.662734019595	498.251167429569
ENSG00000033327	1083.72617137508	1205.60989464603	1322.56815091373	781.50067671445	590.574834575513	663.154283956875	767.565697981541	837.93579234751	1058.75587200041	585.352361899306	1672.12780994162	863.503052646239	680.405725683077	1025.36385205505	194.01936301587	118.264422694315	354.420736384772	234.249729452814	1374.88975381062	535.616267694419	389.654543580707	1283.35408148657	700.1556462065	1794.62063080231	706.536489055892	1030.68792388652	719.038690008983	849.283343334901	756.070792982278	859.234556542578	532.249769798104	701.911378023879	661.604649975473	729.877935683075	1490.17250591481	1037.56129588035	672.448142319342	1253.82750251445	1331.60770256415	805.138997183769	788.71495012444	431.457650523518	1050.88515208953	1085.5818362994	1025.71822472278	1084.41850583514	817.350016034638
ENSG00000033627	922.800904899151	1182.60417681482	709.829152929823	1372.95997627276	552.521948345476	700.643240939709	657.514331433168	1369.46778419763	649.593353081239	787.200611303571	537.938644604221	642.835895194374	1188.90994320343	1292.57445432638	496.44347150306	239.64117754321	557.068515709658	338.643634967167	555.203267412385	502.68638919189	197.226122049299	718.074380446997	635.792530830957	507.200520332237	624.042913199613	743.858568612343	593.926723566484	658.422070659774	466.337747480218	527.992588808628	272.45387902582	683.757740968969	557.505695889949	609.774606506655	621.566704822858	321.089068812094	650.172098491904	628.308881606253	343.49005254034	809.2996344154	663.534196213469	455.739258910866	948.83558588697	617.693518679963	733.664749932954	1036.47825092457	1276.37818237601
ENSG00000033800	176.00328737586	129.597764629499	143.803303895232	108.07601731525	70.9253777479534	82.6660550653938	105.036189365902	153.949225543961	113.845622946885	88.1780842230732	153.025300527427	148.050609004313	122.432882842153	192.752856522535	37.2364095953	15.8217610736849	20.9787449644269	12.0080890128274	64.7211186942314	65.9699991647788	16.043818001872	62.6408433433202	62.7409662749027	56.4246032391237	57.3406871953197	106.942215194001	139.928718524642	33.5829683442477	30.6180503137179	31.946042721413	27.8667623333439	147.312533879767	66.0799109108094	110.1874595525	86.8794022321513	56.4799470955801	85.2818482775504	118.771069543393	51.7075250332348	55.2651428613125	105.350821765302	47.5071047174282	109.858111934184	119.502501791408	115.732835216189	115.831396962451	152.058074259532
ENSG00000033867	753.267106238657	485.202551013048	739.189066658593	562.947366078219	324.888791776943	355.298770113956	438.852947241179	1200.80362854935	357.47426051695	653.257928917858	564.93553641688	517.390413685888	990.903462757812	1810.72436731934	131.278155823293	47.5281807956468	152.019977914671	42.4974748612597	136.4279891085	229.628700668597	128.295414473119	206.754300373097	378.970713678623	283.193461411822	209.875893255691	355.645440278487	606.815852280334	273.922279147808	127.736530293647	200.175469615401	186.920076693613	225.288031898536	230.907402437173	380.214378331331	327.565511322128	212.790304256983	307.575594731964	316.002044045387	192.637147717611	442.761947208861	575.823400408227	225.993343198165	643.632393535803	476.809344774403	459.968573750679	778.338615560113	1457.20111930736
ENSG00000034053	608.987605300594	374.80473359257	324.011210134511	460.775020996024	343.318693489095	294.32246086678	410.351522926323	583.965733018091	372.424836030122	358.499708296022	223.438576957864	437.759558218365	690.030868446953	454.949030379398	381.128941483911	144.064360377839	441.625095679118	135.053210541625	197.877231784751	232.568524287309	91.1135354410368	203.445903189174	671.244243114769	190.682589061901	372.204205681446	385.564877448246	329.031873921761	356.058485113318	307.627048329614	146.751968133656	93.1398228881981	168.180563855737	416.974584635493	289.092365417431	298.765788123833	324.755576661521	394.668655473243	125.789481591466	114.044159924741	514.139293329578	523.449576036556	322.839533861543	427.710739692527	441.121036742059	485.273958843335	487.048500902217	1114.887775093
ENSG00000034152	118.21583935308	92.3584398941146	123.605013881195	132.563067725351	127.241158688403	96.6800754451494	175.527647193144	233.507556143735	108.998724654921	171.701518852896	134.312040119156	80.1551776597281	245.975218985576	507.425681309753	56.7916244029664	42.9240686302073	99.1060188141722	72.5475571241754	125.12182380028	139.522081544743	79.8030369491222	113.88909539435	185.547364276122	148.693938257543	129.356245345763	219.92731566175	147.702947688188	118.334644829645	90.8225043722007	95.9853405410118	55.8140419694031	133.949840145624	119.411724293603	193.018001303446	174.042836925111	146.145892199508	232.10201763556	101.994271006558	203.247601811458	101.364027174158	158.524311948299	65.0294151579267	217.153556809506	146.399247043581	123.900042424449	115.610837282857	123.405063879561
ENSG00000034239	14.9153425392154	10.2603893801032	5.79233351056831	13.4914593898352	10.0875550365463	6.44021942039306	5.59791631055773	11.1754708065982	10.4575617565099	32.0289131311703	8.33674617174694	5.74659963057401	11.5966383043439	12.6681159528921	15.5673229683696	8.66395431093275	14.8461806783077	4.21560304992719	20.967456694383	11.4107286472555	2.83598761853566	6.45045532396738	18.9359319343207	12.0842708098355	13.4806483510774	14.0496488061519	7.02593437347664	11.2021669070705	11.6055599571404	7.37033900247056	8.62289404591736	10.6677062720283	6.53960883915211	13.4098955692564	8.52350003030588	16.9439774059638	17.1784475910592	10.1382327242913	2.1579656707506	15.4861623312099	11.1104492283765	12.881188979108	7.8828646419418	22.1052469322185	20.1624118732266	9.14821608416603	3.9783801361259
ENSG00000034510	606.536237463114	849.488229775842	425.762411377349	822.4760691336	195.326286501191	152.573525213423	451.977956889969	970.70440269278	433.045782104662	495.471457817912	724.335335258267	677.641704791529	1107.85595087112	1105.8734357553	346.056617059431	175.752072196565	371.860201379267	121.822706366681	250.948116368803	304.259856099959	94.7906969602113	215.973788556328	496.498052559748	307.839606217716	528.43722975191	571.680327935795	756.959047048	420.409321208644	192.952020229607	222.864031932117	120.723291830749	385.000507797624	335.46150772582	388.692931678265	576.638206905993	393.166737400776	509.12902762041	767.280401394796	492.974809165043	457.670267781234	564.192650384694	354.423538084438	692.152661056543	610.355984037707	495.557924405438	742.605918284545	1313.22394771432
ENSG00000034533	22.6944530047919	31.333657920605	42.4375473550799	23.7573006095844	3.55353168239939	13.5279667758632	14.7474272140157	12.0839884068771	24.7540783078034	12.01529720133	26.2016661004078	32.3894539944459	8.88047602520336	13.5235665120361	3.5918886222148	2.66659994115641	1.74582127240338	3.57531812976554	19.3122976511297	0.575179689950799	1.29060532848069	14.8235132286752	13.6398276615249	0.914091518458459	16.2148880257702	0	29.1427262260136	19.3379761548613	0	11.3554074968673	11.611860547253	3.03054145045179	5.77012796415703	13.3561287584036	15.6823389296774	8.41641527085294	12.6793409090418	1.08879007461679	0.634492082742689	26.78243225574	3.51175258485927	14.3260390681481	32.9391030869295	8.7491612296758	38.7380899184949	35.0390735601445	42.1276605635746
ENSG00000034677	576.160448850414	551.913054970814	663.551580805859	368.375175309322	226.036951109309	539.731155338073	306.78702476996	868.896092452263	447.472570617962	318.933874396386	524.977568509033	327.273824915384	654.686063639441	1175.10890845461	131.721311185211	96.6174165591381	153.972866706709	81.249685343393	289.333223775291	179.871951444657	133.313815218424	473.58894411801	548.414008778396	381.933142226213	534.192251226457	476.615547312997	457.010651946611	281.116591063619	163.238854378549	246.871865072907	263.923947127014	644.043322673267	298.523889862942	325.395951938479	548.259939486378	304.904535895055	327.640655202264	403.086966938865	327.33792372666	383.262714903578	546.134007467825	211.204169769838	828.169214274542	524.627403100681	474.029797125898	581.014377015004	875.348186593096
ENSG00000034693	112.588203782901	145.143546053735	76.721182148149	86.4212756747451	33.6758469691799	64.8829347637907	70.1297952321409	119.904452410548	95.2799569443481	60.7653518220206	72.7271446138756	83.1534168926539	130.271995025796	99.5041057207754	17.1049145145588	12.1761366619195	18.4025975275867	6.78564726250147	48.2583245896224	49.1960525547532	18.5911489177523	51.8594412764642	80.568501079527	39.4104048893554	30.899105004068	70.9804528818633	87.9305450405469	74.6964020425851	20.8009515970042	51.4401681513847	10.8899103088285	43.7572935239848	24.8616291867247	64.9855805581812	50.687428247734	49.0500912302129	48.3297659480656	63.3485352047985	51.7724604506936	61.8367196287828	87.8177301955837	57.816277658317	94.4003757530836	80.1508685175885	98.5159288322031	127.032446154307	185.932136218672
ENSG00000034713	369.460442159819	418.113184818695	313.266650576677	348.210784543079	120.582583691247	150.503057783357	218.273143401162	510.348085396154	263.852434664119	229.440932198663	336.601706875384	271.28533565653	332.840823582908	659.195043165076	110.307285158431	45.3723913271186	84.0752779599462	60.5825248382544	144.864898239955	166.965207652772	91.0326272582093	138.948713269069	253.293567182117	199.336013035811	184.262650018951	245.788209958926	251.240613345317	150.877699263089	112.105655441901	170.222685566809	95.3384863441288	201.376600368538	125.557838550436	221.065213813467	209.139107982553	240.406614217444	228.161799518192	262.214624772343	176.118643218422	196.193422836189	289.397904335012	137.985943506894	327.352828296733	333.297467555612	238.873913932929	408.582952744235	720.456709260068
ENSG00000035115	551.224344612451	473.522188618703	417.319503898166	478.403095363861	248.632066181859	310.869857718078	355.741904759096	633.778724924514	316.349725054216	436.671501610418	334.507034832246	295.699476928058	343.634124087131	356.729979518468	143.711117957395	72.8803839293495	89.3604771627984	45.5003222182155	279.604810797682	231.67512159963	63.9503377113095	310.510996041158	258.368164750699	193.150543518566	274.147133207689	247.284971189175	336.227268495025	273.163264069043	142.181215390423	175.802287405979	98.8560951677515	268.018258360701	246.634163214916	268.775111498794	225.908836975209	121.117050905909	217.735059157674	162.289560109236	95.020431101344	250.907220456224	336.896852038632	192.800759597556	488.481946347778	349.625323377578	341.725670432743	408.144463133129	486.64067701814
ENSG00000035141	71.4870475180225	67.7029183187776	41.3907208951264	52.4529668781663	26.8133760609643	21.0899913362159	31.9836176026304	101.320641111977	44.8687703801965	61.7167213160073	46.6491041269554	33.4168529033288	60.7320023735287	69.1467458715491	31.8035956139305	13.6649595810522	18.8430436907362	10.5632304560621	28.1170863664415	24.7291863810265	16.9143842481586	27.4783504556956	38.2752633023016	46.2142226368744	45.4513640286841	50.0773548596712	38.236442570012	36.1187162093805	25.2693087347345	16.686445303385	16.2188463353327	40.0364131332774	30.9408780722771	51.4793850319173	41.077500018402	27.207962326389	40.9149210026407	38.4139136724943	21.932619378976	32.331147754108	49.1331942765274	39.960607922579	68.8758605383431	52.7952147923982	35.1253942780067	75.3073874737878	127.616193593174
ENSG00000035403	284.586390973169	284.037353475149	192.316518315512	245.772931647015	122.310017025679	147.430644346528	159.301339690863	439.910799214806	314.016918861684	169.376916401273	106.982457255503	125.382795413577	519.432924362486	419.765099173333	184.212679488654	51.6716888906409	219.746825325881	30.4178659354866	89.3083164601563	73.0767270071128	34.263729611106	288.699038605267	303.657757203807	148.212615217725	242.79904894365	163.080506527049	271.995879685715	200.489021520899	69.7690092223905	144.622737668377	47.3095617992501	164.273380856067	129.745848889313	187.006903503996	188.694659417739	164.163965887453	300.314404494549	212.808911169753	274.18516898078	162.432778004477	317.581647587817	168.141299014264	188.286500697195	239.702093352389	270.859861559746	246.170518589671	344.792495098043
ENSG00000035499	18.0738200062831	6.02632427898429	5.50190759680041	11.2771061197072	5.76823698015505	11.5437703265662	16.9708747447461	13.9215466527641	15.1166478294659	8.11850979263223	13.3484616310264	2.57488938548302	23.4605693791894	14.9208378566865	8.15944495615143	5.16561073751897	4.90195408033584	1.30406400284705	25.2639864671702	2.04848012174521	1.33643352497243	3.62012053772316	10.2109781509893	8.56669850398028	17.3916737016977	12.2478461733419	16.5283331518916	14.6404071112333	10.6843818105495	1.91601949229784	3.19781837763393	18.0068165525196	7.69705383898035	14.7643082278175	2.73825951667468	5.59036027319789	10.4485555961582	15.6255160170027	5.85683336188059	20.5114657702907	5.81839773040452	5.08280926334404	12.3090957421663	13.9149722055661	9.02894027504672	19.6475748590947	15.6430604489434
ENSG00000035664	192.204680660385	175.434721652825	153.915469484078	176.129129504266	109.131634231901	97.4308295001845	74.7162103957127	185.961664674097	128.905651390646	119.916821425172	91.6184894038146	62.2647941115732	104.883552995446	100.549049249517	84.0866077220693	74.6604590583516	120.746237381425	24.3179543993712	84.0403959144375	123.642163714153	13.8434456550718	130.170614344628	192.65863608711	83.7455699284868	149.628020802386	115.986111670862	115.172908322797	135.58130810933	97.3091158388683	102.285958244984	62.2201633512558	67.189634715156	101.47126088658	121.239373386162	97.8815322832903	49.8128888021753	72.2540634613757	74.0690833967113	44.345707002944	103.084722941789	101.286761050357	101.589246563336	161.766483195358	136.049184054564	206.100210117324	229.259498092699	150.063186647583
ENSG00000035681	366.901154956944	427.358829426701	369.994325100331	205.019093409772	178.271566097123	278.613241351572	231.325297006329	327.632812727109	264.329471602262	214.011652020052	234.684824585783	345.635532064148	204.166048051143	498.58197933158	24.5220023340393	11.0461201870212	41.2761692811455	15.0258836814491	58.0575826311194	77.0946775205798	41.3326261179804	162.496186010569	126.996415027586	123.766620846851	87.2887568837964	189.733230841252	162.649130686382	161.433658188902	57.1239851128298	71.6451802648197	62.2885510098837	168.744612261141	94.9008936113354	108.754734837447	174.768037779349	72.6656259932265	76.3572217938704	146.352191631879	73.638960815146	152.394758220958	249.211745936064	147.228290552	339.601508229163	365.602526036746	295.795724265092	334.214167814172	460.257685684966
ENSG00000035687	294.993016850153	353.836576227107	242.020541019869	283.223523087588	80.0685252691293	80.2383960017673	282.858843442954	283.408570970194	215.254851320131	165.703166750446	214.748266125867	207.077566014827	160.986626017285	246.097389271146	82.7649497953139	26.062894046125	71.2765427312632	29.0011755183559	215.145353818996	100.330211433844	31.6137524826651	123.112875374731	171.50312895194	140.94259236042	118.48905065861	149.244421963264	200.609022124496	102.361172204395	65.3752818888924	87.0251195756472	30.3935648431451	186.912102393816	125.352377029322	158.6726810354	160.336705387101	76.2935621596204	83.6651946622929	121.11485053971	84.4680938171864	141.602499139459	194.675086401898	94.6007659061675	210.607387168567	210.258340427928	200.659997472569	351.259014665553	405.345392069427
ENSG00000035862	790.753573483561	1152.82886482069	697.202237035447	638.55291692755	255.73563202474	361.89629313993	404.05610259871	886.727212558824	639.593964676171	586.812106649848	758.15553420633	789.31202362799	589.630680402829	778.913688687811	294.608675008623	162.126861704134	314.659224196516	331.512092201098	1380.74671058592	704.127904191227	383.044032486963	830.946625812515	769.171205302164	603.268688072162	615.929088785869	950.508691942125	679.945361101769	524.36079512209	520.349079079828	535.109116633512	451.830983985895	756.554995759503	543.364453008155	719.724988687523	857.738575081078	703.581293216854	754.07937346598	1047.31284187481	668.988645566668	404.425384752626	612.501105675536	312.078121759326	934.19078121695	698.557613875784	673.926630257053	865.608016868649	1063.21755045693
ENSG00000035928	400.668632828087	475.447165289876	390.813565205304	404.421570740167	254.927512333411	292.029849145431	270.907095766897	444.04765537821	235.200290509288	268.772979039954	349.754478695545	182.943311304416	237.900132381863	519.362118721988	119.493798377901	43.197609475448	166.997981460782	66.4940035636902	283.157558106989	156.506467765554	84.9668189494454	180.255990068535	187.432394710913	203.71867329709	226.025551139609	186.932381901468	289.872411373675	247.348641239254	114.788580197507	186.708421240928	121.556094964121	266.535601166081	139.912304766796	204.546889964463	232.947075675592	123.653270717376	172.180052078624	262.001578080366	133.634842117988	245.834842635747	272.247466283607	160.805352215478	276.320923060622	352.499173430813	391.586793388168	387.651166709302	425.302279746049
ENSG00000036054	214.924504712813	253.702030903331	216.091855751719	119.285377659411	100.322959860412	71.3961889787826	123.236025245796	214.903854747906	156.072234814868	106.32262090027	179.095205158923	112.377791979816	116.717780895414	281.58779757667	32.1766433522617	5.97058208450497	19.4007258406001	8.78007003875401	77.2134140569329	53.5767374099795	35.3442714633777	68.5079049758828	100.88126129979	91.2018252858355	88.1730688531476	225.033359040263	175.974695610943	62.2769410958377	39.0667590270421	75.9136750884093	42.237478917832	100.243581209292	51.3217431507627	117.911467532449	128.675588183852	109.487186040311	82.5753072447461	110.645162675354	95.4882905163853	70.3239472828469	184.896482985096	94.2075392410741	191.640205823523	162.205850918629	162.683038454372	214.996587058172	344.099194021103
ENSG00000036257	488.664963043252	493.574559677292	409.314700259644	316.13515667471	250.006332392	248.029896724894	325.20310995213	398.48323777219	371.82552426843	363.893753941378	465.358674288223	379.347116283923	297.191579599721	641.028014420158	60.3249198863223	57.4624440417917	33.552199102059	29.8047987438788	202.350660964789	208.19129813962	102.719212484289	241.901859924051	238.89348496877	322.801921521269	228.543025702562	385.087196903456	399.220477923068	210.87270146275	231.541758133685	161.174073937915	164.343469236728	398.917001269308	183.456550514896	356.646728205583	403.775492844217	262.51810532734	293.429809692854	240.513218419912	228.144213605113	260.717859931788	377.898371652294	167.701005498516	371.359414781872	444.012319202852	317.158301234967	408.138858964454	594.591388224263
ENSG00000036448	95.0554638302479	98.7173847403156	46.0357339737078	67.2191933532209	51.0424789305319	86.7434825453292	49.6078345122725	204.596692745607	91.0050405713768	114.026452818569	95.9840657268437	43.3779972827051	163.090074160365	134.709677334261	32.0334084319839	16.8134612892449	23.9429322854494	35.2939600532445	26.2120604886977	76.9199447036099	8.47523163370641	33.3787580191775	72.1248016974279	45.010947140567	39.4240578788464	78.3676128127871	55.6123435957301	44.2610646893104	22.4940330718048	15.7339382903491	20.7200840373137	26.0922745625624	51.7631179114452	56.6959034438956	32.690717534398	31.2056155735779	55.171162863596	27.4895400162572	29.7402083854508	87.6173775574088	44.5675676025869	37.5801019776928	90.9544529193645	72.5039854862672	77.4257238996985	56.1145349374824	104.029409724935
ENSG00000036530	613.808881532273	539.313329356341	549.736351776097	556.960338144683	387.636499967615	531.754118384105	301.449075068496	1027.71213608587	383.452693458681	630.032558364995	563.479467550868	310.667990618493	741.722775746992	457.333943511723	279.636751180803	147.629566187446	266.278142887939	279.416030102961	388.878008609212	512.984071099622	256.871430125348	327.441141044251	661.346067097628	362.721858309462	388.108542102774	591.77922065031	503.989952139659	376.00705275185	430.546283698305	317.740160939841	237.784688237301	385.64929104278	425.391375273869	481.489250453034	294.946951724262	468.986445356707	620.726567366547	344.018583753221	250.202587488852	429.279706681962	446.377962676001	334.50916643908	662.560896416346	476.266154802074	429.583896096818	508.489916084916	756.343160582364
ENSG00000036549	544.31449094604	682.199648757139	475.951335393836	294.508445537162	240.288060939936	219.94200259035	402.325625584169	506.349801229423	439.465169827762	328.286411377523	584.148259379291	305.293308856601	271.244257481922	479.389802905263	238.411539207983	111.892714047781	152.169577692391	62.8113933532989	377.290094673699	190.937295230544	128.912952520442	221.639832501358	185.645651507623	434.947879887014	325.301436843877	405.029986325077	429.955649613139	256.133462914484	213.260020816101	253.958236187376	144.791920472628	431.108358576308	277.069946109235	302.270424461419	409.79621368194	356.372203994203	387.513119797058	363.41923160348	283.04365015894	180.231324064334	433.551961188992	199.390978349244	414.839793471746	520.770224532933	305.672986962605	472.855626742594	611.590218044538
ENSG00000036672	171.907019659532	255.209088755852	256.145578447397	321.132982175494	166.555854231838	238.302766147827	189.126254152654	346.211608490995	260.80520455041	239.604101934946	183.414268877513	199.858958359559	231.80008129615	398.719713317655	74.9866595826839	31.5851470363245	120.757670258322	72.8496296892701	186.462462027458	144.859030859867	85.1593023291633	117.85383931658	255.693579373148	131.985403806812	221.134841907642	291.522616718217	318.829943463748	179.984301304644	117.995853726594	118.827759619471	113.017714489711	160.234227074022	176.99757934435	178.30434502019	135.746356966604	188.719199284521	139.064286877077	138.341606895626	86.7335760955549	198.507218607162	246.303242356068	136.30342005803	348.426042688663	279.983031776963	218.005301567041	311.196554863509	377.043632543491
ENSG00000037042	706.316235544683	491.296125729253	497.675211631887	710.108654983617	274.392545510478	297.703758181964	268.266378579372	838.271065048714	341.136491882881	424.283628620243	360.33747710434	398.898247128358	638.943012082504	552.491174259564	199.19017357589	67.2009360410737	162.033717753863	92.8137659424063	263.763753566101	252.050476031469	133.284419882006	316.693440284474	345.229671979377	243.678906874213	249.171699452087	315.826914517487	381.459481939326	316.635692833724	225.079947414351	222.402205563176	163.622317931833	246.413856948394	287.368699988772	201.489854124025	288.36660350052	185.573062543138	143.082425301818	252.319663497919	173.720298974776	376.644836144532	373.474465165382	347.452604317103	452.997418689168	445.767283812116	600.923838166832	759.293107528037	721.089152298366
ENSG00000037241	33.76003705427	40.8514752976937	28.930193676944	36.4156823829649	2.4113395891853	15.7358809704514	19.1478082630391	30.7536832184531	27.4566695235788	24.4353258770743	17.8667209015642	15.5353122931686	41.1299513521699	80.063272877484	7.53352922295121	2.11315082487606	5.14810618898749	3.57559969318659	16.2785640002639	13.9904612303606	8.31702420267549	14.0764855801004	16.0138089096831	14.4628344433267	14.183932159312	20.9918581423195	13.9208058823774	6.35020892072375	6.42619111244462	3.56945874106446	8.10145132960412	13.818393988389	12.6335317638662	17.7579715674028	19.4954871658938	17.2400381710165	16.782327770818	17.989839849757	13.4821170670346	27.2643210969033	17.7942802031904	13.531610610043	23.5554903879296	25.8839624510708	18.9358636621257	29.8457652966949	82.5992208520727
ENSG00000037280	44.4845099860434	74.4537332660619	40.3182906116783	17.7646457733249	56.3291773689177	49.8850087707416	65.1662423445516	110.600358165553	35.2616495273174	82.1362427358841	64.6262475764925	40.9913345725372	81.2915843259671	34.7488792204578	58.3568007774463	58.4032640385933	52.4384177476532	102.492114719238	98.5460401168319	42.9593797590895	43.6261324252381	163.026720934472	81.329195229269	126.629271447284	75.9046473005321	197.743389424863	97.9489056903228	24.1154557303013	86.0866293486592	46.2639231080015	34.0089126521377	63.3864764797924	74.1142551483501	137.018368149254	92.4044922827174	498.263928430194	219.931859522544	73.3047255166614	202.418346310236	5.80608384404277	45.5244233095717	9.44392879579433	93.494494125847	31.8888000319409	46.5398110158015	45.5770018150841	47.7659682100595
ENSG00000037474	384.225827926781	313.929788986258	171.307641592963	340.849473930758	152.964173373139	402.7457413352	149.125888404895	390.175886656105	281.146867894541	235.485259832631	190.824698646007	301.655970724402	253.715168160971	292.719463925252	157.896594321614	72.4283195594438	99.8184875260556	33.6071389752039	142.301370950474	162.584384044659	24.4682187018125	275.043563896917	167.384850685114	100.036274260212	160.404755434334	256.35217049487	265.758893795444	223.032945189117	62.1645929920127	124.418422317413	94.9893632764284	190.154300068059	139.575145410289	132.709873060335	116.020673554269	109.842107593789	129.681262205257	164.378800996036	95.6911967098515	215.103143598498	190.697434824308	110.90942055844	241.619376415438	306.954312130376	419.989433114802	257.024863932078	280.167353952186
ENSG00000037637	449.72714091052	320.30557320673	254.005347891161	350.075723706435	193.922752856801	221.562833199804	318.592071794205	566.126116014719	229.771497573207	341.48979825219	290.902913012584	232.694510460817	466.418058119222	491.119391421441	135.757494533946	102.418718058476	185.152030027723	64.4622693004095	270.20349506383	283.845944326528	101.249204767762	223.899568925552	301.175913058862	222.896838068055	255.076558205653	317.059421215714	325.56516908062	234.363168484363	174.265913749524	116.752051613392	109.496586690246	269.508048446611	287.32703395203	268.952701462448	231.836472739813	210.70232177729	249.70936550268	245.937079126507	144.720182423479	221.575044439195	276.954932269095	155.43903465184	478.711162650894	297.396133596648	240.627379323188	322.051514968241	561.960795711883
ENSG00000037749	155.387750364329	138.43644110142	162.068707181425	100.126494492758	61.224473626655	134.799251804436	83.0908723374556	164.192559216854	133.994642717375	161.836597390012	158.745715339819	115.117621327145	134.950380658064	205.247615628712	35.1646154043029	31.3122861577648	33.0691021182541	13.9186096304606	64.1152331899262	64.6092282647549	39.1964534923821	60.7079052849671	90.1278477210139	86.1405406355743	83.6128259912735	114.983236372654	138.676159092929	72.2121012851104	40.6294588506543	63.2474061736643	59.7823112747254	107.941982557456	56.4542258063822	101.467493158476	148.350730223197	126.077284761115	124.552602912815	142.024017718086	151.429675167565	76.1140844644583	147.220269340166	51.8721753103104	186.054294564039	116.471326917189	175.115257543184	144.819367149068	206.811726051598
ENSG00000037757	182.966130286487	176.134154091987	155.217975458746	260.088388315842	149.429607390604	101.72493568299	60.1266805862145	328.949149162162	112.356290314615	134.341747461285	101.205238832253	106.792141581689	238.426855440957	145.870884893832	67.4696428996732	68.8860749089063	131.160080799177	53.2022974878684	125.166551631864	134.820309773615	32.8771175183295	187.492711896526	193.051022133491	89.0199815580728	151.604522132024	112.068480792205	148.27168440115	136.438574884373	47.627097117699	109.088251340733	81.4952682189832	101.960746675236	165.716182385656	99.7762972852563	116.869177820865	75.6713779009526	113.310630359038	73.8237636007755	52.4224672089034	178.689259874244	143.954901179459	85.4621985500923	176.019204347741	137.532668436099	179.248489834955	273.788893539151	185.076549069466
ENSG00000037897	19.9037167148406	16.5514019890102	5.68727260733439	15.3272519607659	6.92958828493911	2.144425013097	5.32521251985397	18.1689270537806	9.25141246431326	18.4265006847958	6.67931956728519	2.02872262421429	7.02465417703372	23.2653410605932	6.24528839129006	2.3616428229903	6.99995572646458	1.73755317441123	5.81822636626617	14.3435572458201	1.11404412996643	8.64465276391182	4.85987685004502	6.05338552742165	14.0008469565987	8.7006046629126	17.6901215452985	5.28504779897009	1.55888430181115	8.71199646818612	3.69118383646558	9.38028843579759	8.31663088417602	7.73241852873705	6.88124095441159	4.94292730811714	4.30750913405605	13.1961129817893	8.02685870558382	17.9216585433494	11.6951174687864	3.400141156068	8.89331364783999	12.6293523856924	16.5122179778795	17.9698305088776	18.9619308467386
ENSG00000038002	17.8891056480647	44.4416028838873	30.6261897963478	21.821613164046	2.30854193546359	11.9120316113427	7.00298189337017	29.9390556255776	12.2264704981892	4.65906211521063	8.81856626214334	15.6665905247305	10.9345315352209	28.9980725616026	4.0504641791666	0	1.35934165327977	0.495661362306024	3.94011817942627	19.3292628838925	0.500678420871862	7.50302933645465	15.4400311109028	18.5243281736458	8.44029869225513	11.9811452274898	15.3229321966059	4.47290540113661	10.5227923052139	6.10524571190746	7.17986179372052	10.7898813250564	4.53582748106917	6.2872003625882	21.631945021886	12.454236536425	8.10145783179517	18.7539695451666	7.36148003957987	10.1630271422205	36.0616399079812	2.90238581787344	4.62143699892429	12.0652028486628	31.7895572747335	35.9199225022591	32.497405726772
[truncated: 23,958 more rows]
