# Supplementary material for: Transcriptomic profiling of sporadic Alzheimer’s disease patients
Source: Mol Brain. 2022 Oct 12;15:83. doi: 10.1186/s13041-022-00963-2 (PMC9559068; doi:10.1186/s13041-022-00963-2)
Supplement: Supplementary file 2 — Additional file 2. Brain metadata, RNA-seq counts, and hypergeometric enrichment using the GO:BP geneset library of the top 20 modules identified by CEMiTool. [file 13041_2022_963_MOESM2_ESM.zip › ADRC.cem.M1.GOBP.csv]

	ID	Title	b	B	n	N	E	P.Value	adj.P.Val
M40425	M40425	Gobp locomotion	277	1538	2062	18410	1.60800931841143	7.85170170180391e-17	5.8738580431195e-13
M40389	M40389	Gobp cell migration	230	1228	2062	18410	1.67222455665888	5.53839530588024e-16	2.0716367641645e-12
M18329	M18329	Gobp tube morphogenesis	149	695	2062	18410	1.91410867426331	1.72532843558774e-15	4.3023940088773e-12
M4002	M4002	Gobp vasculature development	134	605	2062	18410	1.97749116239549	3.42740202802757e-15	6.41009864291857e-12
M2973	M2973	Gobp tube development	171	847	2062	18410	1.80251060111743	4.72538970456445e-15	7.07012807596933e-12
M16442	M16442	Gobp circulatory system development	179	908	2062	18410	1.76007960279785	1.07643236661937e-14	1.23335010815734e-11
M13415	M13415	Gobp blood vessel morphogenesis	117	508	2062	18410	2.05630379495483	1.15405036186357e-14	1.23335010815734e-11
M11351	M11351	Gobp neurogenesis	251	1433	2062	18410	1.56384122895068	7.63453545703161e-14	7.13924496925669e-11
M15511	M15511	Gobp regulation of cellular component movement	171	885	2062	18410	1.72511466570221	2.77971335388276e-13	2.31055951115522e-10
M11395	M11395	Gobp regulation of intracellular signal transduction	262	1548	2062	18410	1.51110785294125	1.11829085396528e-12	8.36593387851427e-10
M34038	M34038	Gobp cell morphogenesis	171	914	2062	18410	1.67037908002895	4.75807901413645e-12	3.15188254631901e-09
M8071	M8071	Gobp anatomical structure formation involved in morphogenesis	167	887	2062	18410	1.68096232136355	5.05582015182838e-12	3.15188254631901e-09
M18572	M18572	Gobp developmental growth	111	523	2062	18410	1.89490053095901	1.50600496197118e-11	8.66647932346645e-09
M7769	M7769	Gobp regulation of anatomical structure morphogenesis	159	845	2062	18410	1.67998553710708	1.77484461480349e-11	9.48400897381778e-09
M6898	M6898	Gobp neuron differentiation	209	1204	2062	18410	1.54983308145174	2.82469006643111e-11	1.40876709246474e-08
M15802	M15802	Gobp small gtpase mediated signal transduction	103	478	2062	18410	1.92386438807024	3.27561641402399e-11	1.53155539958209e-08
M974	M974	Gobp central nervous system development	160	860	2062	18410	1.66106512079038	3.79281649376611e-11	1.61503785336071e-08
M284	M284	Gobp enzyme linked receptor protein signaling pathway	168	916	2062	18410	1.63749105248222	3.88593521728283e-11	1.61503785336071e-08
M6658	M6658	Gobp response to endogenous stimulus	230	1363	2062	18410	1.50659703270514	4.40164905301133e-11	1.7330913981883e-08
M14257	M14257	Gobp head development	131	665	2062	18410	1.75879320026546	5.08953769152894e-11	1.9037415735164e-08
M40352	M40352	Gobp cell population proliferation	253	1540	2062	18410	1.46677982541222	6.98097118477961e-11	2.48688787777792e-08
M11839	M11839	Gobp ameboidal type cell migration	84	367	2062	18410	2.04351744424212	9.51818402966421e-11	3.23661521481445e-08
M17660	M17660	Gobp transmembrane receptor protein tyrosine kinase signaling pathway	126	642	2062	18410	1.75226846270294	1.54761224920845e-10	5.03377705927324e-08
M15870	M15870	Gobp cellular macromolecule localization	296	1880	2062	18410	1.40572053573271	1.78351090584308e-10	5.36631709943183e-08
M2593	M2593	Gobp cell morphogenesis involved in differentiation	128	657	2062	18410	1.73944110061459	1.81576809711257e-10	5.36631709943183e-08
M11941	M11941	Gobp negative regulation of intracellular signal transduction	96	447	2062	18410	1.91747114614729	1.86504804952851e-10	5.36631709943183e-08
M1108	M1108	Gobp growth	148	795	2062	18410	1.6621098158349	2.04331088853091e-10	5.66148472485175e-08
M9602	M9602	Gobp negative regulation of biosynthetic process	230	1388	2062	18410	1.47946091900368	2.56312782091779e-10	6.75972664332039e-08
M22942	M22942	Gobp negative regulation of signaling	204	1197	2062	18410	1.52160225977164	2.62039931367854e-10	6.75972664332039e-08
M14697	M14697	Gobp cellular component morphogenesis	132	689	2062	18410	1.71048723251201	2.97521066069692e-10	7.19578017252792e-08
M15406	M15406	Gobp positive regulation of developmental process	185	1061	2062	18410	1.55675931148533	2.98180972260882e-10	7.19578017252792e-08
M7145	M7145	Gobp endothelial cell migration	54	199	2062	18410	2.42273442869049	3.61981555052404e-10	8.46245004170948e-08
M15229	M15229	Gobp cell projection organization	235	1434	2062	18410	1.46313311066831	4.6414817097149e-10	1.05220983849628e-07
M4547	M4547	Gobp regulation of cell differentiation	223	1346	2062	18410	1.47919329896536	5.05492033629495e-10	1.11223114811243e-07
M40583	M40583	Gobp regulation of multicellular organismal development	194	1138	2062	18410	1.52203484596149	7.33252733401607e-10	1.56727534245069e-07
M10398	M10398	Gobp cell part morphogenesis	121	626	2062	18410	1.72574317561349	9.59138723048185e-10	1.99314355197874e-07
M12932	M12932	Gobp tissue migration	65	271	2062	18410	2.14145618662782	1.71743084679355e-09	3.4724595040169e-07
M14753	M14753	Gobp negative regulation of developmental process	134	724	2062	18410	1.65246153763712	2.23887582123417e-09	4.40763947859284e-07
M14876	M14876	Gobp urogenital system development	66	279	2062	18410	2.11205323154261	2.36054445181257e-09	4.52800847282303e-07
M12601	M12601	Gobp cellular response to hormone stimulus	104	523	2062	18410	1.77540229927691	3.07090107768949e-09	5.74335274054876e-07
M13487	M13487	Gobp ras protein signal transduction	72	320	2062	18410	2.00885063045587	4.51992045179024e-09	8.24720119508361e-07
M40427	M40427	Gobp positive regulation of locomotion	96	474	2062	18410	1.80824810617687	4.75018960673237e-09	8.46099248761068e-07
M14540	M14540	Gobp response to growth factor	117	617	2062	18410	1.69303456699684	5.79920287466059e-09	1.00892643500781e-06
M13987	M13987	Gobp response to hormone	133	731	2062	18410	1.62442397842001	7.77256958084266e-09	1.32151347805191e-06
M11069	M11069	Gobp regulation of epithelial cell migration	53	210	2062	18410	2.25331393469124	8.43271167091222e-09	1.40189146689099e-06
M6784	M6784	Gobp neuron development	171	1005	2062	18410	1.51913082502135	9.29571045295386e-09	1.51176543257713e-06
M3208	M3208	Gobp gliogenesis	60	253	2062	18410	2.11736561839881	1.128629953821e-08	1.79644269883722e-06
M12838	M12838	Gobp regulation of endothelial cell migration	43	157	2062	18410	2.44531003848839	1.62680228439651e-08	2.52744956216751e-06
M22135	M22135	Gobp negative regulation of transcription by rna polymerase ii	136	761	2062	18410	1.59558292154766	1.65546088151595e-08	2.52744956216751e-06
M34075	M34075	Gobp apoptotic process	250	1607	2062	18410	1.38895846674678	1.77080079120897e-08	2.64947214380687e-06
M13054	M13054	Gobp regulation of cellular localization	133	743	2062	18410	1.59818832870124	2.16374715960572e-08	3.17392009823733e-06
M9266	M9266	Gobp negative regulation of cell differentiation	102	529	2062	18410	1.72151030713294	2.31614410633919e-08	3.31705169771368e-06
M16228	M16228	Gobp regulation of cell development	87	429	2062	18410	1.81061906086154	2.3500032078442e-08	3.31705169771368e-06
M24295	M24295	Gobp axon development	91	457	2062	18410	1.77783036587876	2.79150499904628e-08	3.86726831441949e-06
M16534	M16534	Gobp biological adhesion	202	1252	2062	18410	1.44049636972696	3.0784261786753e-08	4.0850547042067e-06
M15872	M15872	Gobp nephron development	35	117	2062	18410	2.6708365457153	3.08259711339997e-08	4.0850547042067e-06
M9082	M9082	Gobp actin filament based process	127	705	2062	18410	1.60834691926175	3.11252664269191e-08	4.0850547042067e-06
M11142	M11142	Gobp regulation of small gtpase mediated signal transduction	67	304	2062	18410	1.9677338046863	3.6364726154094e-08	4.69042269584099e-06
M23761	M23761	Gobp negative regulation of nucleobase containing compound metabolic process	209	1308	2062	18410	1.42660476304885	3.78366459218186e-08	4.79755844306991e-06
M12450	M12450	Gobp cell junction organization	117	642	2062	18410	1.62710642965273	5.75989856773016e-08	7.18163353086489e-06
M16371	M16371	Gobp regulation of phosphorus metabolic process	218	1386	2062	18410	1.40429513368408	6.77931506599633e-08	8.11482497249661e-06
M12495	M12495	Gobp positive regulation of molecular function	239	1547	2062	18410	1.37934439611852	6.91055390689145e-08	8.11482497249661e-06
M7398	M7398	Gobp negative regulation of response to stimulus	219	1394	2062	18410	1.40264080366598	6.93337269528926e-08	8.11482497249661e-06
M23762	M23762	Gobp positive regulation of nucleobase containing compound metabolic process	246	1601	2062	18410	1.37185718673647	6.94223764523169e-08	8.11482497249661e-06
M24462	M24462	Gobp cellular response to peptide hormone stimulus	62	278	2062	18410	1.99118687591149	7.39862750649059e-08	8.51525113477786e-06
M23605	M23605	Gobp response to peptide hormone	76	368	2062	18410	1.84387255935563	8.25349542362021e-08	9.35521200971255e-06
M11503	M11503	Gobp kidney epithelium development	33	111	2062	18410	2.65433716937112	8.92451083507914e-08	9.96481575481001e-06
M11811	M11811	Gobp forebrain development	67	312	2062	18410	1.91727909174563	1.03920273034318e-07	1.14327582730843e-05
M40372	M40372	Gobp positive regulation of biosynthetic process	253	1664	2062	18410	1.35747652111468	1.10924002504709e-07	1.20264125034453e-05
M11784	M11784	Gobp cellular response to insulin stimulus	49	202	2062	18410	2.16575755538696	1.15672965210314e-07	1.23621350391194e-05
M23816	M23816	Gobp intracellular transport	249	1638	2062	18410	1.35722102016961	1.4410959699477e-07	1.51842802129278e-05
M12327	M12327	Gobp regulation of hydrolase activity	177	1090	2062	18410	1.44981268742381	1.50468172207591e-07	1.56340610595138e-05
M13558	M13558	Gobp response to oxygen containing compound	214	1371	2062	18410	1.39361061647639	1.64621138370306e-07	1.68702840568255e-05
M16077	M16077	Gobp regulation of cellular protein localization	97	519	2062	18410	1.66866633401173	2.38383369143772e-07	2.40992700616833e-05
M15430	M15430	Gobp cell morphogenesis involved in neuron differentiation	99	533	2062	18410	1.65833823152079	2.42974681853777e-07	2.4235914599308e-05
M8141	M8141	Gobp regulation of ras protein signal transduction	44	178	2062	18410	2.2069769722861	2.85669941829513e-07	2.81196951950867e-05
M11551	M11551	Gobp amino acid transmembrane transport	26	80	2062	18410	2.9016731328807	2.95380245911118e-07	2.86850337796765e-05
M17126	M17126	Gobp positive regulation of multicellular organismal process	181	1131	2062	18410	1.42883176780632	2.99082025773929e-07	2.86850337796765e-05
M12444	M12444	Gobp regulation of cell projection organization	105	582	2062	18410	1.61076224664274	4.58623958727846e-07	4.34299472815571e-05
M14100	M14100	Gobp regulation of protein localization	135	797	2062	18410	1.51230913208723	4.67961744933717e-07	4.34863465731731e-05
M10722	M10722	Gobp regulation of developmental growth	59	273	2062	18410	1.92954313710861	4.70845351213343e-07	4.34863465731731e-05
M2227	M2227	Gobp positive regulation of cell population proliferation	125	725	2062	18410	1.53934914211178	4.82991337443082e-07	4.4064124334289e-05
M12201	M12201	Gobp taxis	96	520	2062	18410	1.6482876967843	4.91641484172299e-07	4.43128908806382e-05
M16954	M16954	Gobp regulation of vasculature development	52	231	2062	18410	2.00981688857538	6.01187733691182e-07	5.35414932826635e-05
M12431	M12431	Gobp protein localization to membrane	110	622	2062	18410	1.57894654769665	6.76389704742742e-07	5.95302515432994e-05
M11684	M11684	Gobp protein localization to cell periphery	64	309	2062	18410	1.84921165550774	7.67060608606749e-07	6.67253536393847e-05
M13900	M13900	Gobp positive regulation of developmental growth	36	138	2062	18410	2.32910218023869	8.48753202342953e-07	7.29830196175589e-05
M12326	M12326	Gobp animal organ morphogenesis	137	821	2062	18410	1.48984997359564	9.04844499729302e-07	7.69220648008512e-05
M14013	M14013	Gobp organic acid transmembrane transport	35	133	2062	18410	2.34953290111798	9.60486137422559e-07	8.07347954388558e-05
M15366	M15366	Gobp glial cell differentiation	45	192	2062	18410	2.0925527400582	1.0481997802585e-06	8.71286950679316e-05
M1707	M1707	Gobp regulation of growth	101	564	2062	18410	1.59884880753383	1.07736686647613e-06	8.8569027781406e-05
M14729	M14729	Gobp morphogenesis of a branching structure	39	157	2062	18410	2.21783933723366	1.16168541681978e-06	9.44627022090083e-05
M12729	M12729	Gobp regulation of catabolic process	152	936	2062	18410	1.44988269624545	1.18360986799892e-06	9.5210595940859e-05
M10215	M10215	Gobp response to nitrogen compound	155	959	2062	18410	1.44303949818403	1.23064514302631e-06	9.79410246274452e-05
M16051	M16051	Gobp branching morphogenesis of an epithelial tube	32	118	2062	18410	2.42121356589785	1.3583500607818e-06	0.000106966492681143
M6657	M6657	Gobp cytoskeleton organization	190	1227	2062	18410	1.38252873236119	1.48019898137894e-06	0.000114179346014623
M12054	M12054	Gobp neural precursor cell proliferation	33	124	2062	18410	2.37605988548544	1.48047006595622e-06	0.000114179346014623
M12725	M12725	Gobp response to insulin	53	244	2062	18410	1.93932756674246	1.50621433808947e-06	0.00011497948431885
M23765	M23765	Gobp positive regulation of transcription by rna polymerase ii	158	985	2062	18410	1.43214167901648	1.53206128232292e-06	0.000115771216697553
M14917	M14917	Gobp regulation of cell death	207	1360	2062	18410	1.35892836766132	1.6655642011643e-06	0.000124600857889102
M10484	M10484	Gobp regulation of cell morphogenesis	59	284	2062	18410	1.85480731137553	1.84598246603709e-06	0.000136730641865579
M40342	M40342	Gobp protein phosphorylation	212	1401	2062	18410	1.35102334414036	1.87239831063578e-06	0.000137327566292807
M14533	M14533	Gobp regulation of neuron projection development	77	404	2062	18410	1.70166665066119	1.91187616915101e-06	0.000138861607974939
M12259	M12259	Gobp blood vessel endothelial cell migration	30	109	2062	18410	2.45730963970137	2.05764033943626e-06	0.000147265282654625
M13687	M13687	Gobp response to extracellular stimulus	76	398	2062	18410	1.70488719055998	2.06695023108349e-06	0.000147265282654625
M11609	M11609	Gobp cellular response to oxygen containing compound	159	998	2062	18410	1.42243264414377	2.134736960561e-06	0.000150660067942989
M13878	M13878	Gobp cellular response to nitrogen compound	105	602	2062	18410	1.55724855074098	2.33356999905031e-06	0.000163153618344816
M10640	M10640	Gobp response to peptide	82	441	2062	18410	1.66012347389651	2.48003246542417e-06	0.000171788174757761
M10301	M10301	Gobp negative regulation of cell development	38	156	2062	18410	2.17482404436818	2.64004016040702e-06	0.000181193948990871
M10729	M10729	Gobp cellular response to external stimulus	57	275	2062	18410	1.85057755048056	2.95349598790666e-06	0.000200864577141179
M5634	M5634	Gobp response to wounding	95	534	2062	18410	1.5883546391453	2.99313221685156e-06	0.000201726325353753
M10375	M10375	Gobp l alpha amino acid transmembrane transport	19	54	2062	18410	3.14141250853181	3.02496812341035e-06	0.000202051665457436
M34167	M34167	Gobp camera type eye development	54	256	2062	18410	1.88329746605238	3.08183883518785e-06	0.000204028640053454
M15682	M15682	Gobp developmental growth involved in morphogenesis	47	212	2062	18410	1.97937064216826	3.20843911220812e-06	0.000210546780687974
M10186	M10186	Gobp negative regulation of erk1 and erk2 cascade	21	64	2062	18410	2.92957383608147	3.37138816181695e-06	0.000219316129030892
M14273	M14273	Gobp regulation of cell substrate adhesion	43	188	2062	18410	2.0420940215036	3.55517687258397e-06	0.000228570908235967
M15470	M15470	Gobp cellular response to peptide	66	336	2062	18410	1.75375848690592	3.57476223280418e-06	0.000228570908235967
M14190	M14190	Gobp positive regulation of growth	46	207	2062	18410	1.98405000538851	3.79975548119903e-06	0.000240898057244491
M10373	M10373	Gobp cardiac septum development	25	85	2062	18410	2.62594853654362	3.91461385579997e-06	0.000244043552126996
M34087	M34087	Gobp vascular transport	25	85	2062	18410	2.62594853654362	3.91461385579997e-06	0.000244043552126996
M16522	M16522	Gobp response to starvation	41	177	2062	18410	2.06811992087108	4.24856461018131e-06	0.000262673651642698
M22941	M22941	Gobp positive regulation of signaling	219	1473	2062	18410	1.32741431114079	4.41184084096603e-06	0.000270532633862843
M12912	M12912	Gobp positive regulation of cell differentiation	118	705	2062	18410	1.49436957852667	4.49157797538095e-06	0.000273182884827844
M13427	M13427	Gobp endothelium development	30	113	2062	18410	2.37032522767654	4.60641548105635e-06	0.000277908017853085
M12873	M12873	Gobp cerebral cortex development	28	102	2062	18410	2.45088530077404	4.70782627338564e-06	0.000281753986809584
M15608	M15608	Gobp neuron projection guidance	52	247	2062	18410	1.87962632089438	4.94231482646687e-06	0.000293440136641259
M11997	M11997	Gobp positive regulation of intracellular transport	46	209	2062	18410	1.96506388093503	4.99049755703676e-06	0.000293967812788913
M16677	M16677	Gobp erk1 and erk2 cascade	51	241	2062	18410	1.88937542006914	5.20209439510631e-06	0.000304038032576487
M11085	M11085	Gobp positive regulation of cellular protein localization	57	280	2062	18410	1.8175315227934	5.27931988713424e-06	0.00030615962849342
M11158	M11158	Gobp l amino acid transport	19	56	2062	18410	3.02921920465567	5.61061794068784e-06	0.000322869483186814
M11130	M11130	Gobp glial cell development	28	103	2062	18410	2.42709029785391	5.78198399831496e-06	0.000330191009857971
M14191	M14191	Gobp negative regulation of cell projection organization	39	167	2062	18410	2.0850345865011	5.86280982168357e-06	0.000332270305121324
M8348	M8348	Gobp heart development	85	472	2062	18410	1.60783713360404	6.05404059613023e-06	0.000340528403756769
M40441	M40441	Gobp establishment of protein localization	265	1844	2062	18410	1.28306921443915	6.10801137179901e-06	0.000341000246809167
M17904	M17904	Gobp regulation of protein modification process	211	1418	2062	18410	1.32852995776896	6.32880855807005e-06	0.000350709754243867
M1241	M1241	Gobp negative regulation of multicellular organismal process	132	814	2062	18410	1.44782027420243	6.51855179164326e-06	0.000358568279068259
M15437	M15437	Gobp epithelial cell proliferation	63	322	2062	18410	1.74682663517902	6.7397648265864e-06	0.00036339381495732
M14501	M14501	Gobp cellular response to starvation	35	144	2062	18410	2.17005469339368	6.79487095516462e-06	0.00036339381495732
M13343	M13343	Gobp pallium development	35	144	2062	18410	2.17005469339368	6.79487095516462e-06	0.00036339381495732
M634	M634	Gobp positive regulation of cellular component organization	159	1018	2062	18410	1.39448701262817	6.80057934688207e-06	0.00036339381495732
M10268	M10268	Gobp epithelium development	144	908	2062	18410	1.41592995979268	8.35763168209433e-06	0.000440175897260383
M10496	M10496	Gobp regulation of mapk cascade	100	583	2062	18410	1.53142796299285	8.43866059058071e-06	0.000440175897260383
M15958	M15958	Gobp telencephalon development	46	213	2062	18410	1.92816127284236	8.47284175985765e-06	0.000440175897260383
M10947	M10947	Gobp cellular response to extracellular stimulus	46	213	2062	18410	1.92816127284236	8.47284175985765e-06	0.000440175897260383
M14806	M14806	Gobp fibroblast growth factor receptor signaling pathway	26	94	2062	18410	2.46950904926017	8.75691952256916e-06	0.000451796654816137
M40318	M40318	Gobp mapk cascade	125	767	2062	18410	1.45505622950592	8.98092384580524e-06	0.00046018007733198
M15630	M15630	Gobp regulation of transport	220	1497	2062	18410	1.31209719795232	9.34889698355264e-06	0.000475776179142567
M14017	M14017	Gobp negative regulation of protein metabolic process	141	888	2062	18410	1.41765735182321	9.74594909789969e-06	0.000492631386495862
M13039	M13039	Gobp response to fibroblast growth factor	31	123	2062	18410	2.25020305489185	1.02431312763092e-05	0.000514287685087714
M15557	M15557	Gobp regulation of endothelial cell chemotaxis	10	19	2062	18410	4.69906580223595	1.07966747994823e-05	0.00053846616116618
M11712	M11712	Gobp response to epidermal growth factor	16	44	2062	18410	3.24662728154484	1.11698837821638e-05	0.000553390070028923
M13074	M13074	Gobp protein kinase b signaling	45	210	2062	18410	1.91319107662464	1.3032719857254e-05	0.000637302932896136
M23387	M23387	Gobp endothelial cell chemotaxis	12	27	2062	18410	3.96810001077702	1.30339992959643e-05	0.000637302932896136
M10365	M10365	Gobp muscle tissue development	59	302	2062	18410	1.74425588222069	1.36566963945461e-05	0.000663413933296099
M1774	M1774	Gobp positive regulation of protein metabolic process	198	1333	2062	18410	1.32617295934071	1.39363292373942e-05	0.000672630187257715
M40322	M40322	Gobp regulation of protein phosphorylation	159	1032	2062	18410	1.37556955315454	1.46446609671798e-05	0.000702286594201745
M13394	M13394	Gobp amino acid transport	32	131	2062	18410	2.18094046393852	1.48440573159279e-05	0.000707314603697177
M14851	M14851	Gobp positive regulation of epithelial cell migration	33	137	2062	18410	2.15059434890653	1.50418510181436e-05	0.000712203085232481
M25356	M25356	Gobp regulation of protein localization to membrane	40	180	2062	18410	1.98405000538851	1.58553308847055e-05	0.000745998304078502
M14826	M14826	Gobp tor signaling	29	114	2062	18410	2.27121513774738	1.6137759303308e-05	0.00075221766828886
M14322	M14322	Gobp vasculogenesis	21	70	2062	18410	2.67846750727449	1.62796798058344e-05	0.00075221766828886
M14099	M14099	Gobp lipid metabolic process	180	1196	2062	18410	1.34371279629155	1.62891675261055e-05	0.00075221766828886
M15683	M15683	Gobp cardiac septum morphogenesis	18	55	2062	18410	2.92196455339035	1.73542330003032e-05	0.000793987858939031
M4581	M4581	Gobp positive regulation of epithelial cell proliferation	36	156	2062	18410	2.06035962098038	1.74059629549527e-05	0.000793987858939031
M13898	M13898	Gobp negative regulation of cell death	128	802	2062	18410	1.42495361983015	1.96170880442588e-05	0.000889426882782423
M24615	M24615	Gobp protein localization to plasma membrane	52	259	2062	18410	1.79253938710777	2.00077980115444e-05	0.000901676728460023
M15500	M15500	Gobp positive regulation of transport	123	765	2062	18410	1.43551853331051	2.016465895084e-05	0.000903304273121161
M22713	M22713	Gobp negative regulation of neuron projection development	31	127	2062	18410	2.1793305177299	2.03676666987322e-05	0.000906967348650093
M14850	M14850	Gobp regulation of cellular response to stress	105	632	2062	18410	1.48332852459821	2.06546129508722e-05	0.000914302718848965
M22779	M22779	Gobp l glutamate transmembrane transport	11	24	2062	18410	4.09210313611381	2.10394266663478e-05	0.000925858534652636
M13280	M13280	Gobp negative regulation of phosphorus metabolic process	81	459	2062	18410	1.57556912192617	2.12692723684198e-05	0.000930499570690927
M10598	M10598	Gobp intracellular protein transport	168	1109	2062	18410	1.35251740673915	2.19113367489428e-05	0.000953015757086287
M13366	M13366	Gobp multicellular organism growth	28	110	2062	18410	2.27263909708139	2.21564594566828e-05	0.000958106781476557
M14932	M14932	Gobp mesenchyme development	48	234	2062	18410	1.83143077420478	2.30301531174542e-05	0.000990164226848706
M14884	M14884	Gobp cell junction assembly	70	383	2062	18410	1.6317904744057	2.37661889414847e-05	0.00101242844393618
M14991	M14991	Gobp regulation of chemotaxis	40	183	2062	18410	1.95152459546411	2.38186614266498e-05	0.00101242844393618
M12283	M12283	Gobp positive regulation of catalytic activity	185	1243	2062	18410	1.32881868824291	2.40896944620752e-05	0.00101680141735713
M8154	M8154	Gobp regulation of cell adhesion	101	605	2062	18410	1.49049707016377	2.41933768599878e-05	0.00101680141735713
M13509	M13509	Gobp negative regulation of molecular function	144	928	2062	18410	1.3854142279006	2.60255450389839e-05	0.00108769330970189
M16172	M16172	Gobp amino acid import	15	42	2062	18410	3.18865179437439	2.68662679456052e-05	0.00111659194722818
M25458	M25458	Gobp regulation of nmda receptor activity	13	33	2062	18410	3.51717955500691	2.7613365544112e-05	0.00114130158914642
M221	M221	Gobp synapse organization	71	392	2062	18410	1.61710198143273	2.83491618677213e-05	0.00116527516446386
M23896	M23896	Gobp sensory system development	58	303	2062	18410	1.70903317295842	2.99126587880788e-05	0.00122282295297059
M16391	M16391	Gobp sodium ion transport	42	198	2062	18410	1.89386591423449	3.2116332456197e-05	0.00130577327774353
M14158	M14158	Gobp fat cell differentiation	41	192	2062	18410	1.90654805205302	3.3712275728517e-05	0.00135592222970449
M11317	M11317	Gobp extrinsic apoptotic signaling pathway	41	192	2062	18410	1.90654805205302	3.3712275728517e-05	0.00135592222970449
M1112	M1112	Gobp macromolecule catabolic process	194	1321	2062	18410	1.31118520416667	3.40647934547878e-05	0.00136277390286239
M12005	M12005	Gobp positive regulation of endothelial cell migration	26	101	2062	18410	2.29835495673719	3.48170628467452e-05	0.00138545982530054
M14653	M14653	Gobp protein localization to organelle	146	950	2062	18410	1.3721272142529	3.73691728501401e-05	0.00147914699519523
M12660	M12660	Gobp apoptotic signaling pathway	88	517	2062	18410	1.5196978764678	3.86678408691305e-05	0.00152249535548403
M25044	M25044	Gobp fatty acid transmembrane transport	16	48	2062	18410	2.97607500808277	3.90678898878277e-05	0.00152507918958642
M11923	M11923	Gobp positive regulation of cell adhesion	64	347	2062	18410	1.64670432723888	3.92903712977285e-05	0.00152507918958642
M10481	M10481	Gobp positive regulation of endothelial cell chemotaxis	8	14	2062	18410	5.10184287099903	3.9345045260016e-05	0.00152507918958642
M40426	M40426	Gobp negative regulation of locomotion	53	273	2062	18410	1.73331841130095	4.36817222953861e-05	0.00168444827057621
M24183	M24183	Gobp epithelial tube morphogenesis	51	260	2062	18410	1.75130567783332	4.55872881849505e-05	0.00174891539954674
M11450	M11450	Gobp regulation of nervous system development	69	384	2062	18410	1.60429043404462	4.73400823254589e-05	0.00180689365243244
M13374	M13374	Gobp positive regulation of neural precursor cell proliferation	15	44	2062	18410	3.04371307644829	5.03777693180286e-05	0.00191307661049834
M24298	M24298	Gobp pri mirna transcription by rna polymerase ii	16	49	2062	18410	2.91533878342802	5.20227254761297e-05	0.00196556570346932
M13518	M13518	Gobp organ growth	31	133	2062	18410	2.08101485527592	5.30336201031969e-05	0.00198654448270584
M11874	M11874	Gobp cell cell signaling	205	1418	2062	18410	1.29075185470444	5.31090624971485e-05	0.00198654448270584
M15947	M15947	Gobp positive regulation of transcription from rna polymerase ii promoter involved in cellular response to chemical stimulus	10	22	2062	18410	4.05828410193105	5.50203797363127e-05	0.0020477983124744
M10444	M10444	Gobp behavior	78	450	2062	18410	1.54755900420304	5.62351041553652e-05	0.00208264759498162
M15968	M15968	Gobp camera type eye morphogenesis	25	98	2062	18410	2.27760842455314	5.74737303236451e-05	0.00211803436724724
M16144	M16144	Gobp positive regulation of cell substrate adhesion	26	104	2062	18410	2.23205625606208	5.9711761134197e-05	0.00218972394629867
M16149	M16149	Gobp regulation of intracellular transport	61	331	2062	18410	1.64538285945361	6.04011906517033e-05	0.00220420149885557
M12799	M12799	Gobp nephron epithelium development	23	87	2062	18410	2.36033535123806	6.17895180086867e-05	0.00224391934088828
M16285	M16285	Gobp mesonephros development	21	76	2062	18410	2.46700954617387	6.33209107141027e-05	0.00228842383117006
M23469	M23469	Gobp p38mapk cascade	14	40	2062	18410	3.12487875848691	6.42137735731534e-05	0.00230953480817674
M14232	M14232	Gobp positive regulation of intracellular signal transduction	132	854	2062	18410	1.38000667822105	6.75844215743618e-05	0.00241055399269459
M10915	M10915	Gobp positive regulation of intracellular protein transport	37	172	2062	18410	1.92060654591388	6.76669346966801e-05	0.00241055399269459
M15223	M15223	Gobp sensory organ development	75	431	2062	18410	1.55363544505481	6.80101211671015e-05	0.00241129723436534
M10281	M10281	Gobp regulation of autophagy	58	312	2062	18410	1.65973413912308	7.06603457954769e-05	0.00249344361743379
M16967	M16967	Gobp response to nitric oxide	8	15	2062	18410	4.76172001293243	7.60155879297316e-05	0.00266982447559775
M13991	M13991	Gobp negative regulation of catalytic activity	104	646	2062	18410	1.43736130421335	8.2501871391929e-05	0.00288409579384589
M10678	M10678	Gobp epithelial cell development	38	180	2062	18410	1.88484750511909	8.30697820490161e-05	0.00289044204422646
M14159	M14159	Gobp response to abiotic stimulus	159	1067	2062	18410	1.33044777774647	8.57134342584333e-05	0.00296862130410805
M16760	M16760	Gobp negative regulation of catabolic process	53	280	2062	18410	1.68998545101843	8.76064474173065e-05	0.00301308151829004
M34188	M34188	Gobp regulation of protein kinase activity	112	707	2062	18410	1.41437228106904	8.78026695611854e-05	0.00301308151829004
M12172	M12172	Gobp positive regulation of cell matrix adhesion	15	46	2062	18410	2.91137772529836	9.02639490904761e-05	0.00308340001436462
M11909	M11909	Gobp organic acid transport	50	260	2062	18410	1.71696635081698	9.08808765568413e-05	0.00309036289782604
M11589	M11589	Gobp regulation of cellular component biogenesis	134	877	2062	18410	1.36417577337431	0.000101548496383127	0.00343748552688767
M16126	M16126	Gobp regulation of neural precursor cell proliferation	20	73	2062	18410	2.44608904773926	0.000106862494800961	0.0036010735297567
M12074	M12074	Gobp wound healing	74	430	2062	18410	1.5364852367311	0.00010892224888346	0.00365402396366441
M11039	M11039	Gobp positive regulation of vasculature development	30	132	2062	18410	2.02914205096552	0.000113426824135068	0.00377226315616908
M13345	M13345	Gobp regulation of response to stress	171	1167	2062	18410	1.30824891100811	0.00011345531481594	0.00377226315616908
M17444	M17444	Gobp glutamate receptor signaling pathway	16	52	2062	18410	2.74714616130717	0.00011617938788507	0.00383338871448436
M15173	M15173	Gobp regulation of cell matrix adhesion	26	108	2062	18410	2.14938750583755	0.000117348316689432	0.00383338871448436
M16011	M16011	Gobp protein autophosphorylation	42	209	2062	18410	1.79418876085373	0.000117737370334407	0.00383338871448436
M10687	M10687	Gobp negative regulation of fat cell differentiation	14	42	2062	18410	2.97607500808277	0.000117855821993236	0.00383338871448436
M11743	M11743	Gobp regulation of extracellular matrix organization	14	42	2062	18410	2.97607500808277	0.000117855821993236	0.00383338871448436
M15640	M15640	Gobp cell substrate adhesion	58	318	2062	18410	1.62841840064906	0.00012130436628142	0.00390590472086052
M40460	M40460	Gobp regulation of neurogenesis	58	318	2062	18410	1.62841840064906	0.00012130436628142	0.00390590472086052
M2173	M2173	Gobp gland development	61	339	2062	18410	1.60655376542521	0.000121651624109143	0.00390590472086052
M16155	M16155	Gobp response to alcohol	39	190	2062	18410	1.83263566287202	0.000127136136836154	0.00406455316098833
M11740	M11740	Gobp negative regulation of nervous system development	29	127	2062	18410	2.0387285488441	0.000134045417020202	0.00426720750948142
M11076	M11076	Gobp macromolecule deacylation	25	103	2062	18410	2.16704490879813	0.000136909296127509	0.00433990866241481
M10293	M10293	Gobp regulation of fat cell differentiation	27	115	2062	18410	2.09619196221482	0.000137667159071289	0.00434551905912367
M13421	M13421	Gobp central nervous system neuron differentiation	32	146	2062	18410	1.95687123819141	0.00014118195781039	0.00443774044697282
M29264	M29264	Gobp cellular response to chemical stress	57	313	2062	18410	1.62590679355321	0.000144157062592375	0.00449603181439129
M12850	M12850	Gobp negative regulation of rho protein signal transduction	9	20	2062	18410	4.01770126091174	0.000144238422063081	0.00449603181439129
M11329	M11329	Gobp regulation of transferase activity	137	908	2062	18410	1.34710003119165	0.000151559475446481	0.00468597127563295
M14356	M14356	Gobp cell surface receptor signaling pathway involved in cell cell signaling	91	559	2062	18410	1.45343198069158	0.000151584687702603	0.00468597127563295
M9617	M9617	Gobp positive regulation of hydrolase activity	107	679	2062	18410	1.40695151339406	0.000154192452795786	0.00474697012084476
M10099	M10099	Gobp memory	24	98	2062	18410	2.18650408757101	0.000159393798992689	0.0048411222853503
M3223	M3223	Gobp response to oxidative stress	68	392	2062	18410	1.54877372869613	0.000159893893320381	0.0048411222853503
M15642	M15642	Gobp regulation of response to oxidative stress	20	75	2062	18410	2.38086000646621	0.000160312332398164	0.0048411222853503
M16570	M16570	Gobp cell growth	73	428	2062	18410	1.52280473544422	0.000160390936134465	0.0048411222853503
M15451	M15451	Gobp positive regulation of cell development	49	259	2062	18410	1.68912365323617	0.000160710439125682	0.0048411222853503
M11353	M11353	Gobp regulation of cell junction assembly	37	179	2062	18410	1.84549902735859	0.000161133464650745	0.0048411222853503
M23022	M23022	Gobp protein containing complex localization	51	273	2062	18410	1.66791016936507	0.000165470319115149	0.00495153382920173
M16874	M16874	Gobp regulation of cell shape	31	141	2062	18410	1.96294309043757	0.000167785894021607	0.00500082180548066
M10507	M10507	Gobp positive regulation of neuron death	21	81	2062	18410	2.3147250062866	0.000171298844870774	0.00508526451777087
M10104	M10104	Gobp endothelial cell development	17	59	2062	18410	2.57253941376646	0.000176868164653307	0.00522984482123079
M817	M817	Gobp epithelial to mesenchymal transition	29	129	2062	18410	2.00712035428838	0.000178958912370608	0.00527083316316741
M29142	M29142	Gobp regulation of tor signaling	23	93	2062	18410	2.20805565115818	0.000185116422330226	0.00542565148061799
M3	M3	Gobp epithelial cell differentiation	80	481	2062	18410	1.48494387097685	0.000185665924213101	0.00542565148061799
M13894	M13894	Gobp substrate adhesion dependent cell spreading	24	99	2062	18410	2.16441818769656	0.00018837845949981	0.00548349904870847
M11863	M11863	Gobp negative regulation of small gtpase mediated signal transduction	16	54	2062	18410	2.64540000718468	0.000190306121324688	0.00551813989779066
M10531	M10531	Gobp circulatory system process	84	511	2062	18410	1.46765342864356	0.000193346910625275	0.00558466501307984
M16736	M16736	Gobp central nervous system neuron axonogenesis	12	34	2062	18410	3.15113824385234	0.000194344906298103	0.0055919009385235
M12997	M12997	Gobp heart morphogenesis	39	194	2062	18410	1.79484936054476	0.000200778698142971	0.0057343290588533
M12343	M12343	Gobp regulation of substrate adhesion dependent cell spreading	15	49	2062	18410	2.73313010946377	0.000200827992704126	0.0057343290588533
M17324	M17324	Gobp regulation of membrane potential	67	388	2062	18410	1.54172957892948	0.000203741813232892	0.00579540876348011
M14116	M14116	Gobp glial cell migration	14	44	2062	18410	2.84079887135173	0.00020658711601231	0.00583199326372865
M11445	M11445	Gobp hippo signaling	14	44	2062	18410	2.84079887135173	0.00020658711601231	0.00583199326372865
M11956	M11956	Gobp regulation of actin filament based process	62	353	2062	18410	1.56813017423058	0.000215342841881938	0.00605631503804051
M13833	M13833	Gobp positive regulation of cell death	89	550	2062	18410	1.44474914028745	0.000219582134049311	0.0061524117783629
M24318	M24318	Gobp process utilizing autophagic mechanism	84	513	2062	18410	1.46193158291785	0.000220418360385044	0.0061527975897034
M16103	M16103	Gobp tissue morphogenesis	86	528	2062	18410	1.45421846985863	0.00022333553029373	0.0062110524242654
M10386	M10386	Gobp cognition	46	242	2062	18410	1.69710062444389	0.000224520280262434	0.00622087487645654
M12136	M12136	Gobp regulation of oxidative phosphorylation	9	21	2062	18410	3.82638215324927	0.000227399556489724	0.00625432383124861
M16157	M16157	Gobp positive regulation of multicellular organism growth	9	21	2062	18410	3.82638215324927	0.000227399556489724	0.00625432383124861
M12149	M12149	Gobp negative regulation of autophagy	20	77	2062	18410	2.31901948681774	0.0002359943799586	0.00646693756948822
M12057	M12057	Gobp negative regulation of cell substrate adhesion	16	55	2062	18410	2.59730182523587	0.000240777100604743	0.00657391784534336
M15095	M15095	Gobp respiratory system development	34	163	2062	18410	1.86232914616222	0.000243302769566172	0.00660343502202137
M24858	M24858	Gobp regulation of trans synaptic signaling	65	376	2062	18410	1.54344315578761	0.000243623588568092	0.00660343502202137
M12572	M12572	Gobp muscle structure development	82	500	2062	18410	1.46422890397672	0.000247400146342203	0.00668159023388454
M25358	M25358	Gobp positive regulation of protein localization to membrane	27	119	2062	18410	2.02573172819079	0.000250972653983405	0.00675369217428004
M15134	M15134	Gobp embryo development	124	818	2062	18410	1.35342286431148	0.000254493612995324	0.00682389504952695
M29349	M29349	Gobp regulation of atp metabolic process	25	107	2062	18410	2.08603388417016	0.000259434400467163	0.00690686387862934
M11705	M11705	Gobp negative regulation of cellular protein localization	25	107	2062	18410	2.08603388417016	0.000259434400467163	0.00690686387862934
M10479	M10479	Gobp ventricular septum morphogenesis	12	35	2062	18410	3.06110572259942	0.000265823545828802	0.00705186505796193
M15599	M15599	Gobp kidney morphogenesis	19	72	2062	18410	2.35605938139886	0.000268491980263005	0.00707249473361809
M13089	M13089	Gobp renal tubule development	19	72	2062	18410	2.35605938139886	0.000268491980263005	0.00707249473361809
M15977	M15977	Gobp stress activated protein kinase signaling cascade	46	244	2062	18410	1.6831899635878	0.000272525927087335	0.00712895572216393
M11169	M11169	Gobp anion transmembrane transport	78	472	2062	18410	1.475427016719	0.000272541282788248	0.00712895572216393
M14842	M14842	Gobp thalamus development	6	10	2062	18410	5.35693501454898	0.000275782881978633	0.00718861233478101
M14717	M14717	Gobp dephosphorylation	74	443	2062	18410	1.49139650517917	0.00027840234135663	0.00723169415169773
M10249	M10249	Gobp hepaticobiliary system development	28	126	2062	18410	1.98405000538851	0.000281265137071449	0.00728077678350002
M12940	M12940	Gobp positive regulation of phosphorus metabolic process	125	828	2062	18410	1.3478600580085	0.000285398882394948	0.00736230703171243
M13810	M13810	Gobp central nervous system projection neuron axonogenesis	10	26	2062	18410	3.43393270163396	0.000296490403153829	0.00762214675599243
M13352	M13352	Gobp glomerulus development	16	56	2062	18410	2.55092143549952	0.000302439067452076	0.00774153566598193
M23893	M23893	Gobp venous blood vessel morphogenesis	5	7	2062	18410	6.37730358874879	0.000303204110430785	0.00774153566598193
M11738	M11738	Gobp negative regulation of mapk cascade	32	152	2062	18410	1.87962632089438	0.00030678747382073	0.00780638466548599
M11549	M11549	Gobp muscle cell proliferation	34	165	2062	18410	1.83975545954207	0.000309212536986742	0.00784142030236547
M13068	M13068	Gobp actin filament organization	67	394	2062	18410	1.51825146351431	0.000318603924802449	0.00805228365353758
M22829	M22829	Gobp histone deacetylation	19	73	2062	18410	2.3237845953523	0.000325361614036687	0.00819538799531466
M12623	M12623	Gobp cellular response to corticosteroid stimulus	15	51	2062	18410	2.62594853654362	0.000327417081510174	0.00821948720395171
M14037	M14037	Gobp response to lipid	108	701	2062	18410	1.37553252870017	0.000343339300529414	0.00859037226508545
M13047	M13047	Gobp positive regulation of extracellular matrix organization	9	22	2062	18410	3.65245569173794	0.000346738986549776	0.00861507778934584
M15497	M15497	Gobp cellular response to glucose starvation	14	46	2062	18410	2.71728587694514	0.000347580320824609	0.00861507778934584
M12474	M12474	Gobp regulation of synaptic plasticity	34	166	2062	18410	1.82867259532797	0.000347781512148435	0.00861507778934584
M9604	M9604	Gobp positive regulation of protein modification process	134	902	2062	18410	1.32636602355795	0.000349314473127068	0.00862449364179404
M16001	M16001	Gobp positive regulation of chemotaxis	25	109	2062	18410	2.04775803308447	0.000351131930187268	0.0086408485846413
M23016	M23016	Gobp regulation of cellular catabolic process	120	794	2062	18410	1.34935390794685	0.000359077736100679	0.00880741161891534
M11824	M11824	Gobp regulation of extracellular matrix assembly	7	14	2062	18410	4.46411251212415	0.000367613319202636	0.00898730470900301
M24808	M24808	Gobp import across plasma membrane	30	141	2062	18410	1.89962234558475	0.000385506006320841	0.00939404049930361
M17747	M17747	Gobp negative regulation of cell adhesion	44	234	2062	18410	1.67881154302105	0.00038764389422699	0.00941546744387049
M12087	M12087	Gobp cell cell adhesion	113	742	2062	18410	1.35968925571436	0.0003955108162336	0.00957545765774616
M12446	M12446	Gobp regulation of transporter activity	46	248	2062	18410	1.65604173836864	0.000397088932675994	0.00958265259790035
M12303	M12303	Gobp regulation of lipid metabolic process	59	340	2062	18410	1.54930963656073	0.000416393419615833	0.0100162031258715
M13469	M13469	Gobp astrocyte differentiation	17	63	2062	18410	2.40920357797176	0.000417801740452397	0.0100178680138602
M15014	M15014	Gobp connective tissue development	39	201	2062	18410	1.732342168884	0.000425620232302414	0.0101727314947424
M16378	M16378	Gobp response to mechanical stimulus	35	175	2062	18410	1.78564500484966	0.000458367758980076	0.0109205388692037
M14093	M14093	Gobp ventricular septum development	16	58	2062	18410	2.46295862737884	0.000467508669556973	0.0110678239144168
M40452	M40452	Gobp regulation of insulin receptor signaling pathway	16	58	2062	18410	2.46295862737884	0.000467508669556973	0.0110678239144168
M15685	M15685	Gobp central nervous system neuron development	19	75	2062	18410	2.2618170061429	0.000471188794984215	0.0111197582816306
M10591	M10591	Gobp regulation of stress activated protein kinase signaling cascade	32	156	2062	18410	1.83143077420478	0.000497163287654301	0.0116591804230151
M16262	M16262	Gobp regulation of cation channel activity	32	156	2062	18410	1.83143077420478	0.000497163287654301	0.0116591804230151
M16062	M16062	Gobp protein localization to nucleus	47	258	2062	18410	1.62645959744058	0.000523770669718663	0.0122447761880166
M16767	M16767	Gobp vascular process in circulatory system	41	217	2062	18410	1.68689965895936	0.000543264651695376	0.012660943487019
M16060	M16060	Gobp endocytosis	83	520	2062	18410	1.42508207117809	0.000545101215232036	0.0126642925191021
M15361	M15361	Gobp negative regulation of phosphorylation	61	358	2062	18410	1.52128973876857	0.000547138455786848	0.0126722686926979
M19329	M19329	Gobp peptidyl tyrosine modification	54	308	2062	18410	1.56533815360198	0.00055554009969565	0.0128271465611826
M15727	M15727	Gobp import into cell	39	204	2062	18410	1.70686654875335	0.000576938281019059	0.0132802316317033
M24933	M24933	Gobp cell cell signaling by wnt	76	469	2062	18410	1.4467912619251	0.000587089869154136	0.013472451874669
M13269	M13269	Gobp negative regulation of peptidyl threonine phosphorylation	8	19	2062	18410	3.75925264178876	0.00059097647331117	0.0135201681860577
M12960	M12960	Gobp response to sterol	10	28	2062	18410	3.18865179437439	0.000593746925129429	0.013542136423455
M17351	M17351	Gobp homeostatic process	219	1594	2062	18410	1.22665074047075	0.000597091170739209	0.0135770183838906
M10326	M10326	Gobp neuron recognition	13	43	2062	18410	2.69923082128437	0.000602415875839744	0.0136565853550216
M12749	M12749	Gobp positive regulation of ion transport	89	567	2062	18410	1.40143214666331	0.000608221192847144	0.0137465339688504
M5517	M5517	Gobp regulation of organelle organization	155	1080	2062	18410	1.28136562848008	0.000612718971075424	0.0138064777789616
M13668	M13668	Gobp regulation of intracellular protein transport	44	239	2062	18410	1.64368996262312	0.000617485363329669	0.0138245624336824
M10257	M10257	Gobp regulation of cellular response to growth factor stimulus	44	239	2062	18410	1.64368996262312	0.000617485363329669	0.0138245624336824
M3477	M3477	Gobp peptidyl amino acid modification	160	1120	2062	18410	1.27546071774976	0.000619453313172038	0.0138245624336824
M40518	M40518	Gobp l glutamate import across plasma membrane	7	15	2062	18410	4.16650501131587	0.000622761334066429	0.0138245624336824
M15925	M15925	Gobp cellular response to reactive nitrogen species	7	15	2062	18410	4.16650501131587	0.000622761334066429	0.0138245624336824
M15086	M15086	Gobp mesenchymal cell proliferation	11	33	2062	18410	2.97607500808277	0.00062756692196292	0.0138900240923213
M10768	M10768	Gobp sodium ion transmembrane transport	30	145	2062	18410	1.84721897053413	0.000631583793081256	0.0139376942656073
M10094	M10094	Gobp dendrite development	42	226	2062	18410	1.65922765937358	0.000665620565568871	0.0146456101500609
M40323	M40323	Gobp positive regulation of protein phosphorylation	105	691	2062	18410	1.35667674029822	0.000677241539526995	0.0148576069126142
M16247	M16247	Gobp limbic system development	20	83	2062	18410	2.15137952391525	0.000679562921477264	0.0148649421507936
M16960	M16960	Gobp eye morphogenesis	26	120	2062	18410	1.9344487552538	0.00068598027643509	0.0149615698192738
M6566	M6566	Gobp negative regulation of cell population proliferation	90	578	2062	18410	1.39020804875839	0.000737909956850134	0.0159661826293666
M13535	M13535	Gobp negative regulation of transferase activity	48	269	2062	18410	1.59314052477293	0.000738367019378814	0.0159661826293666
M12439	M12439	Gobp regulation of mesenchymal cell proliferation	9	24	2062	18410	3.34808438409311	0.000740259038817415	0.0159661826293666
M774	M774	Gobp muscle organ development	47	262	2062	18410	1.60162815320485	0.000740578181044008	0.0159661826293666
M15413	M15413	Gobp nuclear export	37	193	2062	18410	1.71162863159164	0.000745291798902662	0.0160216320333069
M10653	M10653	Gobp cellular response to lipid	74	458	2062	18410	1.44255164147243	0.000749024578728784	0.0160351134980165
M4198	M4198	Gobp regulation of binding	55	319	2062	18410	1.53934914211178	0.000750205817979652	0.0160351134980165
M15848	M15848	Gobp regulation of ion transport	160	1125	2062	18410	1.26979200344865	0.000756220042259218	0.0161176129234792
M16430	M16430	Gobp positive regulation of neuron apoptotic process	13	44	2062	18410	2.63788466625518	0.000768408581573826	0.0162846022627586
M14965	M14965	Gobp establishment of endothelial barrier	13	44	2062	18410	2.63788466625518	0.000768408581573826	0.0162846022627586
M11952	M11952	Gobp negative regulation of cellular component organization	101	663	2062	18410	1.36010667790208	0.000779386317304982	0.0164705905077926
M13300	M13300	Gobp response to organic cyclic compound	113	756	2062	18410	1.33450982505299	0.000793713901170841	0.0167261230835467
M12055	M12055	Gobp nuclear transport	56	327	2062	18410	1.52899266470307	0.000797406096343687	0.0167567275470425
M1114	M1114	Gobp regulation of gtpase activity	71	437	2062	18410	1.45058118242936	0.000812150437899538	0.0170187602967127
M16470	M16470	Gobp positive regulation of protein targeting to membrane	10	29	2062	18410	3.07869828422355	0.000816069503601079	0.017047916680204
M12499	M12499	Gobp sprouting angiogenesis	25	115	2062	18410	1.94091848353224	0.000818099463733892	0.017047916680204
M24855	M24855	Gobp postsynapse organization	31	154	2062	18410	1.79724010228375	0.000840299469797994	0.0174618898154411
M9669	M9669	Gobp cell cycle	226	1662	2062	18410	1.2140667000482	0.000857571044857008	0.0177714376359426
M10363	M10363	Gobp negative regulation of neuron differentiation	14	50	2062	18410	2.49990300678953	0.000884361132702621	0.0182759824136694
M13645	M13645	Gobp positive regulation of cellular response to insulin stimulus	8	20	2062	18410	3.57129000969932	0.000888801840809894	0.0183171530884265
M16266	M16266	Gobp transmembrane transport	187	1347	2062	18410	1.23947890091643	0.000919620132090242	0.0189002148576019
M14996	M14996	Gobp developmental cell growth	38	202	2062	18410	1.67956708376948	0.000924286935593414	0.0189440837402037
M40468	M40468	Gobp striated muscle cell development	19	79	2062	18410	2.14729462608504	0.000938415927507932	0.0191811189991444
M14034	M14034	Gobp synaptic signaling	97	636	2062	18410	1.36169469709447	0.000943787463853374	0.0192383488204008
M14840	M14840	Gobp striated muscle cell proliferation	15	56	2062	18410	2.3914888457808	0.000973411077644189	0.0197346565632959
M24539	M24539	Gobp nephron morphogenesis	15	56	2062	18410	2.3914888457808	0.000973411077644189	0.0197346565632959
M22773	M22773	Gobp aromatic amino acid transport	6	12	2062	18410	4.46411251212415	0.000994298922766658	0.0199412278029963
M24507	M24507	Gobp commissural neuron axon guidance	6	12	2062	18410	4.46411251212415	0.000994298922766658	0.0199412278029963
M25213	M25213	Gobp regulation of receptor clustering	6	12	2062	18410	4.46411251212415	0.000994298922766658	0.0199412278029963
M25253	M25253	Gobp regulation of gtp binding	6	12	2062	18410	4.46411251212415	0.000994298922766658	0.0199412278029963
M11869	M11869	Gobp cation transport	139	965	2062	18410	1.28603448535805	0.000998666021813576	0.0199412278029963
M16889	M16889	Gobp regulation of nuclear transcribed mrna catabolic process deadenylation dependent decay	7	16	2062	18410	3.90609844810863	0.0010005015318443	0.0199412278029963
M16953	M16953	Gobp response to reactive oxygen species	37	196	2062	18410	1.68543023416932	0.00100225927735953	0.0199412278029963
M10584	M10584	Gobp skeletal system development	65	396	2062	18410	1.46549148125288	0.00101053835878723	0.0200061820619183
M7069	M7069	Gobp rho protein signal transduction	26	123	2062	18410	1.88726707829639	0.00101087245280111	0.0200061820619183
M11433	M11433	Gobp circadian regulation of gene expression	16	62	2062	18410	2.30405807077376	0.0010369802857972	0.0204148671527601
M10559	M10559	Gobp positive regulation of cation channel activity	16	62	2062	18410	2.30405807077376	0.0010369802857972	0.0204148671527601
M16254	M16254	Gobp axis elongation	9	25	2062	18410	3.21416100872939	0.00104263792695164	0.020418780972579
M23423	M23423	Gobp protein localization to endosome	9	25	2062	18410	3.21416100872939	0.00104263792695164	0.020418780972579
M12058	M12058	Gobp regulation of epithelial cell differentiation	25	117	2062	18410	1.90774038979665	0.00106379651641899	0.0207787512776251
M15980	M15980	Gobp positive regulation of small gtpase mediated signal transduction	17	68	2062	18410	2.23205625606208	0.00107775870474261	0.0209966480994257
M15075	M15075	Gobp positive regulation of synaptic transmission	27	130	2062	18410	1.85432365888234	0.00108182962486429	0.0210212140872981
M11315	M11315	Gobp regeneration	32	163	2062	18410	1.75278037285856	0.00108846697044892	0.0210953922433378
M13139	M13139	Gobp morphogenesis of an epithelial sheet	14	51	2062	18410	2.45088530077404	0.00109509671964031	0.02116904020576
M40437	M40437	Gobp small molecule metabolic process	222	1637	2062	18410	1.21079166486446	0.00109898553108316	0.0211894607165802
M12260	M12260	Gobp positive regulation of protein localization to nucleus	19	80	2062	18410	2.12045344325897	0.00110367649328648	0.0212252026896559
M11892	M11892	Gobp organonitrogen compound catabolic process	168	1200	2062	18410	1.24995150339476	0.00114881880511096	0.0219794605670389
M11440	M11440	Gobp regulation of wnt signaling pathway	56	332	2062	18410	1.50596566674068	0.00115035355563307	0.0219794605670389
M14380	M14380	Gobp cellular response to steroid hormone stimulus	34	177	2062	18410	1.71502627584431	0.00115171080634665	0.0219794605670389
M10170	M10170	Gobp hindbrain development	25	118	2062	18410	1.89157309835769	0.00120894098830422	0.0230129453778724
M16122	M16122	Gobp muscle cell development	27	131	2062	18410	1.84016851644812	0.00122014211769674	0.0231294911093291
M18144	M18144	Gobp embryonic morphogenesis	72	451	2062	18410	1.42534856262944	0.00122124702421935	0.0231294911093291
M12808	M12808	Gobp negative regulation of epithelial cell migration	16	63	2062	18410	2.26748572044401	0.00124776447144649	0.0235720353810383
M40450	M40450	Gobp regulation of jnk cascade	24	112	2062	18410	1.91319107662464	0.00127139637463735	0.0239579755130025
M24899	M24899	Gobp regulation of actomyosin structure organization	20	87	2062	18410	2.0524655228157	0.00127489415813556	0.0239635256206335
M17063	M17063	Gobp alcohol metabolic process	54	319	2062	18410	1.51136097589156	0.00128326993266588	0.0240546381630613
M14469	M14469	Gobp positive regulation of protein kinase b signaling	28	138	2062	18410	1.81152391796342	0.00128781913318625	0.0240546381630613
M13996	M13996	Gobp leukocyte apoptotic process	19	81	2062	18410	2.09427500568787	0.00129314898399166	0.0240546381630613
M14398	M14398	Gobp cellular lipid metabolic process	130	900	2062	18410	1.28963250350253	0.00129376137785587	0.0240546381630613
M22889	M22889	Gobp cgmp mediated signaling	8	21	2062	18410	3.40122858066602	0.00129581863116077	0.0240546381630613
M13901	M13901	Gobp response to steroid hormone	48	276	2062	18410	1.55273478682579	0.00130221405008399	0.0241135230412831
M16895	M16895	Gobp receptor clustering	14	52	2062	18410	2.40375289114377	0.00134637562212263	0.0248084631258605
M12662	M12662	Gobp neural nucleus development	14	52	2062	18410	2.40375289114377	0.00134637562212263	0.0248084631258605
M8378	M8378	Gobp dna damage response signal transduction by p53 class mediator	22	100	2062	18410	1.96420950533463	0.00138758300146442	0.0254424226322434
M29318	M29318	Gobp cell substrate junction organization	22	100	2062	18410	1.96420950533463	0.00138758300146442	0.0254424226322434
M14199	M14199	Gobp ossification	57	342	2062	18410	1.48803750404138	0.00139303161946249	0.0254798766386281
M24157	M24157	Gobp aorta smooth muscle tissue morphogenesis	3	3	2062	18410	8.9282250242483	0.00140327659324844	0.025542365435746
M24239	M24239	Gobp vasculogenesis involved in coronary vascular morphogenesis	3	3	2062	18410	8.9282250242483	0.00140327659324844	0.025542365435746
M16698	M16698	Gobp astrocyte development	11	36	2062	18410	2.7280687574092	0.00141984172791602	0.0257811552585916
M15027	M15027	Gobp schwann cell development	9	26	2062	18410	3.09053943147057	0.00143765720425636	0.0259785351329513
M15344	M15344	Gobp ionotropic glutamate receptor signaling pathway	9	26	2062	18410	3.09053943147057	0.00143765720425636	0.0259785351329513
M15850	M15850	Gobp neuron death	51	299	2062	18410	1.52287450246376	0.00145458706747003	0.0262211225343213
M14201	M14201	Gobp regulation of synapse structure or activity	37	200	2062	18410	1.65172162948594	0.00146394561851437	0.0263263874329471
M11150	M11150	Gobp vascular endothelial growth factor receptor signaling pathway	20	88	2062	18410	2.02914205096552	0.0014793526049118	0.0265396566842809
M10312	M10312	Gobp somatic stem cell population maintenance	16	64	2062	18410	2.23205625606208	0.00149356709999492	0.0266892067544475
M22460	M22460	Gobp cholesterol catabolic process	5	9	2062	18410	4.96012501347128	0.00149839150339098	0.0266892067544475
M24839	M24839	Gobp excitatory chemical synaptic transmission	5	9	2062	18410	4.96012501347128	0.00149839150339098	0.0266892067544475
M16102	M16102	Gobp regulation of muscle adaptation	17	70	2062	18410	2.16828322017459	0.00152113171535918	0.0270298963482233
M13862	M13862	Gobp regulation of rho protein signal transduction	18	76	2062	18410	2.11457961100618	0.00152490769592167	0.0270327831118247
M24798	M24798	Gobp cation transmembrane transport	109	739	2062	18410	1.31688298733838	0.00154256228220817	0.0272811074070906
M12752	M12752	Gobp canonical wnt signaling pathway	51	300	2062	18410	1.51779825412221	0.00156623626396099	0.0276344657799344
M16782	M16782	Gobp regulation of transmembrane transport	75	478	2062	18410	1.40087212723561	0.0015871334096026	0.0279372824405578
M12739	M12739	Gobp regulation of neuron differentiation	31	160	2062	18410	1.72984359844811	0.00160847386643972	0.0282464624291915
M6071	M6071	Gobp negative regulation of growth	40	222	2062	18410	1.60868919355825	0.00161794136740506	0.028279951798031
M10536	M10536	Gobp cell chemotaxis	40	222	2062	18410	1.60868919355825	0.00161794136740506	0.028279951798031
M14548	M14548	Gobp regulation of response to external stimulus	117	803	2062	18410	1.30087462993406	0.00163576268932377	0.0285248034471588
M11055	M11055	Gobp cell migration involved in sprouting angiogenesis	14	53	2062	18410	2.35839906300899	0.00164403759688288	0.0285687366531853
M18583	M18583	Gobp insulin receptor signaling pathway	26	127	2062	18410	1.8278255955154	0.0016459197296515	0.0285687366531853
M15200	M15200	Gobp regulation of steroid metabolic process	21	95	2062	18410	1.9736076369391	0.0016546142922408	0.0286281236228427
M10141	M10141	Gobp dentate gyrus development	6	13	2062	18410	4.12071924196076	0.00167214441465409	0.0286281236228427
M23323	M23323	Gobp negative regulation of hippo signaling	6	13	2062	18410	4.12071924196076	0.00167214441465409	0.0286281236228427
M14841	M14841	Gobp muscle fiber development	12	42	2062	18410	2.55092143549952	0.00167459317377231	0.0286281236228427
M15995	M15995	Gobp mesenchyme morphogenesis	12	42	2062	18410	2.55092143549952	0.00167459317377231	0.0286281236228427
M11366	M11366	Gobp extracellular matrix assembly	12	42	2062	18410	2.55092143549952	0.00167459317377231	0.0286281236228427
M6050	M6050	Gobp regulation of axonogenesis	29	147	2062	18410	1.76135051498776	0.001679955389711	0.0286281236228427
M10349	M10349	Gobp actin filament bundle organization	29	147	2062	18410	1.76135051498776	0.001679955389711	0.0286281236228427
M15768	M15768	Gobp oligodendrocyte differentiation	20	89	2062	18410	2.00634270207827	0.00171104947142493	0.0290917297630226
M16443	M16443	Gobp cellular response to vascular endothelial growth factor stimulus	15	59	2062	18410	2.26988771802923	0.00173072838266454	0.029359589638806
M11606	M11606	Gobp positive regulation of nervous system development	43	244	2062	18410	1.57341670509294	0.00173644563299259	0.029389931629904
M12937	M12937	Gobp ensheathment of neurons	25	121	2062	18410	1.84467459178684	0.00175127978805448	0.0295740950212992
M16783	M16783	Gobp regulation of epithelial to mesenchymal transition	19	83	2062	18410	2.04381054771949	0.00175602156512827	0.0295750751717226
M16497	M16497	Gobp negative regulation of protein modification process	77	495	2062	18410	1.38883500377196	0.00176305735235212	0.0295750751717226
M40454	M40454	Gobp carboxylic acid transport	40	223	2062	18410	1.60147534067234	0.0017631979049042	0.0295750751717226
M12982	M12982	Gobp regulation of cell migration involved in sprouting angiogenesis	11	37	2062	18410	2.65433716937112	0.00181877287551446	0.0303710711645618
M25111	M25111	Gobp positive regulation of pri mirna transcription by rna polymerase ii	11	37	2062	18410	2.65433716937112	0.00181877287551446	0.0303710711645618
M12797	M12797	Gobp telencephalon glial cell migration	8	22	2062	18410	3.24662728154484	0.00183814985665277	0.0305582201724874
M10732	M10732	Gobp epithelial tube branching involved in lung morphogenesis	8	22	2062	18410	3.24662728154484	0.00183814985665277	0.0305582201724874
M13864	M13864	Gobp neuron migration	26	128	2062	18410	1.81354570805044	0.00184996108275442	0.0306184930532872
M12181	M12181	Gobp establishment of cell polarity	26	128	2062	18410	1.81354570805044	0.00184996108275442	0.0306184930532872
M16921	M16921	Gobp positive regulation of cell projection organization	53	317	2062	18410	1.49273162865981	0.00187021929499434	0.0308229893868975
M13572	M13572	Gobp gastrulation	29	148	2062	18410	1.7494494979946	0.00187055703537648	0.0308229893868975
M10421	M10421	Gobp gland morphogenesis	21	96	2062	18410	1.95304922405432	0.00189876448611886	0.0312190266388026
M11174	M11174	Gobp protein modification by small protein conjugation or removal	148	1053	2062	18410	1.25486923417735	0.00190420481309834	0.0312398162429576
M12556	M12556	Gobp mesenchymal cell differentiation	36	196	2062	18410	1.63987806567826	0.0019142873249557	0.0313365065163973
M24831	M24831	Gobp postsynaptic signal transduction	10	32	2062	18410	2.79007032007759	0.00192082893981093	0.0313749373334619
M12332	M12332	Gobp cardiac atrium development	9	27	2062	18410	2.97607500808277	0.001944521733978	0.0314192453604919
M13528	M13528	Gobp regulation of neuroblast proliferation	9	27	2062	18410	2.97607500808277	0.001944521733978	0.0314192453604919
M13556	M13556	Gobp organic anion transport	51	303	2062	18410	1.50277054863585	0.00194756349802404	0.0314192453604919
M22929	M22929	Gobp anterior commissure morphogenesis	4	6	2062	18410	5.95215001616554	0.00195294066202763	0.0314192453604919
M34250	M34250	Gobp l histidine transmembrane transport	4	6	2062	18410	5.95215001616554	0.00195294066202763	0.0314192453604919
M34303	M34303	Gobp regulation of lens fiber cell differentiation	4	6	2062	18410	5.95215001616554	0.00195294066202763	0.0314192453604919
M25214	M25214	Gobp positive regulation of receptor clustering	4	6	2062	18410	5.95215001616554	0.00195294066202763	0.0314192453604919
M15292	M15292	Gobp regulation of protein localization to nucleus	25	122	2062	18410	1.8295543082476	0.00197319492608045	0.0316769769141799
M17152	M17152	Gobp muscle cell differentiation	49	289	2062	18410	1.51378209753691	0.00202180557919686	0.0323878534003677
M13109	M13109	Gobp muscle adaptation	19	84	2062	18410	2.01947946977045	0.00203560234213324	0.0324007257904228
M13554	M13554	Gobp ephrin receptor signaling pathway	19	84	2062	18410	2.01947946977045	0.00203560234213324	0.0324007257904228
M12333	M12333	Gobp negative regulation of cellular response to growth factor stimulus	19	84	2062	18410	2.01947946977045	0.00203560234213324	0.0324007257904228
M15524	M15524	Gobp peripheral nervous system development	15	60	2062	18410	2.23205625606208	0.00207280480290759	0.0328924404493724
M10039	M10039	Gobp cardiac chamber development	26	129	2062	18410	1.79948721418958	0.00207528831601441	0.0328924404493724
M14821	M14821	Gobp regulation of peptidyl threonine phosphorylation	12	43	2062	18410	2.49159768118557	0.00208962954716557	0.0329799971357503
M10903	M10903	Gobp phospholipid dephosphorylation	12	43	2062	18410	2.49159768118557	0.00208962954716557	0.0329799971357503
M19701	M19701	Gobp cyclic nucleotide mediated signaling	17	72	2062	18410	2.10805313072529	0.00210914628424784	0.0331481583034833
M23833	M23833	Gobp fibroblast proliferation	17	72	2062	18410	2.10805313072529	0.00210914628424784	0.0331481583034833
M34189	M34189	Gobp positive regulation of protein kinase activity	73	468	2062	18410	1.39265048455155	0.00212462376315766	0.033321405392416
M16565	M16565	Gobp positive regulation of establishment of protein localization	50	297	2062	18410	1.50306818590039	0.00213355806412525	0.0333470164809948
M10515	M10515	Gobp neuron projection extension	30	156	2062	18410	1.71696635081698	0.0021351718880359	0.0333470164809948
M13195	M13195	Gobp regulation of extrinsic apoptotic signaling pathway	27	136	2062	18410	1.77251526216694	0.00216480967071144	0.0336998957011315
M24772	M24772	Gobp supramolecular fiber organization	96	645	2062	18410	1.32885209663231	0.00216677580968377	0.0336998957011315
M12408	M12408	Gobp bone development	31	163	2062	18410	1.69800598620673	0.00218138911843425	0.033856788371383
M13048	M13048	Gobp learning	25	123	2062	18410	1.8146798829773	0.00221868535293742	0.0343166765280959
M11151	M11151	Gobp positive regulation of mapk cascade	68	431	2062	18410	1.40862947018303	0.00222019401678898	0.0343166765280959
M13193	M13193	Gobp response to platelet derived growth factor	7	18	2062	18410	3.4720875094299	0.00227435913444649	0.0350814034738025
M12396	M12396	Gobp regulation of multicellular organism growth	13	49	2062	18410	2.36871276153526	0.00228169543156556	0.0351221471677818
M15506	M15506	Gobp cerebral cortex cell migration	11	38	2062	18410	2.58448619122977	0.00230442937442442	0.0352544706545381
M40560	M40560	Gobp negative regulation of oxidative stress induced cell death	11	38	2062	18410	2.58448619122977	0.00230442937442442	0.0352544706545381
M14921	M14921	Gobp positive regulation of protein import	11	38	2062	18410	2.58448619122977	0.00230442937442442	0.0352544706545381
M40567	M40567	Gobp positive regulation of cation transmembrane transport	24	117	2062	18410	1.83143077420478	0.00236660702878235	0.0361318105761648
M16887	M16887	Gobp negative regulation of response to external stimulus	48	284	2062	18410	1.50899577874619	0.0023824608014408	0.0362997744512803
M13800	M13800	Gobp maintenance of cell number	27	137	2062	18410	1.75957719455988	0.00241473628292142	0.0365814200173854
M15832	M15832	Gobp positive regulation of endothelial cell proliferation	18	79	2062	18410	2.03427911944898	0.00242050566884184	0.0365814200173854
M12853	M12853	Gobp regulation of organ growth	18	79	2062	18410	2.03427911944898	0.00242050566884184	0.0365814200173854
M24078	M24078	Gobp roof of mouth development	18	79	2062	18410	2.03427911944898	0.00242050566884184	0.0365814200173854
M16362	M16362	Gobp protein catabolic process	124	868	2062	18410	1.27546071774976	0.00245710407550817	0.0370596685259609
M15384	M15384	Gobp regulation of neurotransmitter receptor activity	17	73	2062	18410	2.07917569057837	0.00246799029920708	0.0371489646446039
M15313	M15313	Gobp schwann cell differentiation	10	33	2062	18410	2.7055227346207	0.00248311677365788	0.0372862325643517
M10490	M10490	Gobp metanephros development	16	67	2062	18410	2.13211343862646	0.00248707793738959	0.0372862325643517
M15085	M15085	Gobp regulation of generation of precursor metabolites and energy	28	144	2062	18410	1.73604375471495	0.00249256087330153	0.0372936957863376
M13253	M13253	Gobp skeletal muscle organ development	26	131	2062	18410	1.77201412695004	0.00259690329974227	0.0387267920783082
M14318	M14318	Gobp regulation of actin filament bundle assembly	20	92	2062	18410	1.94091848353224	0.00259869664794957	0.0387267920783082
M25221	M25221	Gobp regulation of glial cell migration	6	14	2062	18410	3.82638215324927	0.00265054273624268	0.0394208950493667
M10820	M10820	Gobp regulation of cell morphogenesis involved in differentiation	19	86	2062	18410	1.97251483093858	0.00270814739840711	0.040197719618023
M24991	M24991	Gobp positive regulation of extracellular matrix assembly	5	10	2062	18410	4.46411251212415	0.00272100012480334	0.0403085186805025
M15276	M15276	Gobp sensory organ morphogenesis	35	193	2062	18410	1.61910816501912	0.00273117492770382	0.0403792878145302
M16110	M16110	Gobp neuroblast proliferation	13	50	2062	18410	2.32133850630456	0.00277265072576064	0.0407508842424663
M13588	M13588	Gobp regulation of muscle hypertrophy	13	50	2062	18410	2.32133850630456	0.00277265072576064	0.0407508842424663
M15221	M15221	Gobp regulation of embryonic development	13	50	2062	18410	2.32133850630456	0.00277265072576064	0.0407508842424663
M15938	M15938	Gobp fatty acid transport	25	125	2062	18410	1.78564500484966	0.00278835205686373	0.0408212558461792
M17820	M17820	Gobp actin filament based movement	25	125	2062	18410	1.78564500484966	0.00278835205686373	0.0408212558461792
M15600	M15600	Gobp localization within membrane	17	74	2062	18410	2.05107872178677	0.00287630952387437	0.0419421065647589
M16535	M16535	Gobp cortical cytoskeleton organization	14	56	2062	18410	2.23205625606208	0.00288146432998145	0.0419421065647589
M13446	M13446	Gobp regulation of reactive oxygen species metabolic process	30	159	2062	18410	1.68457075929213	0.00288173275956237	0.0419421065647589
M16165	M16165	Gobp positive regulation of organ growth	11	39	2062	18410	2.51821731453157	0.0028899539096468	0.0419800877632383
M16717	M16717	Gobp positive regulation of anion transport	65	413	2062	18410	1.40516858735143	0.00290532880235068	0.0421216371519098
M3744	M3744	Gobp notch signaling pathway	31	166	2062	18410	1.66731913103432	0.00292145168276839	0.0422620903498645
M10081	M10081	Gobp smad protein signal transduction	15	62	2062	18410	2.1600544413504	0.00292631503826091	0.0422620903498645
M10764	M10764	Gobp response to corticosteroid	24	119	2062	18410	1.80065042505848	0.00298841152508483	0.0429928973445378
M23873	M23873	Gobp smooth muscle cell proliferation	24	119	2062	18410	1.80065042505848	0.00298841152508483	0.0429928973445378
M13582	M13582	Gobp secretion	172	1261	2062	18410	1.21780706119802	0.0031130522740646	0.0446678592551285
M3696	M3696	Gobp endothelial cell proliferation	25	126	2062	18410	1.77147321909689	0.00311677884389481	0.0446678592551285
M12916	M12916	Gobp response to transforming growth factor beta	39	223	2062	18410	1.56143845715553	0.00316990135891728	0.0449080857065684
M14619	M14619	Gobp nuclear transcribed mrna poly a tail shortening	10	34	2062	18410	2.62594853654362	0.00316993207106135	0.0449080857065684
M40470	M40470	Gobp regulation of cardiac muscle cell proliferation	10	34	2062	18410	2.62594853654362	0.00316993207106135	0.0449080857065684
M11502	M11502	Gobp regulation of protein targeting to membrane	10	34	2062	18410	2.62594853654362	0.00316993207106135	0.0449080857065684
M29314	M29314	Gobp lipid import into cell	10	34	2062	18410	2.62594853654362	0.00316993207106135	0.0449080857065684
M11962	M11962	Gobp response to nerve growth factor	12	45	2062	18410	2.38086000646621	0.00317196101469083	0.0449080857065684
M16413	M16413	Gobp skeletal system morphogenesis	30	160	2062	18410	1.67404219204656	0.00317556173489837	0.0449080857065684
M34253	M34253	Gobp regulation of peptide transport	78	514	2062	18410	1.35486683247348	0.00323891339414529	0.0456191429514987
M14117	M14117	Gobp organic acid metabolic process	128	907	2062	18410	1.25999206516404	0.00325327763895393	0.0456191429514987
M15138	M15138	Gobp positive regulation of mesenchymal cell proliferation	7	19	2062	18410	3.28934606156516	0.0032563323534421	0.0456191429514987
M16751	M16751	Gobp histone h3 deacetylation	7	19	2062	18410	3.28934606156516	0.0032563323534421	0.0456191429514987
M14963	M14963	Gobp positive regulation of sprouting angiogenesis	7	19	2062	18410	3.28934606156516	0.0032563323534421	0.0456191429514987
M15398	M15398	Gobp heart growth	17	75	2062	18410	2.02373100549628	0.00333916637622255	0.0465681125090818
M11998	M11998	Gobp forebrain cell migration	13	51	2062	18410	2.27582206500447	0.00334655078048602	0.0465681125090818
M13393	M13393	Gobp muscle organ morphogenesis	13	51	2062	18410	2.27582206500447	0.00334655078048602	0.0465681125090818
M15783	M15783	Gobp response to cytokine	135	964	2062	18410	1.2503219691634	0.00336940824956048	0.0465681125090818
M11666	M11666	Gobp endocardial cushion morphogenesis	9	29	2062	18410	2.7708284558012	0.00338009425109362	0.0465681125090818
M10717	M10717	Gobp negative regulation of gliogenesis	9	29	2062	18410	2.7708284558012	0.00338009425109362	0.0465681125090818
M15776	M15776	Gobp cerebral cortex radially oriented cell migration	9	29	2062	18410	2.7708284558012	0.00338009425109362	0.0465681125090818
M13653	M13653	Gobp negative regulation of smoothened signaling pathway	9	29	2062	18410	2.7708284558012	0.00338009425109362	0.0465681125090818
M11443	M11443	Gobp negative regulation of cell junction assembly	9	29	2062	18410	2.7708284558012	0.00338009425109362	0.0465681125090818
M16529	M16529	Gobp post embryonic development	16	69	2062	18410	2.07031304910106	0.00341501778532345	0.0469627721544205
M15143	M15143	Gobp positive regulation of lipase activity	14	57	2062	18410	2.19289737437678	0.0034333724479211	0.0471285491429317
M15459	M15459	Gobp negative regulation of muscle hypertrophy	8	24	2062	18410	2.97607500808277	0.00344694756716984	0.0471954283331091
M14313	M14313	Gobp acidic amino acid transport	15	63	2062	18410	2.12576786291626	0.00345086209039042	0.0471954283331091
M10083	M10083	Gobp morphogenesis of an epithelium	70	454	2062	18410	1.37659857202066	0.00345832693547037	0.0472112113216311
M15624	M15624	Gobp regulation of protein serine threonine kinase activity	68	439	2062	18410	1.3829596848494	0.00350116861142691	0.0477090025174585
M16163	M16163	Gobp embryonic organ development	52	319	2062	18410	1.45538464345113	0.00352549201438324	0.0479531013810928
M11299	M11299	Gobp protein import	33	182	2062	18410	1.61885398791315	0.00355386826679144	0.0482097967262037
M10347	M10347	Gobp metencephalon development	19	88	2062	18410	1.92768494841725	0.00355725274600514	0.0482097967262037
M16180	M16180	Gobp negative regulation of transmembrane receptor protein serine threonine kinase signaling pathway	23	114	2062	18410	1.80130855752378	0.00358898723085266	0.0484708328635897
M11145	M11145	Gobp lung morphogenesis	11	40	2062	18410	2.45526188166828	0.00358947218372259	0.0484708328635897
M10937	M10937	Gobp positive regulation of transporter activity	21	101	2062	18410	1.85636361890311	0.00362673300808794	0.048885747087398
