# Supplementary material for: Transcriptomic profiling of sporadic Alzheimer’s disease patients
Source: Mol Brain. 2022 Oct 12;15:83. doi: 10.1186/s13041-022-00963-2 (PMC9559068; doi:10.1186/s13041-022-00963-2)
Supplement: Supplementary file 2 — Additional file 2. Brain metadata, RNA-seq counts, and hypergeometric enrichment using the GO:BP geneset library of the top 20 modules identified by CEMiTool. [file 13041_2022_963_MOESM2_ESM.zip › ADRC.cem.M10.GOBP.csv]

	ID	Title	b	B	n	N	E	P.Value	adj.P.Val
M34171	M34171	Gobp protein containing complex subunit organization	48	1764	238	18410	2.10484193677471	5.09238886155565e-07	0.00380961610732978
M24798	M24798	Gobp cation transmembrane transport	27	739	238	18410	2.82615617288864	1.19283972532888e-06	0.00446181699259267
M11869	M11869	Gobp cation transport	31	965	238	18410	2.48491313623895	2.76709350932265e-06	0.00648196591808454
M15630	M15630	Gobp regulation of transport	41	1497	238	18410	2.11855082714448	3.46582858873655e-06	0.00648196591808454
M16266	M16266	Gobp transmembrane transport	37	1347	238	18410	2.12476527359273	1.04859094370112e-05	0.0132048562957638
M11889	M11889	Gobp regulation of vesicle mediated transport	19	465	238	18410	3.1606578115117	1.05907148475582e-05	0.0132048562957638
M10370	M10370	Gobp regulation of protein binding	11	178	238	18410	4.78023793787178	2.0913897962531e-05	0.0211927013880098
M16362	M16362	Gobp protein catabolic process	27	868	238	18410	2.40613987530496	2.26629609816974e-05	0.0211927013880098
M13306	M13306	Gobp cellular protein catabolic process	24	734	238	18410	2.52925148260939	3.01880154087764e-05	0.0250929492525618
M1112	M1112	Gobp macromolecule catabolic process	35	1321	238	18410	2.04947232488756	3.96396912889044e-05	0.0271315896212497
M13654	M13654	Gobp receptor metabolic process	10	158	238	18410	4.8957557706627	4.0586223837089e-05	0.0271315896212497
M25091	M25091	Gobp proton transmembrane transport	9	128	238	18410	5.43887867647059	4.35207960773955e-05	0.0271315896212497
M12056	M12056	Gobp peptide metabolic process	24	756	238	18410	2.45564892623716	4.82094211307726e-05	0.0277426676522546
M15784	M15784	Gobp regulation of cardiac conduction	6	52	238	18410	8.92533936651584	5.42678027415094e-05	0.028998388022088
M12446	M12446	Gobp regulation of transporter activity	12	248	238	18410	3.74288425047438	9.72918212042794e-05	0.0427334033063329
M12925	M12925	Gobp cellular amide metabolic process	28	1004	238	18410	2.15725333958284	0.000107291813184648	0.0427334033063329
M13137	M13137	Gobp amide biosynthetic process	23	749	238	18410	2.37532396136025	0.000114479254390084	0.0427334033063329
M10655	M10655	Gobp cellular macromolecule catabolic process	30	1116	238	18410	2.07938013915244	0.000115478232690518	0.0427334033063329
M12295	M12295	Gobp negative regulation of protein binding	7	85	238	18410	6.37024221453287	0.000115805210604645	0.0427334033063329
M24858	M24858	Gobp regulation of trans synaptic signaling	15	376	238	18410	3.08588861076345	0.000119404127413363	0.0427334033063329
M16624	M16624	Gobp regulation of cation transmembrane transport	13	293	238	18410	3.432041758683	0.000119957421391925	0.0427334033063329
M25125	M25125	Gobp negative regulation of amyloid precursor protein catabolic process	4	21	238	18410	14.733893557423	0.000137106249629358	0.0452945335345505
M13808	M13808	Gobp regulation of calcium ion dependent exocytosis	5	39	238	18410	9.91704374057315	0.000139256018085104	0.0452945335345505
M24346	M24346	Gobp mitochondrial translational termination	7	89	238	18410	6.08393919365499	0.000154752433787688	0.0482376232152372
M16329	M16329	Gobp inorganic ion transmembrane transport	22	717	238	18410	2.37345147263927	0.000163668769902223	0.0489762427055413
M14202	M14202	Gobp regulation of endocytosis	10	188	238	18410	4.11451814768461	0.000172881714109709	0.0497433885867204
