# Supplementary material for: Transcriptomic profiling of sporadic Alzheimer’s disease patients
Source: Mol Brain. 2022 Oct 12;15:83. doi: 10.1186/s13041-022-00963-2 (PMC9559068; doi:10.1186/s13041-022-00963-2)
Supplement: Supplementary file 2 — Additional file 2. Brain metadata, RNA-seq counts, and hypergeometric enrichment using the GO:BP geneset library of the top 20 modules identified by CEMiTool. [file 13041_2022_963_MOESM2_ESM.zip › ADRC.cem.M11.GOBP.csv]

	ID	Title	b	B	n	N	E	P.Value	adj.P.Val
M34171	M34171	Gobp protein containing complex subunit organization	49	1764	200	18410	2.55694444444444	5.08504798214266e-10	3.80412439544092e-06
M23290	M23290	Gobp cellular protein containing complex assembly	34	988	200	18410	3.16771255060729	2.06557565418743e-09	7.72628573448809e-06
M16362	M16362	Gobp protein catabolic process	31	868	200	18410	3.2875	4.93296554038836e-09	1.1928684580327e-05
M1210	M1210	Gobp generation of precursor metabolites and energy	22	464	200	18410	4.36443965517241	7.4283237032565e-09	1.1928684580327e-05
M23771	M23771	Gobp atp metabolic process	17	273	200	18410	5.73205128205128	7.97265377645168e-09	1.1928684580327e-05
M11892	M11892	Gobp organonitrogen compound catabolic process	35	1200	200	18410	2.68479166666667	7.66136114199422e-08	9.09813654474617e-05
M13667	M13667	Gobp regulation of transcription from rna polymerase ii promoter in response to hypoxia	9	73	200	18410	11.3486301369863	9.37559513555623e-08	9.09813654474617e-05
M12794	M12794	Gobp antigen processing and presentation	14	216	200	18410	5.9662037037037	1.06281315143497e-07	9.09813654474617e-05
M13306	M13306	Gobp cellular protein catabolic process	26	734	200	18410	3.26062670299728	1.14840345502469e-07	9.09813654474617e-05
M16483	M16483	Gobp regulation of cellular amino acid metabolic process	8	55	200	18410	13.3890909090909	1.32589843077359e-07	9.09813654474617e-05
M10781	M10781	Gobp anaphase promoting complex dependent catabolic process	9	76	200	18410	10.9006578947368	1.33778240866472e-07	9.09813654474617e-05
M15332	M15332	Gobp proteasomal protein catabolic process	20	461	200	18410	3.99349240780911	1.58144952287926e-07	9.85901990054981e-05
M12155	M12155	Gobp posttranscriptional regulation of gene expression	23	603	200	18410	3.51102819237148	1.79993895044541e-07	0.000103579563756016
M1112	M1112	Gobp macromolecule catabolic process	36	1321	200	18410	2.50855412566238	2.58766316861323e-07	0.000138273629745682
M12729	M12729	Gobp regulation of catabolic process	29	936	200	18410	2.8519764957265	3.40070925104559e-07	0.000169604706047147
M12594	M12594	Gobp cellular response to oxygen levels	13	206	200	18410	5.80898058252427	4.16804012748986e-07	0.000194881926210948
M11614	M11614	Gobp cellular ketone metabolic process	13	213	200	18410	5.61807511737089	6.10126971879056e-07	0.00026849175744866
M11729	M11729	Gobp regulation of cellular amine metabolic process	8	68	200	18410	10.8294117647059	7.13477891199379e-07	0.000296529339114586
M23618	M23618	Gobp modification dependent macromolecule catabolic process	22	605	200	18410	3.34727272727273	7.57650535785957e-07	0.000298314929379723
M13091	M13091	Gobp antigen processing and presentation of peptide antigen via mhc class i	9	94	200	18410	8.81329787234042	8.44111026013842e-07	0.000315739729280478
M13293	M13293	Gobp electron transport chain	11	153	200	18410	6.61797385620915	9.19414954670266e-07	0.000327530632185155
M12919	M12919	Gobp oxidative phosphorylation	10	124	200	18410	7.42338709677419	1.0188821914675e-06	0.000346466257925835
M13990	M13990	Gobp antigen processing and presentation of exogenous peptide antigen via mhc class i	8	75	200	18410	9.81866666666667	1.526046759105e-06	0.000496363295863673
M15594	M15594	Gobp cellular respiration	11	165	200	18410	6.13666666666667	1.93633164313274e-06	0.000603570709261501
M13743	M13743	Gobp regulation of protein catabolic process	16	363	200	18410	4.05730027548209	2.36694162658489e-06	0.000708283612339262
M7216	M7216	Gobp amine metabolic process	10	138	200	18410	6.67028985507246	2.70656110494106e-06	0.00075398169304188
M16137	M16137	Gobp energy derivation by oxidation of organic compounds	13	244	200	18410	4.90430327868853	2.7926263955757e-06	0.00075398169304188
M13882	M13882	Gobp protein polyubiquitination	15	325	200	18410	4.24846153846154	2.82201408971697e-06	0.00075398169304188
M14959	M14959	Gobp regulation of dna templated transcription in response to stress	9	110	200	18410	7.53136363636364	3.17339143864343e-06	0.000818625563879018
M23564	M23564	Gobp atp synthesis coupled electron transport	8	83	200	18410	8.87228915662651	3.3128236487687e-06	0.000826107790547956
M3309	M3309	Gobp protein modification by small protein conjugation	26	879	200	18410	2.72275312855518	3.43028085448538e-06	0.000827804228142102
M10655	M10655	Gobp cellular macromolecule catabolic process	30	1116	200	18410	2.4744623655914	3.92270402661358e-06	0.000917054650721755
M11444	M11444	Gobp antigen processing and presentation of peptide antigen	11	183	200	18410	5.53306010928962	5.28203173905216e-06	0.00119742058908634
M23016	M23016	Gobp regulation of cellular catabolic process	24	794	200	18410	2.7823677581864	5.86256321430071e-06	0.00128993633547599
M13102	M13102	Gobp regulation of cellular ketone metabolic process	10	156	200	18410	5.90064102564103	8.1023511476543e-06	0.00173181968387434
M15146	M15146	Gobp membrane organization	24	812	200	18410	2.72068965517241	8.53455803138892e-06	0.0017735285731339
M14173	M14173	Gobp interleukin 1 mediated signaling pathway	8	96	200	18410	7.67083333333333	9.87404279714043e-06	0.00199394975503423
M29284	M29284	Gobp negative regulation of canonical wnt signaling pathway	10	160	200	18410	5.753125	1.01283372131133e-05	0.00199394975503423
M22938	M22938	Gobp respiratory electron transport chain	8	100	200	18410	7.364	1.33534278104676e-05	0.0025614613705156
M24933	M24933	Gobp cell cell signaling by wnt	17	469	200	18410	3.33656716417911	1.52092428443e-05	0.00284450864295522
M3040	M3040	Gobp mitochondrion organization	18	521	200	18410	3.18023032629559	1.61615884434164e-05	0.00294889861329751
M14957	M14957	Gobp morphogenesis of a polarized epithelium	9	137	200	18410	6.0470802919708	1.90326213193329e-05	0.00339007238309355
M17569	M17569	Gobp proteolysis	34	1488	200	18410	2.10329301075269	2.69347768381787e-05	0.00468602477968406
M11174	M11174	Gobp protein modification by small protein conjugation or removal	27	1053	200	18410	2.36025641025641	2.90090353061981e-05	0.00493219529831064
M34077	M34077	Gobp establishment of tissue polarity	8	116	200	18410	6.34827586206897	3.93203416217743e-05	0.00653678834827763
M16074	M16074	Gobp negative regulation of wnt signaling pathway	10	189	200	18410	4.87037037037037	4.26981979430958e-05	0.00694402649591956
M14117	M14117	Gobp organic acid metabolic process	24	907	200	18410	2.43572216097023	5.11991932890232e-05	0.00813383081074083
M14611	M14611	Gobp scf dependent proteasomal ubiquitin dependent protein catabolic process	7	89	200	18410	7.23988764044944	5.21887286346157e-05	0.00813383081074083
M24323	M24323	Gobp regulation of small molecule metabolic process	14	375	200	18410	3.43653333333333	6.39883920711279e-05	0.00976932981804301
M13436	M13436	Gobp response to interleukin 1	9	164	200	18410	5.0515243902439	7.81598881292552e-05	0.0116942824618992
M14685	M14685	Gobp regulation of cellular amide metabolic process	14	391	200	18410	3.29590792838875	9.97127118740354e-05	0.0143687626234333
M12903	M12903	Gobp response to oxygen levels	13	343	200	18410	3.48877551020408	0.000100761618888958	0.0143687626234333
M12048	M12048	Gobp nucleotide excision repair dna damage recognition	4	23	200	18410	16.0086956521739	0.000101797141965241	0.0143687626234333
M14653	M14653	Gobp protein localization to organelle	24	950	200	18410	2.32547368421053	0.000104943963106981	0.0145386257037653
M34295	M34295	Gobp regulation of hematopoietic stem cell differentiation	6	70	200	18410	7.89	0.000112179838242476	0.0152584976343993
M14356	M14356	Gobp cell surface receptor signaling pathway involved in cell cell signaling	17	559	200	18410	2.79937388193202	0.000134153481162111	0.0179214677245313
M10871	M10871	Gobp non canonical wnt signaling pathway	8	142	200	18410	5.18591549295775	0.00016332878739035	0.0214361869906528
M11656	M11656	Gobp protein modification by small protein removal	11	268	200	18410	3.77817164179105	0.000174167728777955	0.0223759899737978
M40437	M40437	Gobp small molecule metabolic process	34	1637	200	18410	1.911850946854	0.000176471515633481	0.0223759899737978
M10786	M10786	Gobp vesicle organization	12	316	200	18410	3.49556962025316	0.000183168733849738	0.0228380882988315
M24299	M24299	Gobp glycolytic process through fructose 6 phosphate	4	27	200	18410	13.637037037037	0.00019501128005806	0.0228438712547989
M14955	M14955	Gobp protein folding in endoplasmic reticulum	3	11	200	18410	25.1045454545455	0.00019542945599614	0.0228438712547989
M23831	M23831	Gobp autophagic cell death	3	11	200	18410	25.1045454545455	0.00019542945599614	0.0228438712547989
M10966	M10966	Gobp cellular response to lithium ion	3	11	200	18410	25.1045454545455	0.00019542945599614	0.0228438712547989
M11119	M11119	Gobp protein targeting	14	420	200	18410	3.06833333333333	0.000209741845434218	0.0241396730106675
M15278	M15278	Gobp protein dna complex subunit organization	10	231	200	18410	3.98484848484849	0.000224255487779331	0.025419019758745
M11841	M11841	Gobp hematopoietic stem cell differentiation	6	80	200	18410	6.90375	0.000235021174129972	0.0262416925920346
M14159	M14159	Gobp response to abiotic stimulus	25	1067	200	18410	2.15674789128397	0.000240498724614306	0.0264583964535238
M29262	M29262	Gobp regulation of mitochondrial gene expression	4	29	200	18410	12.6965517241379	0.000259471503528134	0.0281319756216518
M10844	M10844	Gobp response to endoplasmic reticulum stress	11	282	200	18410	3.59060283687943	0.00027021931166148	0.0288787238648505
M25426	M25426	Gobp regulation of animal organ morphogenesis	8	154	200	18410	4.78181818181818	0.000284339655722323	0.029857921270308
M12988	M12988	Gobp monosaccharide biosynthetic process	6	83	200	18410	6.65421686746988	0.000287364033078756	0.029857921270308
M14258	M14258	Gobp regulation of hematopoietic progenitor cell differentiation	6	84	200	18410	6.575	0.00030670660800873	0.0314311251303193
M10606	M10606	Gobp regulation of mrna catabolic process	9	197	200	18410	4.20532994923858	0.000311145445544412	0.0314551226772668
M15777	M15777	Gobp glucose catabolic process	4	31	200	18410	11.8774193548387	0.000337960230938507	0.0332668485217233
M25145	M25145	Gobp regulation of autophagy of mitochondrion	4	31	200	18410	11.8774193548387	0.000337960230938507	0.0332668485217233
M22993	M22993	Gobp endoplasmic reticulum unfolded protein response	7	121	200	18410	5.32520661157025	0.00035722500432636	0.0347064968489026
M40441	M40441	Gobp establishment of protein localization	36	1844	200	18410	1.7970715835141	0.000369944862160181	0.03548150658744
M22615	M22615	Gobp nadh dehydrogenase complex assembly	5	58	200	18410	7.93534482758621	0.00041336339587421	0.039143943854873
M18265	M18265	Gobp golgi vesicle transport	12	349	200	18410	3.16504297994269	0.000451223128200962	0.042140746280903
M12752	M12752	Gobp canonical wnt signaling pathway	11	300	200	18410	3.37516666666667	0.000456275958929707	0.042140746280903
M11089	M11089	Gobp positive regulation of protein catabolic process	9	212	200	18410	3.90778301886792	0.000531099250295215	0.04845309135925
