# Supplementary material for: Transcriptomic profiling of sporadic Alzheimer’s disease patients
Source: Mol Brain. 2022 Oct 12;15:83. doi: 10.1186/s13041-022-00963-2 (PMC9559068; doi:10.1186/s13041-022-00963-2)
Supplement: Supplementary file 2 — Additional file 2. Brain metadata, RNA-seq counts, and hypergeometric enrichment using the GO:BP geneset library of the top 20 modules identified by CEMiTool. [file 13041_2022_963_MOESM2_ESM.zip › ADRC.cem.M12.GOBP.csv]

	ID	Title	b	B	n	N	E	P.Value	adj.P.Val
M13049	M13049	Gobp cilium organization	18	378	173	18410	5.06743737957611	1.86351561974579e-08	0.000139409603513182
M4758	M4758	Gobp microtubule based process	25	764	173	18410	3.48220500559877	5.30334194995074e-08	0.000198371505637908
M2497	M2497	Gobp microtubule organizing center organization	10	133	173	18410	8.00121691512017	5.16072055135898e-07	0.00128691168149055
M2261	M2261	Gobp microtubule cytoskeleton organization	19	536	173	18410	3.7722155120352	7.37443701071287e-07	0.00137920408192858
M13708	M13708	Gobp organelle assembly	23	793	173	18410	3.08647194745934	1.54823866419716e-06	0.0023164746893718
M24787	M24787	Gobp ciliary basal body plasma membrane docking	8	94	173	18410	9.05669659328496	2.89511153837204e-06	0.00360972156976021
M3727	M3727	Gobp cell projection assembly	18	555	173	18410	3.45133572879238	5.09794088771606e-06	0.00544824225442912
M14052	M14052	Gobp cell cycle g2 m phase transition	12	262	173	18410	4.87402373913427	7.17760091307225e-06	0.00671195405383669
M6657	M6657	Gobp cytoskeleton organization	28	1227	173	18410	2.42840519901447	1.08755806071916e-05	0.00850640616623295
M9669	M9669	Gobp cell cycle	34	1662	173	18410	2.1769857334641	1.1370680612529e-05	0.00850640616623295
M17773	M17773	Gobp cell cycle process	28	1250	173	18410	2.3837225433526	1.5299064516015e-05	0.0104047546949371
M10313	M10313	Gobp cytoplasmic microtubule organization	6	61	173	18410	10.4671657348621	2.28475738819395e-05	0.0142435583508991
M12021	M12021	Gobp regulation of cell cycle g2 m phase transition	10	207	173	18410	5.14087850101924	2.6902119611738e-05	0.0154811351396471
M15996	M15996	Gobp centrosome duplication	6	69	173	18410	9.25358130183463	4.63612506826565e-05	0.0234563691402082
M11547	M11547	Gobp positive regulation of organelle organization	16	536	173	18410	3.17660253645069	4.76325553560616e-05	0.0234563691402082
M11875	M11875	Gobp membrane docking	9	179	173	18410	5.35053443988762	5.01673447725345e-05	0.0234563691402082
M2472	M2472	Gobp mrna processing	15	504	173	18410	3.16714836223507	8.55242252515667e-05	0.0376356899474688
M25360	M25360	Gobp non motile cilium assembly	5	51	173	18410	10.432959310892	0.000114508764971194	0.0475911150416391
