# Supplementary material for: Transcriptomic profiling of sporadic Alzheimer’s disease patients
Source: Mol Brain. 2022 Oct 12;15:83. doi: 10.1186/s13041-022-00963-2 (PMC9559068; doi:10.1186/s13041-022-00963-2)
Supplement: Supplementary file 2 — Additional file 2. Brain metadata, RNA-seq counts, and hypergeometric enrichment using the GO:BP geneset library of the top 20 modules identified by CEMiTool. [file 13041_2022_963_MOESM2_ESM.zip › ADRC.cem.M14.GOBP.csv]

	ID	Title	b	B	n	N	E	P.Value	adj.P.Val
M13856	M13856	Gobp protein folding	27	205	103	18410	23.541084537059	7.32075948719513e-30	5.47666017237067e-26
M16577	M16577	Gobp chaperone mediated protein folding	11	57	103	18410	34.4932720149889	1.44845817054602e-14	5.4179577869274e-11
M7660	M7660	Gobp response to temperature stimulus	15	207	103	18410	12.952019136063	5.96436586285016e-13	1.4873140339994e-09
M17735	M17735	Gobp response to heat	13	149	103	18410	15.5945787450316	2.15634064570717e-12	4.03289609263383e-09
M14133	M14133	Gobp toxin transport	8	36	103	18410	39.7195253505933	1.93572576734525e-11	2.50816425359312e-08
M11699	M11699	Gobp regulation of cellular response to heat	10	79	103	18410	22.625046085781	2.01162752594021e-11	2.50816425359312e-08
M15208	M15208	Gobp de novo protein folding	8	40	103	18410	35.747572815534	4.82986547968566e-11	5.16174623621834e-08
M16675	M16675	Gobp response to topologically incorrect protein	13	195	103	18410	11.915857605178	6.57420898380562e-11	6.14770717598123e-08
M23942	M23942	Gobp chaperone cofactor dependent protein refolding	7	31	103	18410	40.360162856248	3.28643697255327e-10	2.731759443519e-07
M13924	M13924	Gobp cellular response to heat	10	114	103	18410	15.6787600068131	8.08720565575722e-10	6.05003855107198e-07
M15562	M15562	Gobp protein refolding	6	22	103	18410	48.7466902030009	1.8365973442053e-09	1.24905315745453e-06
M10089	M10089	Gobp rna dependent dna biosynthetic process	8	68	103	18410	21.0279840091376	4.08168953067007e-09	2.54459328157857e-06
M11252	M11252	Gobp telomere maintenance via telomere lengthening	8	77	103	18410	18.5701676963813	1.11480889900156e-08	6.41529644110053e-06
M13931	M13931	Gobp regulation of protein stability	12	273	103	18410	7.85660941000747	4.09870476897563e-08	2.19017216976476e-05
M13097	M13097	Gobp protein stabilization	10	175	103	18410	10.2135922330097	5.12415072505238e-08	2.55558477160779e-05
M10447	M10447	Gobp positive regulation of dna biosynthetic process	7	63	103	18410	19.8597626752967	5.97397193527224e-08	2.79320525298573e-05
M11479	M11479	Gobp chaperone mediated protein complex assembly	5	21	103	18410	42.5566343042071	9.41936236947785e-08	4.14507352270963e-05
M14805	M14805	Gobp regulation of dna biosynthetic process	8	103	103	18410	13.8825525497219	1.11780390789714e-07	4.64571724165471e-05
M25293	M25293	Gobp positive regulation of establishment of protein localization to telomere	4	10	103	18410	71.495145631068	1.89091323162011e-07	7.44522204513161e-05
M11451	M11451	Gobp regulation of establishment of protein localization to chromosome	4	12	103	18410	59.57928802589	4.41891099462161e-07	0.000153981713219801
M34308	M34308	Gobp protein localization to nuclear body	4	12	103	18410	59.57928802589	4.41891099462161e-07	0.000153981713219801
M11490	M11490	Gobp establishment of protein localization to organelle	15	555	103	18410	4.83075308318027	4.5282685347355e-07	0.000153981713219801
M11986	M11986	Gobp positive regulation of telomerase activity	5	31	103	18410	28.8286877544629	7.5234866802989e-07	0.000244709581979635
M13892	M13892	Gobp dna biosynthetic process	9	182	103	18410	8.8386855862584	8.3583604046894e-07	0.000254911372636452
M14217	M14217	Gobp regulation of protein localization to chromosome telomeric region	4	14	103	18410	51.0679611650486	8.85937132542141e-07	0.000254911372636452
M25399	M25399	Gobp protein localization to nucleoplasm	4	14	103	18410	51.0679611650486	8.85937132542141e-07	0.000254911372636452
M25296	M25296	Gobp positive regulation of telomerase rna localization to cajal body	4	15	103	18410	47.663430420712	1.20290477631835e-06	0.000333293727097688
M14159	M14159	Gobp response to abiotic stimulus	20	1067	103	18410	3.35028798646054	1.58959447025979e-06	0.000424705579714768
M24357	M24357	Gobp establishment of protein localization to telomere	4	18	103	18410	39.7195253505933	2.66201733561353e-06	0.000686708678887063
M24721	M24721	Gobp telomerase rna localization	4	19	103	18410	37.6290240163516	3.35740723416949e-06	0.000790147976296628
M25343	M25343	Gobp telomerase holoenzyme complex assembly	3	6	103	18410	89.368932038835	3.36031434403112e-06	0.000790147976296628
M11260	M11260	Gobp telomere organization	8	161	103	18410	8.88138455044322	3.37986034507313e-06	0.000790147976296628
M16567	M16567	Gobp regulation of telomerase activity	5	45	103	18410	19.8597626752967	5.08414139449313e-06	0.00115255944764252
M16221	M16221	Gobp binding of sperm to zona pellucida	4	25	103	18410	28.5980582524272	1.06782730976683e-05	0.00234953414834283
M14850	M14850	Gobp regulation of cellular response to stress	14	632	103	18410	3.95938306501168	1.12435869025023e-05	0.00240323638907484
M16243	M16243	Gobp positive regulation of atpase activity	5	54	103	18410	16.5498022294139	1.26457973316484e-05	0.00262786693994617
M10943	M10943	Gobp establishment of protein localization to chromosome	4	27	103	18410	26.4796835670622	1.46876770965301e-05	0.00296968952322005
M16081	M16081	Gobp regulation of telomere maintenance via telomere lengthening	5	58	103	18410	15.4084365584198	1.80006425021735e-05	0.00354375806733579
M24662	M24662	Gobp negative regulation of inclusion body assembly	3	10	103	18410	53.621359223301	1.98356234095904e-05	0.00380487945454221
M40441	M40441	Gobp establishment of protein localization	25	1844	103	18410	2.42323568435019	2.1758677403842e-05	0.00406941664145355
M12907	M12907	Gobp protein localization to chromosome telomeric region	4	30	103	18410	23.831715210356	2.26415424690811e-05	0.00413125315149258
M13217	M13217	Gobp sperm egg recognition	4	32	103	18410	22.3422330097087	2.94553376429284e-05	0.00524655668825589
M14100	M14100	Gobp regulation of protein localization	15	797	103	18410	3.36394976306782	3.60559002306604e-05	0.00627288813082722
M13953	M13953	Gobp positive regulation of telomere maintenance via telomere lengthening	4	34	103	18410	21.0279840091376	3.76622951373552e-05	0.00640344613460351
M16565	M16565	Gobp positive regulation of establishment of protein localization	9	297	103	18410	5.41629891144454	4.36901518183436e-05	0.00726324501673397
M14837	M14837	Gobp regulation of atpase activity	5	74	103	18410	12.0768827079507	5.89579183259252e-05	0.00958835189122274
M12223	M12223	Gobp regulation of telomere maintenance	5	77	103	18410	11.6063548102383	7.1360794495105e-05	0.0113585128429336
M13842	M13842	Gobp regulation of inclusion body assembly	3	15	103	18410	35.747572815534	7.36934049079378e-05	0.0114854242107559
M12260	M12260	Gobp positive regulation of protein localization to nucleus	5	80	103	18410	11.1711165048544	8.56836466091161e-05	0.0129989672498502
M19524	M19524	Gobp positive regulation of dna metabolic process	7	187	103	18410	6.69072218472561	8.68798773549674e-05	0.0129989672498502
M15483	M15483	Gobp cell cell recognition	4	48	103	18410	14.8948220064725	0.000148807794934031	0.0218280610568919
M14393	M14393	Gobp positive regulation of telomere maintenance	4	49	103	18410	14.5908460471567	0.000161342198965441	0.0232115575088551
M24414	M24414	Gobp inclusion body assembly	3	21	103	18410	25.5339805825243	0.000210215946582614	0.0296721791770667
M14653	M14653	Gobp protein localization to organelle	15	950	103	18410	2.82217680122637	0.000253687588567067	0.0351451268531523
M13239	M13239	Gobp regulation of protein modification by small protein conjugation or removal	7	225	103	18410	5.56073354908306	0.000272084182096396	0.0370083957502388
M22495	M22495	Gobp outer mitochondrial membrane organization	2	5	103	18410	71.495145631068	0.000306606210806179	0.038876628187136
M34235	M34235	Gobp rna 3 uridylation	2	5	103	18410	71.495145631068	0.000306606210806179	0.038876628187136
M24720	M24720	Gobp scarna localization to cajal body	2	5	103	18410	71.495145631068	0.000306606210806179	0.038876628187136
M40579	M40579	Gobp positive regulation of 3 utr mediated mrna stabilization	2	5	103	18410	71.495145631068	0.000306606210806179	0.038876628187136
