# Supplementary material for: Transcriptomic profiling of sporadic Alzheimer’s disease patients
Source: Mol Brain. 2022 Oct 12;15:83. doi: 10.1186/s13041-022-00963-2 (PMC9559068; doi:10.1186/s13041-022-00963-2)
Supplement: Supplementary file 2 — Additional file 2. Brain metadata, RNA-seq counts, and hypergeometric enrichment using the GO:BP geneset library of the top 20 modules identified by CEMiTool. [file 13041_2022_963_MOESM2_ESM.zip › ADRC.cem.M15.GOBP.csv]

	ID	Title	b	B	n	N	E	P.Value	adj.P.Val
M12937	M12937	Gobp ensheathment of neurons	9	121	93	18410	14.7240735803786	1.02532730192103e-08	7.67047354567124e-05
M3208	M3208	Gobp gliogenesis	9	253	93	18410	7.0419482340941	5.33977928057787e-06	0.0109521097780056
M15366	M15366	Gobp glial cell differentiation	8	192	93	18410	8.24820788530466	5.7779984691501e-06	0.0109521097780056
M15768	M15768	Gobp oligodendrocyte differentiation	6	89	93	18410	13.3454150054368	5.85596031439944e-06	0.0109521097780056
