# Supplementary material for: Transcriptomic profiling of sporadic Alzheimer’s disease patients
Source: Mol Brain. 2022 Oct 12;15:83. doi: 10.1186/s13041-022-00963-2 (PMC9559068; doi:10.1186/s13041-022-00963-2)
Supplement: Supplementary file 2 — Additional file 2. Brain metadata, RNA-seq counts, and hypergeometric enrichment using the GO:BP geneset library of the top 20 modules identified by CEMiTool. [file 13041_2022_963_MOESM2_ESM.zip › ADRC.cem.M16.GOBP.csv]

	ID	Title	b	B	n	N	E	P.Value	adj.P.Val
M2472	M2472	Gobp mrna processing	14	504	73	18410	7.00532724505327	9.34214479708066e-09	6.05186151986041e-05
M5804	M5804	Gobp mrna metabolic process	17	823	73	18410	5.20930774480268	1.61792849080615e-08	6.05186151986041e-05
M9529	M9529	Gobp rna processing	17	997	73	18410	4.30016075624133	2.58118332227019e-07	0.000643661081130109
M13559	M13559	Gobp rna splicing	11	444	73	18410	6.24799456991238	1.31461028478215e-06	0.00245864988511381
M17815	M17815	Gobp dna metabolic process	14	875	73	18410	4.03506849315068	7.30209970402076e-06	0.0109254015771559
M9669	M9669	Gobp cell cycle	19	1662	73	18410	2.88305886619521	1.77728106412664e-05	0.0221597327345524
M10125	M10125	Gobp chromosome organization	15	1116	73	18410	3.38967447341287	2.61655642063176e-05	0.027963512261066
M29343	M29343	Gobp regulation of mrna metabolic process	8	315	73	18410	6.40487062404871	3.43999410999531e-05	0.0321682449210936
M18229	M18229	Gobp dna repair	10	542	73	18410	4.65298488601324	5.2874294355733e-05	0.0439502884528043
M12154	M12154	Gobp positive regulation of mrna splicing via spliceosome	3	20	73	18410	37.8287671232877	6.49628783941255e-05	0.0485987293266452
