# Supplementary material for: Transcriptomic profiling of sporadic Alzheimer’s disease patients
Source: Mol Brain. 2022 Oct 12;15:83. doi: 10.1186/s13041-022-00963-2 (PMC9559068; doi:10.1186/s13041-022-00963-2)
Supplement: Supplementary file 2 — Additional file 2. Brain metadata, RNA-seq counts, and hypergeometric enrichment using the GO:BP geneset library of the top 20 modules identified by CEMiTool. [file 13041_2022_963_MOESM2_ESM.zip › ADRC.cem.M17.GOBP.csv]

	ID	Title	b	B	n	N	E	P.Value	adj.P.Val
M13704	M13704	Gobp nucleus localization	4	23	70	18410	45.7391304347826	1.60678245691667e-06	0.0120203395601936
M34038	M34038	Gobp cell morphogenesis	14	914	70	18410	4.02844638949672	7.18764336631828e-06	0.0268853800117135
M11351	M11351	Gobp neurogenesis	17	1433	70	18410	3.12002791346825	1.91264726724362e-05	0.0379196332017473
M11589	M11589	Gobp regulation of cellular component biogenesis	13	877	70	18410	3.89851767388826	2.2673897976316e-05	0.0379196332017473
M2593	M2593	Gobp cell morphogenesis involved in differentiation	11	657	70	18410	4.40334855403349	3.50271137938e-05	0.0379196332017473
M11606	M11606	Gobp positive regulation of nervous system development	7	244	70	18410	7.54508196721312	3.88302555546331e-05	0.0379196332017473
M15608	M15608	Gobp neuron projection guidance	7	247	70	18410	7.45344129554656	4.19640111998466e-05	0.0379196332017473
M34076	M34076	Gobp nuclear migration	3	19	70	18410	41.5263157894737	4.88330288556285e-05	0.0379196332017473
M16883	M16883	Gobp positive regulation of gliogenesis	4	55	70	18410	19.1272727272727	5.64643660729774e-05	0.0379196332017473
M15451	M15451	Gobp positive regulation of cell development	7	259	70	18410	7.10810810810811	5.66522375172849e-05	0.0379196332017473
M12986	M12986	Gobp axon ensheathment in central nervous system	3	20	70	18410	39.45	5.72941371929893e-05	0.0379196332017473
M11353	M11353	Gobp regulation of cell junction assembly	6	179	70	18410	8.81564245810056	6.08255044006106e-05	0.0379196332017473
