# Supplementary material for: Transcriptomic profiling of sporadic Alzheimer’s disease patients
Source: Mol Brain. 2022 Oct 12;15:83. doi: 10.1186/s13041-022-00963-2 (PMC9559068; doi:10.1186/s13041-022-00963-2)
Supplement: Supplementary file 2 — Additional file 2. Brain metadata, RNA-seq counts, and hypergeometric enrichment using the GO:BP geneset library of the top 20 modules identified by CEMiTool. [file 13041_2022_963_MOESM2_ESM.zip › ADRC.cem.M2.GOBP.csv]

	ID	Title	b	B	n	N	E	P.Value	adj.P.Val
M23762	M23762	Gobp positive regulation of nucleobase containing compound metabolic process	238	1601	1835	18410	1.49143161545832	5.84430314194897e-11	3.25021724258128e-07
M11174	M11174	Gobp protein modification by small protein conjugation or removal	170	1053	1835	18410	1.61971375413701	8.68925876909846e-11	3.25021724258128e-07
M40372	M40372	Gobp positive regulation of biosynthetic process	242	1664	1835	18410	1.45908221546846	3.45270346913552e-10	8.60989155086761e-07
M10125	M10125	Gobp chromosome organization	173	1116	1835	18410	1.5552479173381	1.46896568475091e-09	2.74733307190538e-06
M1114	M1114	Gobp regulation of gtpase activity	84	437	1835	18410	1.92848190847929	2.49624524308936e-09	3.7348821327103e-06
M23761	M23761	Gobp negative regulation of nucleobase containing compound metabolic process	194	1308	1835	18410	1.48803006441184	5.24567543301404e-09	6.54048298572968e-06
M13550	M13550	Gobp chromatin organization	120	719	1835	18410	1.67444187165796	8.69372193139926e-09	9.29110482411398e-06
M3477	M3477	Gobp peptidyl amino acid modification	169	1120	1835	18410	1.51386239782016	1.6632880780812e-08	1.42974427762184e-05
M13244	M13244	Gobp covalent chromatin modification	81	433	1835	18410	1.87678637728036	1.72005059465266e-08	1.42974427762184e-05
M3309	M3309	Gobp protein modification by small protein conjugation	139	879	1835	18410	1.5865130365507	1.93204493547347e-08	1.44536281622771e-05
M11372	M11372	Gobp organophosphate metabolic process	143	915	1835	18410	1.56795163859978	2.55289765813356e-08	1.73620248913611e-05
M12286	M12286	Gobp peptidyl lysine modification	71	368	1835	18410	1.93565632034119	3.65756784256919e-08	2.28018875252168e-05
M11329	M11329	Gobp regulation of transferase activity	140	908	1835	18410	1.54689169237417	8.31517901899238e-08	4.78506571085246e-05
M12283	M12283	Gobp positive regulation of catalytic activity	180	1243	1835	18410	1.45284437536855	1.1112672648775e-07	5.93813600610614e-05
M9602	M9602	Gobp negative regulation of biosynthetic process	197	1388	1835	18410	1.42394914761796	1.19946127280252e-07	5.98211318789041e-05
M16362	M16362	Gobp protein catabolic process	134	868	1835	18410	1.54882657994199	1.48152137744052e-07	6.92703839039534e-05
M16371	M16371	Gobp regulation of phosphorus metabolic process	196	1386	1835	18410	1.41876530977348	1.69352595066746e-07	7.45251037467252e-05
M23765	M23765	Gobp positive regulation of transcription by rna polymerase ii	146	985	1835	18410	1.48708004260087	4.90942502614578e-07	0.000204041159003314
M12495	M12495	Gobp positive regulation of molecular function	212	1547	1835	18410	1.37487516490562	5.53725633169052e-07	0.00021802218219672
M7398	M7398	Gobp negative regulation of response to stimulus	194	1394	1835	18410	1.39622907048112	6.14312998789726e-07	0.000229783777197297
M13306	M13306	Gobp cellular protein catabolic process	114	734	1835	18410	1.55821188070295	9.5366826148634e-07	0.000327050409323494
M12223	M12223	Gobp regulation of telomere maintenance	23	77	1835	18410	2.99677978697052	9.61784387798003e-07	0.000327050409323494
M14831	M14831	Gobp positive regulation of chromosome organization	36	155	1835	18410	2.33017491430078	1.04212457013038e-06	0.000338962343875886
M23611	M23611	Gobp positive regulation of gtpase activity	66	364	1835	18410	1.81911548941522	1.13504510738181e-06	0.000347433006386103
M1112	M1112	Gobp macromolecule catabolic process	184	1321	1835	18410	1.3974385683375	1.16105135137717e-06	0.000347433006386103
M22829	M22829	Gobp histone deacetylation	22	73	1835	18410	3.02355268560337	1.39433587700202e-06	0.000401193334455852
M40342	M40342	Gobp protein phosphorylation	192	1401	1835	18410	1.37493071317296	1.99920250821136e-06	0.000553927183849229
M15166	M15166	Gobp regulation of chromosome organization	50	256	1835	18410	1.95951123978202	2.56553547873492e-06	0.00066432974404357
M11892	M11892	Gobp organonitrogen compound catabolic process	168	1200	1835	18410	1.40457765667575	2.57526568336633e-06	0.00066432974404357
M10655	M10655	Gobp cellular macromolecule catabolic process	158	1116	1835	18410	1.42039983201977	2.72189830205316e-06	0.000678750706588656
M634	M634	Gobp positive regulation of cellular component organization	146	1018	1835	18410	1.43887410801754	3.26055178886085e-06	0.000786844772015098
M12729	M12729	Gobp regulation of catabolic process	136	936	1835	18410	1.45774237872331	3.61262520898757e-06	0.000844564037138626
M17904	M17904	Gobp regulation of protein modification process	192	1418	1835	18410	1.35844705864268	4.40410148085286e-06	0.00099839645994728
M23618	M23618	Gobp modification dependent macromolecule catabolic process	95	605	1835	18410	1.57538225955367	4.83785003917027e-06	0.00106446929832449
M11681	M11681	Gobp organophosphate biosynthetic process	85	527	1835	18410	1.61817702381999	5.32901658891273e-06	0.00113903923147589
M22135	M22135	Gobp negative regulation of transcription by rna polymerase ii	114	761	1835	18410	1.5029270964993	5.53252213610447e-06	0.0011496888361166
M13504	M13504	Gobp carbohydrate metabolic process	87	544	1835	18410	1.60449390928033	5.83728969432637e-06	0.00118023687035826
M24318	M24318	Gobp process utilizing autophagic mechanism	83	513	1835	18410	1.62322396970325	6.07421201595532e-06	0.00119582052872005
M11076	M11076	Gobp macromolecule deacylation	26	103	1835	18410	2.53252559456099	6.44265408874667e-06	0.00123583321122856
M13170	M13170	Gobp regulation of cell cycle	151	1075	1835	18410	1.40924402762816	7.08107588458064e-06	0.00132433821731369
M12781	M12781	Gobp positive regulation of catabolic process	70	415	1835	18410	1.69226223695873	7.71472669517622e-06	0.00140765537577106
M5517	M5517	Gobp regulation of organelle organization	151	1080	1835	18410	1.40271974972247	9.12519802123172e-06	0.00162537158087701
M10113	M10113	Gobp lipid modification	47	246	1835	18410	1.91681619813473	9.3591500429746e-06	0.00162827445282542
M13919	M13919	Gobp glycerophospholipid metabolic process	56	312	1835	18410	1.80074058548173	9.81188890404831e-06	0.0016682441111633
M15870	M15870	Gobp cellular macromolecule localization	242	1880	1835	18410	1.29144298220187	1.03778808151666e-05	0.00172526503062804
M15085	M15085	Gobp regulation of generation of precursor metabolites and energy	32	144	1835	18410	2.22948834392976	1.08342170859915e-05	0.00176197343522396
M22942	M22942	Gobp negative regulation of signaling	164	1197	1835	18410	1.3745717609191	1.19163826055095e-05	0.0018933697525708
M14393	M14393	Gobp positive regulation of telomere maintenance	16	49	1835	18410	3.27598287271312	1.21483422167355e-05	0.0018933697525708
M6658	M6658	Gobp response to endogenous stimulus	183	1363	1835	18410	1.34701661865455	1.25500186291292e-05	0.00191605488499011
M14569	M14569	Gobp regulation of chromatin organization	36	172	1835	18410	2.09986692858501	1.30883396848371e-05	0.00195827738364532
M40441	M40441	Gobp establishment of protein localization	237	1844	1835	18410	1.28945190824354	1.44457276910251e-05	0.00211898997757959
M19524	M19524	Gobp positive regulation of dna metabolic process	38	187	1835	18410	2.03872998295181	1.55523947421836e-05	0.00223745125127453
M13721	M13721	Gobp glycerolipid biosynthetic process	45	237	1835	18410	1.90494257234505	1.69114982084391e-05	0.00234358379703078
M10349	M10349	Gobp actin filament bundle organization	32	147	1835	18410	2.18398858180875	1.69166588744368e-05	0.00234358379703078
M10283	M10283	Gobp phospholipid metabolic process	63	371	1835	18410	1.70366562130482	1.74618189191939e-05	0.00237512486062708
M2593	M2593	Gobp cell morphogenesis involved in differentiation	99	657	1835	18410	1.51177634280169	1.7915167473795e-05	0.00239327442627608
M34188	M34188	Gobp regulation of protein kinase activity	105	707	1835	18410	1.49000458628969	1.87846502604903e-05	0.00246540295787242
M12731	M12731	Gobp regulation of carbohydrate metabolic process	37	182	1835	18410	2.03961433661706	1.9804423645898e-05	0.00254846099709464
M14255	M14255	Gobp cellular glucose homeostasis	28	122	1835	18410	2.30258632241926	2.00988101628905e-05	0.00254846099709464
M15758	M15758	Gobp activation of protein kinase activity	52	290	1835	18410	1.79896645682608	2.06562274064816e-05	0.00257548728713148
M14445	M14445	Gobp carbohydrate homeostasis	38	190	1835	18410	2.00653950953678	2.26443681846157e-05	0.00274654507393366
M10946	M10946	Gobp peptidyl serine modification	52	291	1835	18410	1.79278444151053	2.27624374527318e-05	0.00274654507393366
M10397	M10397	Gobp phosphatidylinositol metabolic process	35	170	1835	18410	2.06555537746434	2.48095230449861e-05	0.00291246344763291
M9669	M9669	Gobp cell cycle	215	1662	1835	18410	1.29785196916489	2.50160021656734e-05	0.00291246344763291
M11609	M11609	Gobp cellular response to oxygen containing compound	139	998	1835	18410	1.39733963840488	2.53054570373131e-05	0.00291246344763291
M11395	M11395	Gobp regulation of intracellular signal transduction	202	1548	1835	18410	1.30917629498201	2.65218065497713e-05	0.0030062065878612
M13495	M13495	Gobp positive regulation of transferase activity	92	607	1835	18410	1.52060654758966	2.81043101242527e-05	0.0031380349856647
M14850	M14850	Gobp regulation of cellular response to stress	95	632	1835	18410	1.50807953643983	2.90374283450261e-05	0.00319454413895795
M10215	M10215	Gobp response to nitrogen compound	134	959	1835	18410	1.40185763440005	3.03583401420779e-05	0.00329146003772297
M11547	M11547	Gobp positive regulation of organelle organization	83	536	1835	18410	1.55357070234658	3.1747463125741e-05	0.00339289673776669
M7262	M7262	Gobp regulation of dna metabolic process	56	325	1835	18410	1.72871096206246	3.29550815964602e-05	0.00347235162567773
M13878	M13878	Gobp cellular response to nitrogen compound	91	602	1835	18410	1.51657055953362	3.43473852729326e-05	0.00356878873926124
M12080	M12080	Gobp regulation of circadian rhythm	24	101	1835	18410	2.38400733806351	4.22049568528191e-05	0.00430708845847274
M12061	M12061	Gobp glycerolipid metabolic process	62	374	1835	18410	1.66317445977648	4.26045376188989e-05	0.00430708845847274
M1774	M1774	Gobp positive regulation of protein metabolic process	176	1333	1835	18410	1.3246472381038	4.78038731004239e-05	0.00476827699552361
M34168	M34168	Gobp stress fiber assembly	23	96	1835	18410	2.40366712079927	5.27287343606427e-05	0.00519031133884168
M11017	M11017	Gobp dendritic spine development	23	97	1835	18410	2.37888704738897	6.26840548602345e-05	0.00609012226505732
M11978	M11978	Gobp phospholipid biosynthetic process	44	244	1835	18410	1.80917496761513	7.53935356223436e-05	0.00702307619000301
M23816	M23816	Gobp intracellular transport	209	1638	1835	18410	1.28011830736626	7.57912061896604e-05	0.00702307619000301
M15430	M15430	Gobp cell morphogenesis involved in neuron differentiation	81	533	1835	18410	1.5246688580908	7.59071452229563e-05	0.00702307619000301
M10758	M10758	Gobp phosphatidylinositol biosynthetic process	25	111	1835	18410	2.25961656479368	7.60418622363646e-05	0.00702307619000301
M16011	M16011	Gobp protein autophosphorylation	39	209	1835	18410	1.87213016440035	8.87252659452429e-05	0.00809455749434588
M24802	M24802	Gobp postsynaptic specialization assembly	9	21	1835	18410	4.29972752043597	9.18400488745592e-05	0.00822864659093627
M23016	M23016	Gobp regulation of cellular catabolic process	112	794	1835	18410	1.41519159362796	9.23949089210863e-05	0.00822864659093627
M12327	M12327	Gobp regulation of hydrolase activity	146	1090	1835	18410	1.34382921280904	0.000109883099396956	0.009671005489278
M11029	M11029	Gobp cellular response to carbohydrate stimulus	25	116	1835	18410	2.16221929906981	0.000160774664511403	0.0139855263396489
M24398	M24398	Gobp negative regulation of neuron projection regeneration	7	14	1835	18410	5.01634877384196	0.000176208439508922	0.0151519004134051
M40322	M40322	Gobp regulation of protein phosphorylation	138	1032	1835	18410	1.3415816488182	0.000182516813135554	0.0155160031712168
M10484	M10484	Gobp regulation of cell morphogenesis	48	284	1835	18410	1.69566719115785	0.000187295363294834	0.0157433327281871
M15318	M15318	Gobp negative regulation of gtpase activity	13	43	1835	18410	3.03314111906723	0.000191160521797003	0.0158896873729264
M15679	M15679	Gobp regulation of nucleotide metabolic process	23	104	1835	18410	2.21876964996856	0.000193424752540605	0.0159012150962227
M16879	M16879	Gobp inositol lipid mediated signaling	32	166	1835	18410	1.9340139850957	0.000198452622555758	0.0161372181449959
M34038	M34038	Gobp cell morphogenesis	124	914	1835	18410	1.36110995176456	0.000213479498901661	0.0171724745299282
M15332	M15332	Gobp proteasomal protein catabolic process	70	461	1835	18410	1.5234030983468	0.000232729712251154	0.0184954550258925
M10094	M10094	Gobp dendrite development	40	226	1835	18410	1.775698681006	0.000234870769610986	0.0184954550258925
M9617	M9617	Gobp positive regulation of hydrolase activity	96	679	1835	18410	1.41846681086547	0.000265060654026655	0.0206554036747229
M22814	M22814	Gobp endosomal transport	41	235	1835	18410	1.75038552959592	0.0002704957381549	0.0207055913197556
M9604	M9604	Gobp positive regulation of protein modification process	122	902	1835	18410	1.35697239558474	0.000271240201755922	0.0207055913197556
M40554	M40554	Gobp semaphorin plexin signaling pathway involved in axon guidance	6	11	1835	18410	5.47238048055487	0.000288659007387573	0.0218127074168327
M15350	M15350	Gobp regulation of telomere capping	9	24	1835	18410	3.76226158038147	0.000309784456075717	0.0231749751590244
M14099	M14099	Gobp lipid metabolic process	155	1196	1835	18410	1.30022418051088	0.000329681476882058	0.0243013386303193
M12829	M12829	Gobp negative regulation of cell cycle	80	549	1835	18410	1.46195956979001	0.000331337593943666	0.0243013386303193
M22854	M22854	Gobp peptidyl lysine acetylation	30	157	1835	18410	1.91707596452559	0.000361702823194638	0.0258383222215252
M34189	M34189	Gobp positive regulation of protein kinase activity	70	468	1835	18410	1.50061715456811	0.000362292693477661	0.0258383222215252
M16356	M16356	Gobp regulation of carbohydrate catabolic process	19	82	1835	18410	2.32464943178042	0.000362655237703535	0.0258383222215252
M6784	M6784	Gobp neuron development	133	1005	1835	18410	1.32771022272832	0.000370091393023791	0.0259028902463772
M10329	M10329	Gobp nucleoside diphosphate metabolic process	28	143	1835	18410	1.96444427507098	0.000370486466563609	0.0259028902463772
M13502	M13502	Gobp protein sumoylation	18	76	1835	18410	2.37616520866198	0.000385832545517107	0.0267260488241989
M17569	M17569	Gobp proteolysis	187	1488	1835	18410	1.26082959772641	0.00040658056129334	0.0278633459570855
M16191	M16191	Gobp peptidyl lysine methylation	24	116	1835	18410	2.07573052710702	0.000409700314834835	0.0278633459570855
M13870	M13870	Gobp glucose metabolic process	33	180	1835	18410	1.83932788374205	0.000415749210301616	0.0280199985789765
M16816	M16816	Gobp regulation of rna splicing	27	137	1835	18410	1.97724696195231	0.000419764572251331	0.028038024687609
M11952	M11952	Gobp negative regulation of cellular component organization	93	663	1835	18410	1.40730146596471	0.00042988950044512	0.0284602066622119
M14697	M14697	Gobp cellular component morphogenesis	96	689	1835	18410	1.39787948414754	0.00044102911513187	0.0289415685114168
M11941	M11941	Gobp negative regulation of intracellular signal transduction	67	447	1835	18410	1.50378240647611	0.000451747208008107	0.0292082913318933
M22129	M22129	Gobp regulation of mitotic recombination	4	5	1835	18410	8.02615803814714	0.00045290225832103	0.0292082913318933
M12132	M12132	Gobp aging	42	249	1835	18410	1.69226223695873	0.000477414125054936	0.0305259407652648
M12694	M12694	Gobp protein acetylation	33	182	1835	18410	1.81911548941522	0.000510078270810817	0.0320663491087035
M9582	M9582	Gobp response to carbohydrate	33	182	1835	18410	1.81911548941522	0.000510078270810817	0.0320663491087035
M13079	M13079	Gobp regulation of dendritic spine development	15	59	1835	18410	2.55068581720778	0.000518477691927638	0.0323227634442555
M10398	M10398	Gobp cell part morphogenesis	88	626	1835	18410	1.41034725909934	0.000565685874821745	0.0349743473515824
M24855	M24855	Gobp postsynapse organization	29	154	1835	18410	1.8892742135249	0.000576528114770645	0.0353525149721246
M12483	M12483	Gobp negative regulation of smooth muscle cell migration	8	21	1835	18410	3.8219800181653	0.000593805326601223	0.0361159158398679
M22998	M22998	Gobp regulation of histone modification	26	133	1835	18410	1.96127921984799	0.000604732593911875	0.036483907540764
M25294	M25294	Gobp excitatory synapse assembly	9	26	1835	18410	3.47285684342905	0.000615937551116692	0.0366967213557984
M13300	M13300	Gobp response to organic cyclic compound	103	756	1835	18410	1.36688868705217	0.000618070697878706	0.0366967213557984
M34139	M34139	Gobp response to monosaccharide	30	162	1835	18410	1.8579069532748	0.000625390536646671	0.0368389496429429
M15586	M15586	Gobp protein acylation	38	222	1835	18410	1.71730858924319	0.000649414047185712	0.0379552069296587
M17351	M17351	Gobp homeostatic process	197	1594	1835	18410	1.23992560658327	0.000674207794175194	0.0389288511990812
M16497	M16497	Gobp negative regulation of protein modification process	72	495	1835	18410	1.4593014614813	0.000676480504729388	0.0389288511990812
M16656	M16656	Gobp phosphatidylinositol 3 kinase signaling	25	127	1835	18410	1.9749404621425	0.000685816963729609	0.0391648603485588
M16162	M16162	Gobp activation of mapk activity	26	135	1835	18410	1.93222323140579	0.000764498206766342	0.0427288714839146
M29349	M29349	Gobp regulation of atp metabolic process	22	107	1835	18410	2.0627976266266	0.000764632047829297	0.0427288714839146
M14398	M14398	Gobp cellular lipid metabolic process	119	900	1835	18410	1.32654556463821	0.000768577775935561	0.0427288714839146
M10234	M10234	Gobp nucleotide phosphorylation	24	121	1835	18410	1.98995653838359	0.000776692085779604	0.0427288714839146
M23812	M23812	Gobp phosphatidylinositol phosphorylation	14	55	1835	18410	2.55377755759227	0.000777769658549645	0.0427288714839146
M15361	M15361	Gobp negative regulation of phosphorylation	55	358	1835	18410	1.5413362154263	0.000782496376593543	0.0427288714839146
M10594	M10594	Gobp negative regulation of kinase activity	40	240	1835	18410	1.67211625794732	0.000817088577867016	0.0442944902248054
M12450	M12450	Gobp cell junction organization	89	642	1835	18410	1.39082567249824	0.000823823312478854	0.0443382892133403
M25339	M25339	Gobp positive regulation of chromatin organization	20	94	1835	18410	2.13461649950722	0.000830545751584016	0.0443808054828573
M6898	M6898	Gobp neuron differentiation	153	1204	1835	18410	1.2749192066409	0.000855754268615185	0.0454035296702851
M34173	M34173	Gobp biological process involved in symbiotic interaction	120	912	1835	18410	1.32009178258999	0.000877728073151943	0.0460383453012618
M11589	M11589	Gobp regulation of cellular component biogenesis	116	877	1835	18410	1.32701586719651	0.00088002718594846	0.0460383453012618
M14983	M14983	Gobp semaphorin plexin signaling pathway involved in neuron projection guidance	6	13	1835	18410	4.63047579123873	0.000899092712728045	0.0467091151661007
M14717	M14717	Gobp dephosphorylation	65	443	1835	18410	1.47206623160148	0.000960161000410942	0.0495376858212018
