# Supplementary material for: Transcriptomic profiling of sporadic Alzheimer’s disease patients
Source: Mol Brain. 2022 Oct 12;15:83. doi: 10.1186/s13041-022-00963-2 (PMC9559068; doi:10.1186/s13041-022-00963-2)
Supplement: Supplementary file 2 — Additional file 2. Brain metadata, RNA-seq counts, and hypergeometric enrichment using the GO:BP geneset library of the top 20 modules identified by CEMiTool. [file 13041_2022_963_MOESM2_ESM.zip › ADRC.cem.M3.GOBP.csv]

	ID	Title	b	B	n	N	E	P.Value	adj.P.Val
M22441	M22441	Gobp cotranslational protein targeting to membrane	66	105	1337	18410	8.65519820493643	9.19696464977567e-49	6.88024925449718e-45
M12040	M12040	Gobp protein localization to endoplasmic reticulum	74	145	1337	18410	7.0272612384907	1.48842157329936e-45	5.56744089492625e-42
M11209	M11209	Gobp establishment of protein localization to endoplasmic reticulum	66	119	1337	18410	7.63693959259096	8.39393646920491e-44	2.0931679575374e-40
M15478	M15478	Gobp nuclear transcribed mrna catabolic process nonsense mediated decay	64	120	1337	18410	7.34380453752182	4.34897525506475e-41	8.13367097078486e-38
M12388	M12388	Gobp protein targeting to membrane	75	197	1337	18410	5.24224625933505	4.00484971693066e-35	5.99205614647166e-32
M11328	M11328	Gobp translational initiation	72	185	1337	18410	5.35899250035376	1.68391744705655e-34	2.09956440357167e-31
M22162	M22162	Gobp nuclear transcribed mrna catabolic process	75	206	1337	18410	5.01321608295634	1.38242982415342e-33	1.47742250207025e-30
M22858	M22858	Gobp viral gene expression	71	195	1337	18410	5.01355886696201	7.47307976734786e-32	6.98826371744117e-29
M10598	M10598	Gobp intracellular protein transport	188	1109	1337	18410	2.33425707797695	2.74129973158901e-29	2.2786292546686e-26
M11119	M11119	Gobp protein targeting	102	420	1337	18410	3.34405385190726	2.42970126730557e-28	1.81765951807129e-25
M15870	M15870	Gobp cellular macromolecule localization	264	1880	1337	18410	1.93360810961346	1.28968333490342e-27	8.7710191167386e-25
M23816	M23816	Gobp intracellular transport	239	1638	1337	18410	2.00912234943649	2.84448812083784e-27	1.77330130266566e-24
M13481	M13481	Gobp establishment of protein localization to membrane	87	336	1337	18410	3.56535153328347	2.09288837822767e-26	1.20437676596317e-23
M23580	M23580	Gobp peptide biosynthetic process	123	625	1337	18410	2.70986387434555	5.63486316270959e-25	3.01102938001646e-22
M12056	M12056	Gobp peptide metabolic process	138	756	1337	18410	2.51350452921134	1.25974842606836e-24	6.28278531694493e-22
M13137	M13137	Gobp amide biosynthetic process	136	749	1337	18410	2.50022717899608	4.75109625291515e-24	2.22143444175364e-21
M14653	M14653	Gobp protein localization to organelle	156	950	1337	18410	2.26111876550014	8.30954896568861e-23	3.65669034190097e-20
M11490	M11490	Gobp establishment of protein localization to organelle	110	555	1337	18410	2.72911655110608	1.15257598348752e-22	4.7902338513723e-20
M12276	M12276	Gobp rna catabolic process	89	397	1337	18410	3.08689516926688	2.92363261215401e-22	1.13983355330374e-19
M15162	M15162	Gobp organonitrogen compound biosynthetic process	218	1562	1337	18410	1.92175422836879	3.04727590777635e-22	1.13983355330374e-19
M12431	M12431	Gobp protein localization to membrane	117	622	1337	18410	2.59010791064124	4.47283474046739e-22	1.59339412825888e-19
M12925	M12925	Gobp cellular amide metabolic process	160	1004	1337	18410	2.19436390563401	5.2307033544435e-22	1.77867689975417e-19
M40441	M40441	Gobp establishment of protein localization	244	1844	1337	18410	1.82201224290468	9.54102599110114e-22	3.1033224104099e-19
M1112	M1112	Gobp macromolecule catabolic process	192	1321	1337	18410	2.00133961658429	1.45441764549367e-21	4.53354100247422e-19
M10655	M10655	Gobp cellular macromolecule catabolic process	167	1116	1337	18410	2.06050967366624	4.70286833418518e-20	1.40728632032157e-17
M5804	M5804	Gobp mrna metabolic process	135	823	1337	18410	2.25868836398567	9.44825484685577e-20	2.71855363497416e-17
M14287	M14287	Gobp organic cyclic compound catabolic process	105	594	1337	18410	2.4340261251256	7.25421838042943e-18	2.00995584088861e-15
M40376	M40376	Gobp negative regulation of gene expression	150	1053	1337	18410	1.96148625467997	4.05550340287535e-16	1.08354360560395e-13
M34173	M34173	Gobp biological process involved in symbiotic interaction	135	912	1337	18410	2.03826811793883	6.43034958425918e-16	1.65880845654631e-13
M10085	M10085	Gobp cytoplasmic translation	34	98	1337	18410	4.77721978843894	3.3424626767845e-15	8.33498776167496e-13
M14685	M14685	Gobp regulation of cellular amide metabolic process	63	391	1337	18410	2.21863660100963	1.69082332349814e-09	4.080338478416e-07
M11348	M11348	Gobp ribosome assembly	19	59	1337	18410	4.43428875676635	1.70905653256595e-08	3.99545372503933e-06
M16031	M16031	Gobp ribosomal large subunit biogenesis	20	70	1337	18410	3.93418100224383	6.98929061982985e-08	1.58445100384688e-05
M10214	M10214	Gobp ribosome biogenesis	48	300	1337	18410	2.20314136125654	1.81706725075728e-07	3.99808238321035e-05
M11892	M11892	Gobp organonitrogen compound catabolic process	134	1200	1337	18410	1.53760907504363	2.67738022705022e-07	5.72270899387505e-05
M16362	M16362	Gobp protein catabolic process	100	868	1337	18410	1.58636330735638	2.47181998560912e-06	0.000500062325510892
M3309	M3309	Gobp protein modification by small protein conjugation	101	879	1337	18410	1.58217631887735	2.473239679709e-06	0.000500062325510892
M11174	M11174	Gobp protein modification by small protein conjugation or removal	115	1053	1337	18410	1.50380612858798	5.72893632992438e-06	0.00112784664958327
M12577	M12577	Gobp ribosomal large subunit assembly	10	26	1337	18410	5.29601288763592	7.13313381549178e-06	0.00136828138650497
M18350	M18350	Gobp homeostasis of number of cells	34	214	1337	18410	2.18769878162157	1.264690209754e-05	0.00236528686479241
M12963	M12963	Gobp ribosomal small subunit biogenesis	17	73	1337	18410	3.20662698128093	1.40486690679261e-05	0.0025633681291989
M13550	M13550	Gobp chromatin organization	83	719	1337	18410	1.58954044666458	1.66448979930186e-05	0.00296477337823266
M16027	M16027	Gobp ribonucleoprotein complex biogenesis	57	446	1337	18410	1.75979621064494	2.13279113511232e-05	0.00371056057715705
M40587	M40587	Gobp regulation of protein neddylation	6	10	1337	18410	8.26178010471204	2.36168117701815e-05	0.0040153947466529
M13708	M13708	Gobp organelle assembly	89	793	1337	18410	1.54539392458884	2.44388179960407e-05	0.00406281772063067
M16295	M16295	Gobp ribosomal small subunit assembly	8	19	1337	18410	5.79774042435933	2.77328903610422e-05	0.00451021201719471
M18265	M18265	Gobp golgi vesicle transport	47	349	1337	18410	1.85436325177395	2.98650472201677e-05	0.00475362592029945
M14017	M14017	Gobp negative regulation of protein metabolic process	97	888	1337	18410	1.50411537191642	3.12423753631592e-05	0.00486925437691238
M9602	M9602	Gobp negative regulation of biosynthetic process	140	1388	1337	18410	1.38886793306879	3.44036060939243e-05	0.00525251790180914
M19178	M19178	Gobp post golgi vesicle mediated transport	20	103	1337	18410	2.67371524424338	4.43822670577697e-05	0.00664047479718351
M10125	M10125	Gobp chromosome organization	116	1116	1337	18410	1.43125222841487	4.79061091734053e-05	0.00702716868090677
M24318	M24318	Gobp process utilizing autophagic mechanism	62	513	1337	18410	1.66416623291796	5.1768515996893e-05	0.0074476974648607
M13306	M13306	Gobp cellular protein catabolic process	82	734	1337	18410	1.53829693139507	5.96383380755941e-05	0.00841800768195319
M10976	M10976	Gobp erythrocyte homeostasis	20	106	1337	18410	2.59804405808555	6.78995810340943e-05	0.00940660677251962
M23761	M23761	Gobp negative regulation of nucleobase containing compound metabolic process	131	1308	1337	18410	1.37906879933394	8.57071598741081e-05	0.0116577320548764
M12155	M12155	Gobp posttranscriptional regulation of gene expression	69	603	1337	18410	1.57562970487875	0.000110865336910103	0.0148104211682942
M23618	M23618	Gobp modification dependent macromolecule catabolic process	69	605	1337	18410	1.57042101163948	0.000122480426893207	0.0160022421343851
M13244	M13244	Gobp covalent chromatin modification	53	433	1337	18410	1.68542858179268	0.000128098556339573	0.0160022421343851
M10467	M10467	Gobp myeloid cell homeostasis	22	128	1337	18410	2.3666557591623	0.000128713186640056	0.0160022421343851
M29193	M29193	Gobp negative regulation of translational elongation	4	5	1337	18410	11.0157068062827	0.000130482124073987	0.0160022421343851
M29248	M29248	Gobp regulation of chromosome condensation	4	5	1337	18410	11.0157068062827	0.000130482124073987	0.0160022421343851
M15332	M15332	Gobp proteasomal protein catabolic process	55	461	1337	18410	1.64279792393045	0.000188163292072216	0.0227040256127782
M22391	M22391	Gobp dna topological change	5	9	1337	18410	7.64979639325189	0.000197234637610473	0.0229582996475945
M23566	M23566	Gobp mrna transcription by rna polymerase ii	5	9	1337	18410	7.64979639325189	0.000197234637610473	0.0229582996475945
M22814	M22814	Gobp endosomal transport	33	235	1337	18410	1.93360810961346	0.000200140208749015	0.0229582996475945
M17904	M17904	Gobp regulation of protein modification process	138	1418	1337	18410	1.34006306352875	0.000202546153821847	0.0229582996475945
M15229	M15229	Gobp cell projection organization	139	1434	1337	18410	1.33471342928286	0.000228804836048811	0.0255475966937485
M11322	M11322	Gobp regulation of translational elongation	7	19	1337	18410	5.07302287131441	0.000242746835127772	0.0267057216704538
M11639	M11639	Gobp negative regulation of cellular amide metabolic process	24	152	1337	18410	2.17415265913475	0.000250777328032561	0.0271893505943709
M14396	M14396	Gobp mrna transcription	6	14	1337	18410	5.90127150336574	0.000261970858137271	0.0279971998532132
M23290	M23290	Gobp cellular protein containing complex assembly	101	988	1337	18410	1.40762447802955	0.000272852198853088	0.0287493985861965
M15121	M15121	Gobp myd88 independent toll like receptor signaling pathway	9	32	1337	18410	3.87270942408377	0.00033213061092235	0.0345092930598625
M34171	M34171	Gobp protein containing complex subunit organization	165	1764	1337	18410	1.28797592335363	0.000337440767594487	0.0345807449640323
M12729	M12729	Gobp regulation of catabolic process	96	936	1337	18410	1.41227010336958	0.000344093109443122	0.0347859534019458
M22227	M22227	Gobp cytoplasmic translational elongation	5	10	1337	18410	6.8848167539267	0.000370852463450764	0.0369912970543356
M13539	M13539	Gobp ribonucleoprotein complex subunit organization	29	207	1337	18410	1.92907909047222	0.000492302189175782	0.0484593773318951
