# Supplementary material for: Transcriptomic profiling of sporadic Alzheimer’s disease patients
Source: Mol Brain. 2022 Oct 12;15:83. doi: 10.1186/s13041-022-00963-2 (PMC9559068; doi:10.1186/s13041-022-00963-2)
Supplement: Supplementary file 2 — Additional file 2. Brain metadata, RNA-seq counts, and hypergeometric enrichment using the GO:BP geneset library of the top 20 modules identified by CEMiTool. [file 13041_2022_963_MOESM2_ESM.zip › ADRC.cem.M4.GOBP.csv]

	ID	Title	b	B	n	N	E	P.Value	adj.P.Val
M23771	M23771	Gobp atp metabolic process	30	273	602	18410	3.36059289547662	6.87902075142546e-09	5.14619542414139e-05
M24840	M24840	Gobp vesicle mediated transport in synapse	23	182	602	18410	3.86468182979811	3.02195289173781e-08	8.74687687217257e-05
M34280	M34280	Gobp presynaptic endocytosis	13	58	602	18410	6.85445068163593	3.50763676199943e-08	8.74687687217257e-05
M11777	M11777	Gobp synaptic vesicle recycling	14	70	602	18410	6.11627906976744	4.91037123454517e-08	9.1836218014081e-05
M40441	M40441	Gobp establishment of protein localization	102	1844	602	18410	1.69159562124805	6.89916514375792e-08	0.000101676891010059
M15746	M15746	Gobp purine containing compound metabolic process	36	410	602	18410	2.68519568916619	8.15481013314201e-08	0.000101676891010059
M5517	M5517	Gobp regulation of organelle organization	68	1080	602	18410	1.92549526270457	1.51826970062772e-07	0.000162259651862799
M1210	M1210	Gobp generation of precursor metabolites and energy	37	464	602	18410	2.43860264635124	5.98812939104303e-07	0.000559964949679911
M18588	M18588	Gobp cellular monovalent inorganic cation homeostasis	15	102	602	18410	4.49726402188782	1.10511120704464e-06	0.0008609668138505
M11274	M11274	Gobp neurotransmitter transport	21	190	602	18410	3.38004895960832	1.15152619395128e-06	0.0008609668138505
M11869	M11869	Gobp cation transport	60	965	602	18410	1.90143390769972	1.30777972029205e-06	0.0008609668138505
M22805	M22805	Gobp synaptic vesicle priming	7	19	602	18410	11.2668298653611	1.38104555088972e-06	0.0008609668138505
M34229	M34229	Gobp regulation of microtubule cytoskeleton organization	17	133	602	18410	3.90890015737017	1.62482054675759e-06	0.000935021731561043
M16329	M16329	Gobp inorganic ion transmembrane transport	48	717	602	18410	2.04729006519412	2.17941500479914e-06	0.00116458597506445
M11871	M11871	Gobp macroautophagy	27	302	602	18410	2.73409825966425	2.44216415850587e-06	0.00117404236617062
M14034	M14034	Gobp synaptic signaling	44	636	602	18410	2.11569401784408	2.51098487618365e-06	0.00117404236617062
M15848	M15848	Gobp regulation of ion transport	66	1125	602	18410	1.79410852713178	2.77861354448571e-06	0.00122275340742927
M11969	M11969	Gobp nucleobase containing small molecule metabolic process	40	560	602	18410	2.1843853820598	3.36391335597119e-06	0.00126348030020361
M23016	M23016	Gobp regulation of cellular catabolic process	51	794	602	18410	1.96429617479937	3.42554562268899e-06	0.00126348030020361
M15870	M15870	Gobp cellular macromolecule localization	97	1880	602	18410	1.57786986640277	3.50939690313591e-06	0.00126348030020361
M13933	M13933	Gobp nadh metabolic process	9	39	602	18410	7.0572450805009	3.54672988962381e-06	0.00126348030020361
M16439	M16439	Gobp dopamine transport	9	40	602	18410	6.88081395348837	4.44478252086617e-06	0.00151142809266363
M24798	M24798	Gobp cation transmembrane transport	48	739	602	18410	1.98634232306385	4.9738968173113e-06	0.00161781400392634
M15229	M15229	Gobp cell projection organization	78	1434	602	18410	1.66342317797022	5.65040673418907e-06	0.00176127886576952
M22784	M22784	Gobp amine transport	12	76	602	18410	4.82864137086903	6.14543452230476e-06	0.00176823060236007
M24913	M24913	Gobp exocytic process	12	76	602	18410	4.82864137086903	6.14543452230476e-06	0.00176823060236007
M16202	M16202	Gobp regulation of anion transport	47	730	602	18410	1.96893915259637	7.88529534307546e-06	0.00209660181058168
M25262	M25262	Gobp regulation of microtubule binding	5	10	602	18410	15.2906976744186	8.08544935866643e-06	0.00209660181058168
M15630	M15630	Gobp regulation of transport	80	1497	602	18410	1.63427630454708	8.1274498739298e-06	0.00209660181058168
M15816	M15816	Gobp pyruvate metabolic process	16	135	602	18410	3.6244616709733	8.80297694510915e-06	0.00215862845774766
M3040	M3040	Gobp mitochondrion organization	37	521	602	18410	2.17180734723028	8.94499160408737e-06	0.00215862845774766
M15466	M15466	Gobp regulation of microtubule polymerization or depolymerization	12	79	602	18410	4.64527524286135	9.27871932218231e-06	0.00216919060153893
M13689	M13689	Gobp regulation of protein containing complex assembly	31	404	602	18410	2.34659221736127	1.06681106904278e-05	0.00234907808235435
M23210	M23210	Gobp transferrin transport	8	34	602	18410	7.19562243502052	1.06762088318996e-05	0.00234907808235435
M13530	M13530	Gobp phagosome acidification	7	25	602	18410	8.56279069767442	1.11032069181346e-05	0.00234907808235435
M6796	M6796	Gobp monovalent inorganic cation homeostasis	16	138	602	18410	3.54566902595214	1.16726725043907e-05	0.00234907808235435
M22819	M22819	Gobp regulation of macroautophagy	17	154	602	18410	3.37586831772878	1.21083301964283e-05	0.00234907808235435
M11760	M11760	Gobp mitochondrial transport	23	256	602	18410	2.74754723837209	1.24451037676062e-05	0.00234907808235435
M23816	M23816	Gobp intracellular transport	85	1638	602	18410	1.58694664508618	1.25284272922652e-05	0.00234907808235435
M34171	M34171	Gobp protein containing complex subunit organization	90	1764	602	18410	1.56027527289986	1.30083956739076e-05	0.00234907808235435
M12919	M12919	Gobp oxidative phosphorylation	15	124	602	18410	3.69936234058515	1.30353431078211e-05	0.00234907808235435
M16266	M16266	Gobp transmembrane transport	73	1347	602	18410	1.65734362321093	1.31882474881544e-05	0.00234907808235435
M24601	M24601	Gobp clathrin dependent endocytosis	9	46	602	18410	5.98331648129424	1.50344176104383e-05	0.00261563902659741
M221	M221	Gobp synapse organization	30	392	602	18410	2.34041290934979	1.55404082522104e-05	0.00262980959374943
M11401	M11401	Gobp clathrin coat assembly	6	18	602	18410	10.1937984496124	1.58189321907131e-05	0.00262980959374943
M14716	M14716	Gobp ion homeostasis	42	643	602	18410	1.99754059821332	1.72074335413499e-05	0.00279845239832258
M6784	M6784	Gobp neuron development	58	1005	602	18410	1.7648964479926	1.87531976341224e-05	0.0029849198787605
M25091	M25091	Gobp proton transmembrane transport	15	128	602	18410	3.58375726744186	1.9152005638351e-05	0.0029849198787605
M11723	M11723	Gobp regulation of neurotransmitter levels	19	193	602	18410	3.01060368719123	1.97798996364212e-05	0.00301656020938907
M22803	M22803	Gobp synaptic vesicle exocytosis	13	99	602	18410	4.01573878318064	2.01614771380101e-05	0.00301656020938907
M23781	M23781	Gobp ribose phosphate biosynthetic process	18	177	602	18410	3.10997240835633	2.09954245095632e-05	0.00307974060305965
M29062	M29062	Gobp neurotransmitter secretion	16	145	602	18410	3.37449879711307	2.18321337841901e-05	0.00314088832383704
M23290	M23290	Gobp cellular protein containing complex assembly	57	988	602	18410	1.76431127012522	2.24167380433081e-05	0.00316414372267902
M11875	M11875	Gobp membrane docking	18	179	602	18410	3.07522411329089	2.44445329885199e-05	0.00338647317198365
M13246	M13246	Gobp purine containing compound biosynthetic process	18	183	602	18410	3.00800609988563	3.2892723553372e-05	0.00443240730415305
M17324	M17324	Gobp regulation of membrane potential	29	388	602	18410	2.28572284823783	3.31793622553898e-05	0.00443240730415305
M10444	M10444	Gobp behavior	32	450	602	18410	2.17467700258398	3.50849802373913e-05	0.00455695716921847
M15989	M15989	Gobp regulation of cytoskeleton organization	33	471	602	18410	2.14264553399496	3.56442285385273e-05	0.00455695716921847
M24318	M24318	Gobp process utilizing autophagic mechanism	35	513	602	18410	2.08644997506687	3.60001244251539e-05	0.00455695716921847
M12729	M12729	Gobp regulation of catabolic process	54	936	602	18410	1.76431127012522	3.71444357906226e-05	0.00455695716921847
M10281	M10281	Gobp regulation of autophagy	25	312	602	18410	2.45043231961837	3.7157383681637e-05	0.00455695716921847
M11547	M11547	Gobp positive regulation of organelle organization	36	536	602	18410	2.05397431447414	3.87455771957765e-05	0.00467509133873555
M11372	M11372	Gobp organophosphate metabolic process	53	915	602	18410	1.77138136993265	3.95243713030895e-05	0.00469336224949861
M40380	M40380	Gobp dopamine secretion	7	30	602	18410	7.13565891472868	4.07892574025578e-05	0.00474143961273847
M13878	M13878	Gobp cellular response to nitrogen compound	39	602	602	18410	1.98118674186819	4.11968419767411e-05	0.00474143961273847
M15777	M15777	Gobp glucose catabolic process	7	31	602	18410	6.90547636909227	5.12107599588219e-05	0.00580466204927192
M14452	M14452	Gobp regulation of ph	12	94	602	18410	3.90400791687284	5.54327231301346e-05	0.00613292198235135
M15146	M15146	Gobp membrane organization	48	812	602	18410	1.80776721273915	5.6234965486593e-05	0.00613292198235135
M7482	M7482	Gobp apoptotic mitochondrial changes	13	109	602	18410	3.64732238105398	5.65661832351615e-05	0.00613292198235135
M11681	M11681	Gobp organophosphate biosynthetic process	35	527	602	18410	2.03102246149773	6.21159573724062e-05	0.00650020191979728
M3855	M3855	Gobp microtubule polymerization or depolymerization	13	110	602	18410	3.61416490486258	6.2265699668648e-05	0.00650020191979728
M14717	M14717	Gobp dephosphorylation	31	443	602	18410	2.14000734946716	6.25762698737015e-05	0.00650020191979728
M12282	M12282	Gobp positive regulation of mitochondrion organization	11	81	602	18410	4.15302899799024	6.34293196290872e-05	0.00650020191979728
M17520	M17520	Gobp chemical homeostasis	54	962	602	18410	1.71662718174346	7.66832799770755e-05	0.00775226510146624
M12431	M12431	Gobp protein localization to membrane	39	622	602	18410	1.91748298811037	8.31632762444986e-05	0.00829525959446792
M10598	M10598	Gobp intracellular protein transport	60	1109	602	18410	1.65453897288569	8.5813327508259e-05	0.00844696714591166
M15559	M15559	Gobp positive regulation of mitochondrial outer membrane permeabilization involved in apoptotic signaling pathway	7	34	602	18410	6.29616963064296	9.62183371494838e-05	0.00925574594074451
M634	M634	Gobp positive regulation of cellular component organization	56	1018	602	18410	1.68227715082012	9.65042351795311e-05	0.00925574594074451
M11609	M11609	Gobp cellular response to oxygen containing compound	55	998	602	18410	1.68534743906418	0.000106414935053682	0.00997892516256058
M16060	M16060	Gobp endocytosis	34	520	602	18410	1.99955277280859	0.000106712205989152	0.00997892516256058
M11823	M11823	Gobp nad metabolic process	8	46	602	18410	5.31850353892821	0.000108617466751092	0.0100316946761101
M13054	M13054	Gobp regulation of cellular localization	44	743	602	18410	1.81101129925819	0.000110301041227971	0.0100629523100786
M11456	M11456	Gobp nucleoside phosphate biosynthetic process	20	238	602	18410	2.56986515536447	0.000114750175316456	0.010342723633041
M14117	M14117	Gobp organic acid metabolic process	51	907	602	18410	1.71957129304377	0.000116710400331821	0.0103941726771709
M25295	M25295	Gobp inhibitory synapse assembly	5	16	602	18410	9.55668604651163	0.00011901329914882	0.0104745704815567
M11874	M11874	Gobp cell cell signaling	72	1418	602	18410	1.55279299373503	0.000121876000775682	0.0105383236874218
M13481	M13481	Gobp establishment of protein localization to membrane	25	336	602	18410	2.27540143964563	0.000122555027510452	0.0105383236874218
M11818	M11818	Gobp carbohydrate derivative metabolic process	55	1004	602	18410	1.67527564161957	0.000124228527520168	0.010560836527027
M14100	M14100	Gobp regulation of protein localization	46	797	602	18410	1.76504916693414	0.000139999786573479	0.0117678472287213
M6898	M6898	Gobp neuron differentiation	63	1204	602	18410	1.60018929150892	0.000146322284738603	0.0121626334681054
M16137	M16137	Gobp energy derivation by oxidation of organic compounds	20	244	602	18410	2.50667174990469	0.000160744673263897	0.0130344590252646
M25113	M25113	Gobp regulation of supramolecular fiber organization	25	342	602	18410	2.23548211614307	0.000161538067996307	0.0130344590252646
M23003	M23003	Gobp negative regulation of microtubule polymerization or depolymerization	7	37	602	18410	5.78566939032055	0.000169136942199685	0.0130344590252646
M14697	M14697	Gobp cellular component morphogenesis	41	689	602	18410	1.81979275660715	0.000170321841510596	0.0130344590252646
M15430	M15430	Gobp cell morphogenesis involved in neuron differentiation	34	533	602	18410	1.95078319298399	0.000170545928803027	0.0130344590252646
M5826	M5826	Gobp cellular homeostasis	45	781	602	18410	1.76205222880624	0.000171742603639635	0.0130344590252646
M12750	M12750	Gobp atp biosynthetic process	8	49	602	18410	4.99288087327954	0.000172239672162311	0.0130344590252646
M12587	M12587	Gobp regulation of microtubule polymerization	8	49	602	18410	4.99288087327954	0.000172239672162311	0.0130344590252646
M10309	M10309	Gobp regulation of protein polymerization	18	208	602	18410	2.64646690518784	0.000172491838457585	0.0130344590252646
M40437	M40437	Gobp small molecule metabolic process	80	1637	602	18410	1.49450924123823	0.000174370912292032	0.0130446879485669
M11589	M11589	Gobp regulation of cellular component biogenesis	49	877	602	18410	1.70865264776856	0.000184662076421786	0.0136777920169444
M34253	M34253	Gobp regulation of peptide transport	33	514	602	18410	1.96339697764908	0.000188275562672653	0.0138087204348443
M8865	M8865	Gobp action potential	13	123	602	18410	3.23217999621857	0.00019594962276785	0.0140805063282647
M24299	M24299	Gobp glycolytic process through fructose 6 phosphate	6	27	602	18410	6.79586563307494	0.000196248007750717	0.0140805063282647
M10398	M10398	Gobp cell part morphogenesis	38	626	602	18410	1.85637863139906	0.000197627745551101	0.0140805063282647
M12283	M12283	Gobp positive regulation of catalytic activity	64	1243	602	18410	1.5745851185242	0.000202764142114721	0.0143101749732097
M10491	M10491	Gobp regulation of microtubule based process	18	211	602	18410	2.60883941364488	0.000206180729848834	0.0144153087850386
M10207	M10207	Gobp membrane depolarization	10	78	602	18410	3.92069171138939	0.000220684240801724	0.0152864704207194
M22480	M22480	Gobp cellular ion homeostasis	34	542	602	18410	1.9183901141337	0.000232984903775291	0.0159904593132381
M10215	M10215	Gobp response to nitrogen compound	52	959	602	18410	1.65821956010379	0.000243966643787884	0.016591949656156
M11277	M11277	Gobp ph reduction	8	52	602	18410	4.70483005366726	0.000263729940822427	0.0176157472079694
M24670	M24670	Gobp establishment of protein localization to mitochondrial membrane	8	52	602	18410	4.70483005366726	0.000263729940822427	0.0176157472079694
M11351	M11351	Gobp neurogenesis	71	1433	602	18410	1.51519823431085	0.000280447711734451	0.0185464559514245
M16521	M16521	Gobp monoamine transport	9	66	602	18410	4.17019027484144	0.000282622106464697	0.0185464559514245
M22196	M22196	Gobp protein insertion into mitochondrial membrane involved in apoptotic signaling pathway	6	29	602	18410	6.32718524458701	0.000297899615770525	0.019300033742399
M13582	M13582	Gobp secretion	64	1261	602	18410	1.55210888368405	0.000300053690698917	0.019300033742399
M24762	M24762	Gobp mitochondrial outer membrane permeabilization	8	53	602	18410	4.61605967529618	0.000301845200890347	0.019300033742399
M29340	M29340	Gobp regulation of mitochondrial electron transport nadh to ubiquinone	3	5	602	18410	18.3488372093023	0.000331197531478552	0.0209973621439919
M15594	M15594	Gobp cellular respiration	15	165	602	18410	2.78012684989429	0.000347257495743931	0.0218305321484063
M23564	M23564	Gobp atp synthesis coupled electron transport	10	83	602	18410	3.68450546371533	0.00036869196238468	0.022984871421665
M14673	M14673	Gobp regulation of mitochondrial outer membrane permeabilization involved in apoptotic signaling pathway	7	42	602	18410	5.0968992248062	0.000384775591734541	0.0237893074526124
M14191	M14191	Gobp negative regulation of cell projection organization	15	167	602	18410	2.74683191756023	0.000395106244891469	0.0240990801691746
M13839	M13839	Gobp signal release	27	405	602	18410	2.03875968992248	0.000396228694132934	0.0240990801691746
M10386	M10386	Gobp cognition	19	242	602	18410	2.40101864309052	0.000400310669619688	0.0241510009631039
M12903	M12903	Gobp response to oxygen levels	24	343	602	18410	2.13980608854838	0.000412152130650448	0.024666480715168
M11591	M11591	Gobp iron ion transport	9	70	602	18410	3.93189368770764	0.000442331833909062	0.0261133241689208
M12616	M12616	Gobp microtubule depolymerization	7	43	602	18410	4.97836668469443	0.000446799290685986	0.0261133241689208
M12757	M12757	Gobp phagosome maturation	7	43	602	18410	4.97836668469443	0.000446799290685986	0.0261133241689208
M5628	M5628	Gobp mitochondrial membrane organization	13	134	602	18410	2.96685178757376	0.000455235546361517	0.0264001327312443
M4053	M4053	Gobp cellular component disassembly	32	519	602	18410	1.88555809472599	0.000475572657502743	0.0273673773136771
M12489	M12489	Gobp vesicle docking involved in exocytosis	7	44	602	18410	4.86522198731501	0.000516545799397849	0.029498313933552
M24295	M24295	Gobp axon development	29	457	602	18410	1.94061370922599	0.00054788674692466	0.0310510663162377
M12495	M12495	Gobp positive regulation of molecular function	74	1547	602	18410	1.46284631920747	0.000578327202553071	0.0325298180624024
M13280	M13280	Gobp negative regulation of phosphorus metabolic process	29	459	602	18410	1.93215787607032	0.000587415236852084	0.0326192286782006
M1231	M1231	Gobp exocytosis	44	803	602	18410	1.6756928958267	0.000588637330778917	0.0326192286782006
M23899	M23899	Gobp catecholamine secretion	7	45	602	18410	4.75710594315246	0.000594688576207994	0.0327122444015589
M25263	M25263	Gobp positive regulation of microtubule binding	3	6	602	18410	15.2906976744186	0.000646281019622538	0.0350892605709876
M13097	M13097	Gobp protein stabilization	15	175	602	18410	2.62126245847176	0.000647282176018753	0.0350892605709876
M22284	M22284	Gobp immune response regulating signaling pathway	23	334	602	18410	2.10590447012951	0.000672123123058228	0.0361737631913569
M2405	M2405	Gobp protein polymerization	20	273	602	18410	2.24039526365108	0.000689877684116241	0.0368641068205257
M8362	M8362	Gobp rna splicing via transesterification reactions	24	356	602	18410	2.0616671021688	0.000699356112875216	0.0371055537618404
M16607	M16607	Gobp microtubule polymerization	9	75	602	18410	3.66976744186047	0.000739440940384064	0.0389560399648816
M15500	M15500	Gobp positive regulation of transport	42	765	602	18410	1.67897856817145	0.000750967355249277	0.0392357566726202
M12670	M12670	Gobp fc epsilon receptor signaling pathway	11	107	602	18410	3.14388176483373	0.000755239802280083	0.0392357566726202
M14907	M14907	Gobp protein dephosphorylation	21	296	602	18410	2.16962602137021	0.000776153053122048	0.040044144761421
M16371	M16371	Gobp regulation of phosphorus metabolic process	67	1386	602	18410	1.47832142018189	0.000809708349759218	0.041368332454337
M15340	M15340	Gobp activation of innate immune response	12	125	602	18410	2.93581395348837	0.000818408395033	0.041368332454337
M11301	M11301	Gobp nucleoside bisphosphate metabolic process	12	125	602	18410	2.93581395348837	0.000818408395033	0.041368332454337
M13870	M13870	Gobp glucose metabolic process	15	180	602	18410	2.5484496124031	0.000866044459815652	0.0434824067374557
M25375	M25375	Gobp positive regulation of membrane permeability	8	62	602	18410	3.94598649662416	0.000890315766929482	0.0444030150159964
M13668	M13668	Gobp regulation of intracellular protein transport	18	239	602	18410	2.30320132334339	0.000914856821453064	0.0450557335665639
M11634	M11634	Gobp thioester metabolic process	10	93	602	18410	3.28832208052013	0.000915448670246987	0.0450557335665639
M29111	M29111	Gobp atp synthesis coupled proton transport	5	24	602	18410	6.37112403100775	0.000932453022473564	0.0455926866740179
M2593	M2593	Gobp cell morphogenesis involved in differentiation	37	657	602	18410	1.72223992071077	0.000972696939143559	0.0472515961151491
M14996	M14996	Gobp developmental cell growth	16	202	602	18410	2.42228874050196	0.00101932767041317	0.0491128857225599
M12250	M12250	Gobp regulation of mitochondrion organization	13	146	602	18410	2.72300095571838	0.00102414251740668	0.0491128857225599
M13504	M13504	Gobp carbohydrate metabolic process	32	544	602	18410	1.79890560875513	0.00104503710050324	0.049659576309271
M12749	M12749	Gobp positive regulation of ion transport	33	567	602	18410	1.77986957056725	0.00104881874841128	0.049659576309271
M34075	M34075	Gobp apoptotic process	75	1607	602	18410	1.42725865038133	0.00105890731140291	0.0498219219912276
