# Supplementary material for: Transcriptomic profiling of sporadic Alzheimer’s disease patients
Source: Mol Brain. 2022 Oct 12;15:83. doi: 10.1186/s13041-022-00963-2 (PMC9559068; doi:10.1186/s13041-022-00963-2)
Supplement: Supplementary file 2 — Additional file 2. Brain metadata, RNA-seq counts, and hypergeometric enrichment using the GO:BP geneset library of the top 20 modules identified by CEMiTool. [file 13041_2022_963_MOESM2_ESM.zip › ADRC.cem.M5.GOBP.csv]

	ID	Title	b	B	n	N	E	P.Value	adj.P.Val
M23816	M23816	Gobp intracellular transport	99	1638	489	18410	2.27544439200881	3.78911035133931e-15	2.83463345383694e-11
M15146	M15146	Gobp membrane organization	60	812	489	18410	2.78189126295748	6.41916259526639e-13	2.40108776875939e-09
M40441	M40441	Gobp establishment of protein localization	96	1844	489	18410	1.95999627377134	7.03201401535103e-11	1.75354989496137e-07
M15870	M15870	Gobp cellular macromolecule localization	95	1880	489	18410	1.9024387590828	4.50636149524075e-10	8.42802258647401e-07
M10598	M10598	Gobp intracellular protein transport	63	1109	489	18410	2.13872000973629	8.90769248503136e-09	1.33276894961039e-05
M18265	M18265	Gobp golgi vesicle transport	29	349	489	18410	3.12836559026374	6.41384320073903e-08	7.80377982466867e-05
M34173	M34173	Gobp biological process involved in symbiotic interaction	53	912	489	18410	2.18789240483622	7.30202630299167e-08	7.80377982466867e-05
M13161	M13161	Gobp cytoplasmic translational initiation	9	33	489	18410	10.2677077523703	1.33708769015693e-07	0.000112230448763905
M12529	M12529	Gobp endoplasmic reticulum to golgi vesicle mediated transport	20	187	489	18410	4.02655205975307	1.35018585600206e-07	0.000112230448763905
M10655	M10655	Gobp cellular macromolecule catabolic process	59	1116	489	18410	1.9903650929774	3.30554814108992e-07	0.000247288056434937
M13559	M13559	Gobp rna splicing	31	444	489	18410	2.62859485252123	1.0617324420807e-06	0.00066522723279938
M8362	M8362	Gobp rna splicing via transesterification reactions	27	356	489	18410	2.85534569518164	1.11065687934191e-06	0.00066522723279938
M15951	M15951	Gobp organelle localization	38	612	489	18410	2.33763716802331	1.18900857052469e-06	0.00066522723279938
M5517	M5517	Gobp regulation of organelle organization	56	1080	489	18410	1.9521320911914	1.24491127645921e-06	0.00066522723279938
M12925	M12925	Gobp cellular amide metabolic process	53	1004	489	18410	1.98740824024964	1.44700210327534e-06	0.000721668182306854
M10085	M10085	Gobp cytoplasmic translation	13	98	489	18410	4.99415717207128	1.919396645199e-06	0.000872116476664625
M1112	M1112	Gobp macromolecule catabolic process	64	1321	489	18410	1.82398845765044	2.06799865768106e-06	0.000872116476664625
M12729	M12729	Gobp regulation of catabolic process	50	936	489	18410	2.01112509394718	2.0983954792091e-06	0.000872116476664625
M11328	M11328	Gobp translational initiation	18	185	489	18410	3.66307411706185	2.27661363502243e-06	0.000877573570239059
M12056	M12056	Gobp peptide metabolic process	43	756	489	18410	2.14136938574566	2.34613974131549e-06	0.000877573570239059
M34171	M34171	Gobp protein containing complex subunit organization	79	1764	489	18410	1.68606160937449	2.47238458862078e-06	0.000880757576546287
M16362	M16362	Gobp protein catabolic process	47	868	489	18410	2.03855795237153	3.00710364670508e-06	0.00102255192640912
M23016	M23016	Gobp regulation of cellular catabolic process	44	794	489	18410	2.08630165917181	3.50422253514433e-06	0.00110577555863471
M16077	M16077	Gobp regulation of cellular protein localization	33	519	489	18410	2.3938201118243	3.68798228467251e-06	0.00110577555863471
M13914	M13914	Gobp endomembrane system organization	30	448	489	18410	2.52108895705522	3.69527990454053e-06	0.00110577555863471
M40437	M40437	Gobp small molecule metabolic process	74	1637	489	18410	1.70187621878018	3.89316044650756e-06	0.00112018205001243
M29343	M29343	Gobp regulation of mrna metabolic process	24	315	489	18410	2.86843899113838	4.05675406429661e-06	0.00112402137611122
M10786	M10786	Gobp vesicle organization	24	316	489	18410	2.85936165255883	4.28367836478776e-06	0.00114450706596347
M23580	M23580	Gobp peptide biosynthetic process	37	625	489	18410	2.22877709611452	4.96739623236956e-06	0.00128141693842609
M13306	M13306	Gobp cellular protein catabolic process	41	734	489	18410	2.1029682998724	6.31076662380441e-06	0.00157369483708936
M13054	M13054	Gobp regulation of cellular localization	41	743	489	18410	2.07749492881069	8.45253214277549e-06	0.00203259958358642
M5804	M5804	Gobp mrna metabolic process	44	823	489	18410	2.01278677689236	8.69445083207667e-06	0.00203259958358642
M13137	M13137	Gobp amide biosynthetic process	41	749	489	18410	2.06085277984825	1.0233981741829e-05	0.00232001264880675
M13258	M13258	Gobp fc receptor signaling pathway	16	171	489	18410	3.52264437508222	1.35856912527338e-05	0.00298925165475593
M15162	M15162	Gobp organonitrogen compound biosynthetic process	69	1562	489	18410	1.6630794246797	1.84973677256915e-05	0.00389742866254804
M11589	M11589	Gobp regulation of cellular component biogenesis	45	877	489	18410	1.93178082000126	1.91485600277867e-05	0.00389742866254804
M14100	M14100	Gobp regulation of protein localization	42	797	489	18410	1.98397364349439	1.97250379281999e-05	0.00389742866254804
M1210	M1210	Gobp generation of precursor metabolites and energy	29	464	489	18410	2.3530163599182	1.97971246059117e-05	0.00389742866254804
M22483	M22483	Gobp vesicle budding from membrane	12	104	489	18410	4.34403020292591	2.03392562055737e-05	0.00390148655574095
M577	M577	Gobp regulation of cellular component size	24	348	489	18410	2.59643184542698	2.15119212613167e-05	0.00402326707389776
M12279	M12279	Gobp regulation of anatomical structure size	28	446	489	18410	2.36356800278779	2.53790307261638e-05	0.00463074460640077
M16137	M16137	Gobp energy derivation by oxidation of organic compounds	19	244	489	18410	2.93162694022596	3.01200800789181e-05	0.00536495997786634
M11785	M11785	Gobp aerobic respiration	10	76	489	18410	4.95371865245937	3.16579053724664e-05	0.00550773930445165
M12155	M12155	Gobp posttranscriptional regulation of gene expression	34	603	489	18410	2.12278756184992	3.28506146675076e-05	0.0055853510983551
M15594	M15594	Gobp cellular respiration	15	165	489	18410	3.42256925079011	3.52679086546676e-05	0.00586309388101263
M11612	M11612	Gobp regulation of lamellipodium assembly	7	36	489	18410	7.32049534196773	3.82402224337543e-05	0.00621902400058512
M23290	M23290	Gobp cellular protein containing complex assembly	48	988	489	18410	1.82906534860038	4.03311969861679e-05	0.00641952520539408
M14117	M14117	Gobp organic acid metabolic process	45	907	489	18410	1.86788509276858	4.32083056332332e-05	0.00664268058395464
M12404	M12404	Gobp positive regulation of cellular component biogenesis	29	485	489	18410	2.2511331773238	4.43499589266195e-05	0.00664268058395464
M22182	M22182	Gobp formation of cytoplasmic translation initiation complex	5	16	489	18410	11.765081799591	4.4397009650813e-05	0.00664268058395464
M15218	M15218	Gobp arp2 3 complex mediated actin nucleation	7	37	489	18410	7.12264411650915	4.60929704532862e-05	0.00671135609202871
M17569	M17569	Gobp proteolysis	65	1488	489	18410	1.64458132682455	4.66502495368925e-05	0.00671135609202871
M11841	M11841	Gobp hematopoietic stem cell differentiation	10	80	489	18410	4.7060327198364	4.96770441243655e-05	0.00678414612088632
M8785	M8785	Gobp cytoskeleton dependent intracellular transport	16	190	489	18410	3.170379937574	4.98111784707332e-05	0.00678414612088632
M13928	M13928	Gobp positive regulation of lamellipodium assembly	6	26	489	18410	8.68806040585182	4.98767593435032e-05	0.00678414612088632
M12781	M12781	Gobp positive regulation of catabolic process	26	415	489	18410	2.35868627885776	5.09195944912738e-05	0.00680231225695035
M24909	M24909	Gobp positive regulation of plasma membrane bounded cell projection assembly	11	98	489	18410	4.22582529944493	5.79553607466604e-05	0.00760638690782046
M13855	M13855	Gobp post translational protein modification	22	325	489	18410	2.54849771904987	6.21417375667257e-05	0.00801521273683923
M11085	M11085	Gobp positive regulation of cellular protein localization	20	280	489	18410	2.68916155419223	6.36869090817699e-05	0.00807528418374103
M10606	M10606	Gobp regulation of mrna catabolic process	16	197	489	18410	3.05772684334548	7.67979135180716e-05	0.00957541985047823
M23618	M23618	Gobp modification dependent macromolecule catabolic process	33	605	489	18410	2.05354155047407	8.12692310739961e-05	0.00996680520761581
M24515	M24515	Gobp endoplasmic reticulum tubular network organization	5	18	489	18410	10.4578504885253	8.33375630633541e-05	0.00999657311068239
M24666	M24666	Gobp copii coated vesicle budding	9	69	489	18410	4.91064283809016	8.41844814828218e-05	0.00999657311068239
M13689	M13689	Gobp regulation of protein containing complex assembly	25	404	489	18410	2.32971916823584	8.61863410610619e-05	0.0100743752730907
M2472	M2472	Gobp mrna processing	29	504	489	18410	2.16626902976596	8.75399477038197e-05	0.0100751745964965
M34295	M34295	Gobp regulation of hematopoietic stem cell differentiation	9	70	489	18410	4.84049079754601	9.43675248610812e-05	0.0106964159619053
M16023	M16023	Gobp rna localization	17	223	489	18410	2.87004686052803	0.000101464122355867	0.0113291507364812
M22556	M22556	Gobp intrinsic apoptotic signaling pathway in response to oxidative stress	7	42	489	18410	6.2747102931152	0.000107703521980318	0.0118489712931582
M24721	M24721	Gobp telomerase rna localization	5	19	489	18410	9.90743730491874	0.000110642167299799	0.0119958558488376
M12919	M12919	Gobp oxidative phosphorylation	12	124	489	18410	3.64338017019592	0.000116135977928393	0.0124116178697472
M14368	M14368	Gobp positive regulation of protein containing complex assembly	17	230	489	18410	2.78269760825109	0.000147641586224896	0.0155564324865978
M634	M634	Gobp positive regulation of cellular component organization	47	1018	489	18410	1.73818104386885	0.000162784173373406	0.0169137277917563
M24405	M24405	Gobp response to interleukin 12	7	45	489	18410	5.85639627357419	0.000169144600027626	0.0171042113508136
M24021	M24021	Gobp establishment of organelle localization	24	397	489	18410	2.27596544636924	0.000169190167084642	0.0171042113508136
M11041	M11041	Gobp membrane fusion	13	150	489	18410	3.2628493524199	0.000187238188370534	0.0186763851626662
M15948	M15948	Gobp positive regulation of lamellipodium organization	6	33	489	18410	6.84513850158022	0.000204962306983218	0.0201753028755454
M1231	M1231	Gobp exocytosis	39	803	489	18410	1.82849590110704	0.000218216618418175	0.0212010197712516
M14628	M14628	Gobp regulation of lamellipodium organization	7	47	489	18410	5.6071879215072	0.000223939414377068	0.0214780866532672
M34094	M34094	Gobp transport along microtubule	13	153	489	18410	3.19887191413716	0.000227864086045556	0.0215778636418583
M5628	M5628	Gobp mitochondrial membrane organization	12	134	489	18410	3.37148612764399	0.000242045475412459	0.0226342775195076
M15725	M15725	Gobp actin nucleation	7	48	489	18410	5.4903715064758	0.000256250393778564	0.0236667801957709
M11482	M11482	Gobp organelle transport along microtubule	9	80	489	18410	4.23542944785276	0.000266292626370274	0.0242943309497076
M15332	M15332	Gobp proteasomal protein catabolic process	26	461	489	18410	2.12332929658562	0.000274719496336311	0.0247611632782161
M22254	M22254	Gobp fc receptor mediated stimulatory signaling pathway	9	82	489	18410	4.13212629058806	0.00032115185262498	0.0286016310653271
M11892	M11892	Gobp organonitrogen compound catabolic process	52	1200	489	18410	1.63142467620995	0.000342104251813575	0.0299152003455562
M9857	M9857	Gobp cellular amino acid metabolic process	19	294	489	18410	2.43305092998345	0.000348633007749407	0.0299152003455562
M25165	M25165	Gobp regulation of endoplasmic reticulum tubular network organization	3	6	489	18410	18.8241308793456	0.000350891234139954	0.0299152003455562
M23564	M23564	Gobp atp synthesis coupled electron transport	9	83	489	18410	4.08234163648459	0.000351896488492039	0.0299152003455562
M13554	M13554	Gobp ephrin receptor signaling pathway	9	84	489	18410	4.03374233128834	0.000385029432494156	0.031612560430768
M14258	M14258	Gobp regulation of hematopoietic progenitor cell differentiation	9	84	489	18410	4.03374233128834	0.000385029432494156	0.031612560430768
M2405	M2405	Gobp protein polymerization	18	273	489	18410	2.48230297310052	0.000389874193075689	0.031612560430768
M11444	M11444	Gobp antigen processing and presentation of peptide antigen	14	183	489	18410	2.88019488864304	0.000392991327370863	0.031612560430768
M29304	M29304	Gobp microtubule based transport	14	183	489	18410	2.88019488864304	0.000392991327370863	0.031612560430768
M12276	M12276	Gobp rna catabolic process	23	397	489	18410	2.18113355277052	0.000420451056722844	0.0334616420781233
M12021	M12021	Gobp regulation of cell cycle g2 m phase transition	15	207	489	18410	2.72813491005009	0.000440147926301801	0.0346604909122503
M10309	M10309	Gobp regulation of protein polymerization	15	208	489	18410	2.71501887682869	0.000463071288264788	0.035810780996169
M14653	M14653	Gobp protein localization to organelle	43	950	489	18410	1.70407921644602	0.000468931869735054	0.035810780996169
M16920	M16920	Gobp golgi organization	12	144	489	18410	3.1373551465576	0.000469115965462447	0.035810780996169
M23837	M23837	Gobp vesicle targeting to from or within golgi	8	70	489	18410	4.30265848670757	0.000521261791895476	0.0393781283514003
M24665	M24665	Gobp copii coated vesicle cargo loading	4	15	489	18410	10.0395364689843	0.000531638947131591	0.0393781283514003
M25296	M25296	Gobp positive regulation of telomerase rna localization to cajal body	4	15	489	18410	10.0395364689843	0.000531638947131591	0.0393781283514003
M10362	M10362	Gobp regulation of proteasomal ubiquitin dependent protein catabolic process	11	126	489	18410	3.28675301067939	0.000540816196882694	0.0396651565576415
M11547	M11547	Gobp positive regulation of organelle organization	28	536	489	18410	1.96670024112566	0.000554188950592327	0.0402513353337981
M15341	M15341	Gobp regulation of cell projection assembly	13	169	489	18410	2.89602013528394	0.000595839024045707	0.0428603051815955
M13060	M13060	Gobp substantia nigra development	6	40	489	18410	5.64723926380368	0.000607098678558926	0.0432543353742793
M25091	M25091	Gobp proton transmembrane transport	11	128	489	18410	3.23539749488753	0.000617838282400304	0.0436042282135536
M12762	M12762	Gobp myeloid leukocyte activation	29	569	489	18410	1.91880420211256	0.000657374643503043	0.0459609318508997
M15413	M15413	Gobp nuclear export	14	193	489	18410	2.73096199285843	0.000669018450155154	0.0463419169038029
M17238	M17238	Gobp regulation of translational initiation	8	73	489	18410	4.12583690506205	0.0006925825920278	0.0467766661404445
M40339	M40339	Gobp mitochondrial electron transport cytochrome c to oxygen	4	16	489	18410	9.4120654396728	0.000694052926291852	0.0467766661404445
M22859	M22859	Gobp viral translation	4	16	489	18410	9.4120654396728	0.000694052926291852	0.0467766661404445
