# Supplementary material for: Transcriptomic profiling of sporadic Alzheimer’s disease patients
Source: Mol Brain. 2022 Oct 12;15:83. doi: 10.1186/s13041-022-00963-2 (PMC9559068; doi:10.1186/s13041-022-00963-2)
Supplement: Supplementary file 2 — Additional file 2. Brain metadata, RNA-seq counts, and hypergeometric enrichment using the GO:BP geneset library of the top 20 modules identified by CEMiTool. [file 13041_2022_963_MOESM2_ESM.zip › ADRC.cem.M6.GOBP.csv]

	ID	Title	b	B	n	N	E	P.Value	adj.P.Val
M11874	M11874	Gobp cell cell signaling	67	1418	371	18410	2.34465231391543	3.98009611473934e-11	1.94518231678355e-07
M14034	M14034	Gobp synaptic signaling	41	636	371	18410	3.19894387089118	5.20032700650595e-11	1.94518231678355e-07
M24858	M24858	Gobp regulation of trans synaptic signaling	29	376	371	18410	3.82727820152549	7.08888819883709e-10	1.76773242051668e-06
M16782	M16782	Gobp regulation of transmembrane transport	31	478	371	18410	3.21820478408463	1.16171982318042e-08	2.11893618372277e-05
M24798	M24798	Gobp cation transmembrane transport	40	739	371	18410	2.68593458779074	1.4162118591918e-08	2.11893618372277e-05
M14237	M14237	Gobp regulation of system process	30	477	371	18410	3.12092084964993	4.01228796198109e-08	5.0026543739301e-05
M17324	M17324	Gobp regulation of membrane potential	26	388	371	18410	3.32522855475588	9.63469376124504e-08	0.000102967348611249
M6784	M6784	Gobp neuron development	46	1005	371	18410	2.27128508401389	1.71115989557412e-07	0.000155710952061878
M14697	M14697	Gobp cellular component morphogenesis	36	689	371	18410	2.59276501355533	1.8732770599611e-07	0.000155710952061878
M15848	M15848	Gobp regulation of ion transport	49	1125	371	18410	2.16134171907757	2.89533986749906e-07	0.000216600375487605
M11869	M11869	Gobp cation transport	44	965	371	18410	2.26258676312445	3.61971493751497e-07	0.000234782547660078
M6898	M6898	Gobp neuron differentiation	51	1204	371	18410	2.10195574500094	3.7660614515719e-07	0.000234782547660078
M11351	M11351	Gobp neurogenesis	57	1433	371	18410	1.97382454015194	5.6203559685446e-07	0.000323429869236016
M13561	M13561	Gobp positive regulation of excitatory postsynaptic potential	7	27	371	18410	12.8651292802236	8.00088961795862e-07	0.000427533251656774
M16266	M16266	Gobp transmembrane transport	54	1347	371	18410	1.98932638567887	9.18648122688522e-07	0.000458160440388855
M13703	M13703	Gobp modulation of excitatory postsynaptic potential	8	43	371	18410	9.23211935059236	1.97498178467004e-06	0.000923427420694785
M34038	M34038	Gobp cell morphogenesis	40	914	371	18410	2.17166921266669	3.5143956392659e-06	0.00151397937155893
M10207	M10207	Gobp membrane depolarization	10	78	371	18410	6.3618771165941	3.64277886486577e-06	0.00151397937155893
M10398	M10398	Gobp cell part morphogenesis	31	626	371	18410	2.45735125685695	4.18050194894259e-06	0.00160797214563236
M15680	M15680	Gobp calcium ion transmembrane transport	18	254	371	18410	3.51656514633784	4.29881605569406e-06	0.00160797214563236
M13921	M13921	Gobp regulation of nervous system process	12	120	371	18410	4.9622641509434	5.60966884815177e-06	0.00199837774538207
M12450	M12450	Gobp cell junction organization	31	642	371	18410	2.39610885793217	6.94502876781486e-06	0.00236162546418286
M16329	M16329	Gobp inorganic ion transmembrane transport	33	717	371	18410	2.28388726612458	9.47769386946135e-06	0.00307684145364855
M15630	M15630	Gobp regulation of transport	55	1497	371	18410	1.82314314162917	9.87089892896205e-06	0.00307684145364855
M15430	M15430	Gobp cell morphogenesis involved in neuron differentiation	27	533	371	18410	2.51371729972742	1.1838920502682e-05	0.00354267857122256
M221	M221	Gobp synapse organization	22	392	371	18410	2.78494416634578	1.64713667049466e-05	0.00473931901229637
M24646	M24646	Gobp av node cell to bundle of his cell communication	4	10	371	18410	19.8490566037736	3.09572173825997e-05	0.00857744234219364
M15229	M15229	Gobp cell projection organization	51	1434	371	18410	1.76482197836899	5.06974481656225e-05	0.0135452717759651
M40348	M40348	Gobp calcium ion transport	19	339	371	18410	2.78120999610397	6.31133988965392e-05	0.0162810805912072
M2593	M2593	Gobp cell morphogenesis involved in differentiation	29	657	371	18410	2.19034490680911	7.04528914943743e-05	0.0173350871190237
M14752	M14752	Gobp multicellular organismal signaling	13	179	371	18410	3.60387899230526	7.18336720611864e-05	0.0173350871190237
M23987	M23987	Gobp positive regulation of neurotrophin trk receptor signaling pathway	3	5	371	18410	29.7735849056604	7.87762534784113e-05	0.0182991885669141
M16150	M16150	Gobp cardiac conduction	11	133	371	18410	4.10412824514115	8.07209226985918e-05	0.0182991885669141
M10905	M10905	Gobp metal ion transport	21	409	371	18410	2.54786178899294	9.2179252255027e-05	0.020282146650584
M12652	M12652	Gobp calcium ion import	8	73	371	18410	5.438097699664	0.000108236676902393	0.0231348165687657
M12201	M12201	Gobp taxis	24	520	371	18410	2.29027576197388	0.000153372468565591	0.0313944413506696
M15608	M15608	Gobp neuron projection guidance	15	247	371	18410	3.01352073943931	0.000155272601253145	0.0313944413506696
M15971	M15971	Gobp neurotrophin trk receptor signaling pathway	5	27	371	18410	9.18937805730259	0.000181223094235823	0.0356771044204788
M13839	M13839	Gobp signal release	20	405	371	18410	2.45050081528069	0.000226056429306048	0.0433622601958601
M9082	M9082	Gobp actin filament based process	29	705	371	18410	2.0412150408136	0.000235289981747654	0.044005108836355
M10724	M10724	Gobp regulation of synaptic transmission glutamatergic	7	63	371	18410	5.51362683438155	0.000267469726038701	0.0488034395242811
