# Supplementary material for: Transcriptomic profiling of sporadic Alzheimer’s disease patients
Source: Mol Brain. 2022 Oct 12;15:83. doi: 10.1186/s13041-022-00963-2 (PMC9559068; doi:10.1186/s13041-022-00963-2)
Supplement: Supplementary file 2 — Additional file 2. Brain metadata, RNA-seq counts, and hypergeometric enrichment using the GO:BP geneset library of the top 20 modules identified by CEMiTool. [file 13041_2022_963_MOESM2_ESM.zip › ADRC.cem.M7.GOBP.csv]

	ID	Title	b	B	n	N	E	P.Value	adj.P.Val
M14034	M14034	Gobp synaptic signaling	32	636	316	18410	2.93129527903829	5.71201500853011e-08	0.000427315842788138
M11874	M11874	Gobp cell cell signaling	49	1418	316	18410	2.01319830033386	1.96315982140346e-06	0.00693071189779232
M6784	M6784	Gobp neuron development	38	1005	316	18410	2.20284652685937	4.1791362621336e-06	0.00693071189779232
M11274	M11274	Gobp neurotransmitter transport	14	190	316	18410	4.29280479680213	5.39207740801504e-06	0.00693071189779232
M11723	M11723	Gobp regulation of neurotransmitter levels	14	193	316	18410	4.22607726110055	6.46248531346699e-06	0.00693071189779232
M29062	M29062	Gobp neurotransmitter secretion	12	145	316	18410	4.82147533828023	7.82552706136538e-06	0.00693071189779232
M24858	M24858	Gobp regulation of trans synaptic signaling	20	376	316	18410	3.09890923781309	8.55958447211535e-06	0.00693071189779232
M14697	M14697	Gobp cellular component morphogenesis	29	689	316	18410	2.45214124304165	8.64795946506378e-06	0.00693071189779232
M15630	M15630	Gobp regulation of transport	49	1497	316	18410	1.90695737466494	8.74659534342794e-06	0.00693071189779232
M6898	M6898	Gobp neuron differentiation	42	1204	316	18410	2.03230791875184	9.26441905867173e-06	0.00693071189779232
M24333	M24333	Gobp neuron cellular homeostasis	6	30	316	18410	11.6518987341772	1.02310536206993e-05	0.00695804655785921
M10398	M10398	Gobp cell part morphogenesis	27	626	316	18410	2.51278966312128	1.15824750602096e-05	0.00722070799378564
M6657	M6657	Gobp cytoskeleton organization	42	1227	316	18410	1.99421249729194	1.459571614208e-05	0.00839927326606925
M15229	M15229	Gobp cell projection organization	46	1434	316	18410	1.86885405080946	2.83370891464589e-05	0.0151421259931899
M13862	M13862	Gobp regulation of rho protein signal transduction	8	76	316	18410	6.1325782811459	4.72041053550319e-05	0.0229492214847746
M22803	M22803	Gobp synaptic vesicle exocytosis	9	99	316	18410	5.29631760644419	5.16020610089733e-05	0.0229492214847746
M7069	M7069	Gobp rho protein signal transduction	10	123	316	18410	4.73654420088505	5.21503495844363e-05	0.0229492214847746
M11889	M11889	Gobp regulation of vesicle mediated transport	21	465	316	18410	2.63107390771744	5.79525498999456e-05	0.0240857236556385
M24840	M24840	Gobp vesicle mediated transport in synapse	12	182	316	18410	3.8412852969815	7.50558863849624e-05	0.0282455983616224
M11165	M11165	Gobp regulation of exocytosis	12	183	316	18410	3.82029466694335	7.91105504968545e-05	0.0282455983616224
M13839	M13839	Gobp signal release	19	405	316	18410	2.73316143147367	7.92885397131493e-05	0.0282455983616224
M16150	M16150	Gobp cardiac conduction	10	133	316	18410	4.38041305796136	0.000100902443922199	0.0343114174082716
M34038	M34038	Gobp cell morphogenesis	32	914	316	18410	2.03971969088441	0.000108675102515907	0.035347758344413
M11351	M11351	Gobp neurogenesis	44	1433	316	18410	1.78884697942707	0.000118532941271451	0.0369477055688217
M16921	M16921	Gobp positive regulation of cell projection organization	16	317	316	18410	2.94054226730024	0.000126059603665943	0.0377220758009969
M29257	M29257	Gobp spontaneous neurotransmitter secretion	3	7	316	18410	24.9683544303798	0.000166584692155749	0.0479315416160445
