# Supplementary material for: Transcriptomic profiling of sporadic Alzheimer’s disease patients
Source: Mol Brain. 2022 Oct 12;15:83. doi: 10.1186/s13041-022-00963-2 (PMC9559068; doi:10.1186/s13041-022-00963-2)
Supplement: Supplementary file 2 — Additional file 2. Brain metadata, RNA-seq counts, and hypergeometric enrichment using the GO:BP geneset library of the top 20 modules identified by CEMiTool. [file 13041_2022_963_MOESM2_ESM.zip › ADRC.cem.M8.GOBP.csv]

	ID	Title	b	B	n	N	E	P.Value	adj.P.Val
M13244	M13244	Gobp covalent chromatin modification	23	433	288	18410	3.39548049781883	3.66426956455577e-07	0.00274124006124417
M15477	M15477	Gobp regulation of organelle assembly	13	177	288	18410	4.69495448838669	4.45714579897118e-06	0.0166719538610517
M13550	M13550	Gobp chromatin organization	28	719	288	18410	2.48937567609334	9.17311086483227e-06	0.0195160265995473
M14220	M14220	Gobp histone h3 k4 methylation	7	49	288	18410	9.13194444444444	1.04349828095427e-05	0.0195160265995473
M16191	M16191	Gobp peptidyl lysine methylation	10	116	288	18410	5.5106561302682	1.42309936538947e-05	0.020540705788523
M25339	M25339	Gobp positive regulation of chromatin organization	9	94	288	18410	6.12034574468085	1.64742995229432e-05	0.020540705788523
M12286	M12286	Gobp peptidyl lysine modification	18	368	288	18410	3.12669836956522	2.14306337557259e-05	0.0212054834989139
M10815	M10815	Gobp protein localization to cilium	7	55	288	18410	8.13573232323232	2.27545930625921e-05	0.0212054834989139
M10934	M10934	Gobp histone methylation	10	124	288	18410	5.15512992831541	2.5511208593801e-05	0.0212054834989139
M14831	M14831	Gobp positive regulation of chromosome organization	11	155	288	18410	4.53651433691756	3.3450630681791e-05	0.0232214414489084
M14589	M14589	Gobp positive regulation of protein acetylation	6	40	288	18410	9.58854166666667	3.41446138133929e-05	0.0232214414489084
M22416	M22416	Gobp protein methylation	11	159	288	18410	4.42238819007687	4.2293002289826e-05	0.026366162510849
M22998	M22998	Gobp regulation of histone modification	10	133	288	18410	4.8062865497076	4.66363948707259e-05	0.0268374515406077
M15166	M15166	Gobp regulation of chromosome organization	14	256	288	18410	3.49582248263889	5.41893499082448e-05	0.0289564661902557
M10125	M10125	Gobp chromosome organization	35	1116	288	18410	2.00477274990044	6.9097451268794e-05	0.0344612021961232
M15760	M15760	Gobp regulation of cell cycle process	25	688	288	18410	2.32280563630491	8.61951013723956e-05	0.0379680344178431
M14569	M14569	Gobp regulation of chromatin organization	11	172	288	18410	4.08813791989664	8.62794526270998e-05	0.0379680344178431
M14656	M14656	Gobp endocytic recycling	6	48	288	18410	7.99045138888889	9.83018096673817e-05	0.0408553243400935
M34128	M34128	Gobp regulation of rab protein signal transduction	3	7	288	18410	27.3958333333333	0.000126575504979246	0.0450910167976066
M23794	M23794	Gobp negative regulation of centriole replication	3	7	288	18410	27.3958333333333	0.000126575504979246	0.0450910167976066
M25505	M25505	Gobp positive regulation of histone h3 k9 acetylation	3	7	288	18410	27.3958333333333	0.000126575504979246	0.0450910167976066
