# Supplementary material for: Transcriptomic profiling of sporadic Alzheimer’s disease patients
Source: Mol Brain. 2022 Oct 12;15:83. doi: 10.1186/s13041-022-00963-2 (PMC9559068; doi:10.1186/s13041-022-00963-2)
Supplement: Supplementary file 2 — Additional file 2. Brain metadata, RNA-seq counts, and hypergeometric enrichment using the GO:BP geneset library of the top 20 modules identified by CEMiTool. [file 13041_2022_963_MOESM2_ESM.zip › ADRC.cem.M9.GOBP.csv]

	ID	Title	b	B	n	N	E	P.Value	adj.P.Val
M24858	M24858	Gobp regulation of trans synaptic signaling	28	376	286	18410	4.79355750632346	7.43553883595118e-12	5.56252660317507e-08
M14034	M14034	Gobp synaptic signaling	34	636	286	18410	3.44119716761226	3.45927112985725e-10	1.2939403661231e-06
M11351	M11351	Gobp neurogenesis	52	1433	286	18410	2.33584977478906	6.8738744695937e-09	1.71411516356768e-05
M6784	M6784	Gobp neuron development	39	1005	286	18410	2.49796472184532	1.25127927909784e-07	0.000234020507173274
M6898	M6898	Gobp neuron differentiation	43	1204	286	18410	2.29895104895105	2.6483388537612e-07	0.000396244459299751
M11874	M11874	Gobp cell cell signaling	47	1418	286	18410	2.13358221468236	5.93870392105371e-07	0.000740457400556714
M12474	M12474	Gobp regulation of synaptic plasticity	13	166	286	18410	5.04107338444688	2.02509535889097e-06	0.00216424833998048
M15430	M15430	Gobp cell morphogenesis involved in neuron differentiation	24	533	286	18410	2.89848987785198	3.33456580833638e-06	0.00311823585152056
M14257	M14257	Gobp head development	27	665	286	18410	2.61354435038646	5.53603189866256e-06	0.0041640643991909
M10398	M10398	Gobp cell part morphogenesis	26	626	286	18410	2.673540516991	5.5661868723311e-06	0.0041640643991909
M12450	M12450	Gobp cell junction organization	26	642	286	18410	2.60691022373265	8.70060454138847e-06	0.00591720205219338
M2593	M2593	Gobp cell morphogenesis involved in differentiation	26	657	286	18410	2.54739172547392	1.30245136186889e-05	0.00811969886511761
M34038	M34038	Gobp cell morphogenesis	32	914	286	18410	2.25367630181635	1.55093671934768e-05	0.00892504430572309
M15229	M15229	Gobp cell projection organization	43	1434	286	18410	1.93022110386127	2.33256328533959e-05	0.0124642185268753
M14697	M14697	Gobp cellular component morphogenesis	26	689	286	18410	2.42908035360866	2.94025384978422e-05	0.0146640260334905
M24295	M24295	Gobp axon development	20	457	286	18410	2.81709537727043	3.34584309605872e-05	0.0156439076260095
M221	M221	Gobp synapse organization	18	392	286	18410	2.95579420579421	4.47745165672213e-05	0.0197034210846696
M974	M974	Gobp central nervous system development	29	860	286	18410	2.17063750203285	7.73883031601741e-05	0.0321634386634035
M23374	M23374	Gobp hematopoietic stem cell migration	3	7	286	18410	27.5874125874126	0.000123988491060875	0.0483311951672484
M24840	M24840	Gobp vesicle mediated transport in synapse	11	182	286	18410	3.8905325443787	0.000134166458511511	0.0483311951672484
M15384	M15384	Gobp regulation of neurotransmitter receptor activity	7	73	286	18410	6.17252610403295	0.000137721687764304	0.0483311951672484
M12446	M12446	Gobp regulation of transporter activity	13	248	286	18410	3.37426686217009	0.000142131572474197	0.0483311951672484
